# Supplementary material for: The prevalence of Escherichia coli O157:H7 fecal shedding in feedlot pens is affected by the water-to-cattle ratio: A randomized controlled trial
Source: PLoS One. 2018 Feb 7;13(2):e0192149. doi: 10.1371/journal.pone.0192149 (PMC5802916; doi:10.1371/journal.pone.0192149)
Supplement: S1 File — (CSV) [file pone.0192149.s002.csv]

	id	year	date	time	timeL	block	pen	cohort	cohortY	headsE	difE	weightE	code	group	timegroup	heads0	dif	volume0	gallons	GALperHEAD	feedlotarea	feces	f.count	f.countLog10	Coliforms	Ecoli	tx7F	ta7	tn7F	dpx7F	dpa7F	dpn7F	hx7	ha7	hn7	wsx7MPH	wsa7MPH	gsx7MPH	p7In	CloudCover	Events	WindDirDegrees	week	sample_ID	time.group
1	1	1	16/06/2014	-1	B	2	86	1	1_Y1	296	178	1182.3	A	C	BC	293	198	28728	124.4	0.425	A	1	NA	NA	3.5	3.33	88.1	73.6	59.4	71.7	59.9	48	93.1	70.4	37.9	22.4	12.3	30.4	0	1	1	159.1	24	1	-1
2	1	1	16/06/2014	-1	B	2	86	1	1_Y1	296	178	1182.3	A	C	BC	293	198	28728	124.4	0.425	A	1	NA	NA	3.5	3.33	88.1	73.6	59.4	71.7	59.9	48	93.1	70.4	37.9	22.4	12.3	30.4	0	1	1	159.1	24	2	-1
3	1	1	16/06/2014	-1	B	2	86	1	1_Y1	296	178	1182.3	A	C	BC	293	198	28728	124.4	0.425	A	0	NA	NA	3.5	3.33	88.1	73.6	59.4	71.7	59.9	48	93.1	70.4	37.9	22.4	12.3	30.4	0	1	1	159.1	24	3	-1
4	1	1	16/06/2014	-1	B	2	86	1	1_Y1	296	178	1182.3	A	C	BC	293	198	28728	124.4	0.425	A	0	NA	NA	3.5	3.33	88.1	73.6	59.4	71.7	59.9	48	93.1	70.4	37.9	22.4	12.3	30.4	0	1	1	159.1	24	4	-1
5	1	1	16/06/2014	-1	B	2	86	1	1_Y1	296	178	1182.3	A	C	BC	293	198	28728	124.4	0.425	A	0	NA	NA	3.5	3.33	88.1	73.6	59.4	71.7	59.9	48	93.1	70.4	37.9	22.4	12.3	30.4	0	1	1	159.1	24	5	-1
6	1	1	16/06/2014	-1	B	2	86	1	1_Y1	296	178	1182.3	A	C	BC	293	198	28728	124.4	0.425	A	0	NA	NA	3.5	3.33	88.1	73.6	59.4	71.7	59.9	48	93.1	70.4	37.9	22.4	12.3	30.4	0	1	1	159.1	24	6	-1
7	1	1	16/06/2014	-1	B	2	86	1	1_Y1	296	178	1182.3	A	C	BC	293	198	28728	124.4	0.425	A	0	NA	NA	3.5	3.33	88.1	73.6	59.4	71.7	59.9	48	93.1	70.4	37.9	22.4	12.3	30.4	0	1	1	159.1	24	7	-1
8	1	1	16/06/2014	-1	B	2	86	1	1_Y1	296	178	1182.3	A	C	BC	293	198	28728	124.4	0.425	A	0	NA	NA	3.5	3.33	88.1	73.6	59.4	71.7	59.9	48	93.1	70.4	37.9	22.4	12.3	30.4	0	1	1	159.1	24	8	-1
9	1	1	16/06/2014	-1	B	2	86	1	1_Y1	296	178	1182.3	A	C	BC	293	198	28728	124.4	0.425	A	0	NA	NA	3.5	3.33	88.1	73.6	59.4	71.7	59.9	48	93.1	70.4	37.9	22.4	12.3	30.4	0	1	1	159.1	24	9	-1
10	1	1	16/06/2014	-1	B	2	86	1	1_Y1	296	178	1182.3	A	C	BC	293	198	28728	124.4	0.425	A	0	NA	NA	3.5	3.33	88.1	73.6	59.4	71.7	59.9	48	93.1	70.4	37.9	22.4	12.3	30.4	0	1	1	159.1	24	10	-1
11	1	1	16/06/2014	-1	B	2	86	1	1_Y1	296	178	1182.3	A	C	BC	293	198	28728	124.4	0.425	A	0	NA	NA	3.5	3.33	88.1	73.6	59.4	71.7	59.9	48	93.1	70.4	37.9	22.4	12.3	30.4	0	1	1	159.1	24	11	-1
12	1	1	16/06/2014	-1	B	2	86	1	1_Y1	296	178	1182.3	A	C	BC	293	198	28728	124.4	0.425	A	0	NA	NA	3.5	3.33	88.1	73.6	59.4	71.7	59.9	48	93.1	70.4	37.9	22.4	12.3	30.4	0	1	1	159.1	24	12	-1
13	1	1	16/06/2014	-1	B	2	86	1	1_Y1	296	178	1182.3	A	C	BC	293	198	28728	124.4	0.425	A	0	NA	NA	3.5	3.33	88.1	73.6	59.4	71.7	59.9	48	93.1	70.4	37.9	22.4	12.3	30.4	0	1	1	159.1	24	13	-1
14	1	1	16/06/2014	-1	B	2	86	1	1_Y1	296	178	1182.3	A	C	BC	293	198	28728	124.4	0.425	A	0	NA	NA	3.5	3.33	88.1	73.6	59.4	71.7	59.9	48	93.1	70.4	37.9	22.4	12.3	30.4	0	1	1	159.1	24	14	-1
15	1	1	16/06/2014	-1	B	2	86	1	1_Y1	296	178	1182.3	A	C	BC	293	198	28728	124.4	0.425	A	0	NA	NA	3.5	3.33	88.1	73.6	59.4	71.7	59.9	48	93.1	70.4	37.9	22.4	12.3	30.4	0	1	1	159.1	24	15	-1
16	1	1	16/06/2014	-1	B	2	86	1	1_Y1	296	178	1182.3	A	C	BC	293	198	28728	124.4	0.425	A	0	NA	NA	3.5	3.33	88.1	73.6	59.4	71.7	59.9	48	93.1	70.4	37.9	22.4	12.3	30.4	0	1	1	159.1	24	16	-1
17	1	1	16/06/2014	-1	B	2	86	1	1_Y1	296	178	1182.3	A	C	BC	293	198	28728	124.4	0.425	A	0	NA	NA	3.5	3.33	88.1	73.6	59.4	71.7	59.9	48	93.1	70.4	37.9	22.4	12.3	30.4	0	1	1	159.1	24	17	-1
18	1	1	16/06/2014	-1	B	2	86	1	1_Y1	296	178	1182.3	A	C	BC	293	198	28728	124.4	0.425	A	0	NA	NA	3.5	3.33	88.1	73.6	59.4	71.7	59.9	48	93.1	70.4	37.9	22.4	12.3	30.4	0	1	1	159.1	24	18	-1
19	1	1	16/06/2014	-1	B	2	86	1	1_Y1	296	178	1182.3	A	C	BC	293	198	28728	124.4	0.425	A	0	NA	NA	3.5	3.33	88.1	73.6	59.4	71.7	59.9	48	93.1	70.4	37.9	22.4	12.3	30.4	0	1	1	159.1	24	19	-1
20	1	1	16/06/2014	-1	B	2	86	1	1_Y1	296	178	1182.3	A	C	BC	293	198	28728	124.4	0.425	A	0	NA	NA	3.5	3.33	88.1	73.6	59.4	71.7	59.9	48	93.1	70.4	37.9	22.4	12.3	30.4	0	1	1	159.1	24	20	-1
21	1	1	16/06/2014	-1	B	2	86	1	1_Y1	296	178	1182.3	A	C	BC	293	198	28728	124.4	0.425	A	0	NA	NA	3.5	3.33	88.1	73.6	59.4	71.7	59.9	48	93.1	70.4	37.9	22.4	12.3	30.4	0	1	1	159.1	24	21	-1
22	1	1	16/06/2014	-1	B	2	86	1	1_Y1	296	178	1182.3	A	C	BC	293	198	28728	124.4	0.425	A	0	NA	NA	3.5	3.33	88.1	73.6	59.4	71.7	59.9	48	93.1	70.4	37.9	22.4	12.3	30.4	0	1	1	159.1	24	22	-1
23	1	1	16/06/2014	-1	B	2	86	1	1_Y1	296	178	1182.3	A	C	BC	293	198	28728	124.4	0.425	A	0	NA	NA	3.5	3.33	88.1	73.6	59.4	71.7	59.9	48	93.1	70.4	37.9	22.4	12.3	30.4	0	1	1	159.1	24	23	-1
24	1	1	16/06/2014	-1	B	2	86	1	1_Y1	296	178	1182.3	A	C	BC	293	198	28728	124.4	0.425	A	0	NA	NA	3.5	3.33	88.1	73.6	59.4	71.7	59.9	48	93.1	70.4	37.9	22.4	12.3	30.4	0	1	1	159.1	24	24	-1
25	1	1	16/06/2014	-1	B	2	86	1	1_Y1	296	178	1182.3	A	C	BC	293	198	28728	124.4	0.425	A	0	NA	NA	3.5	3.33	88.1	73.6	59.4	71.7	59.9	48	93.1	70.4	37.9	22.4	12.3	30.4	0	1	1	159.1	24	25	-1
26	1	1	16/06/2014	-1	B	2	86	1	1_Y1	296	178	1182.3	A	C	BC	293	198	28728	124.4	0.425	A	0	NA	NA	3.5	3.33	88.1	73.6	59.4	71.7	59.9	48	93.1	70.4	37.9	22.4	12.3	30.4	0	1	1	159.1	24	26	-1
27	1	1	16/06/2014	-1	B	2	86	1	1_Y1	296	178	1182.3	A	C	BC	293	198	28728	124.4	0.425	A	0	NA	NA	3.5	3.33	88.1	73.6	59.4	71.7	59.9	48	93.1	70.4	37.9	22.4	12.3	30.4	0	1	1	159.1	24	27	-1
28	1	1	16/06/2014	-1	B	2	86	1	1_Y1	296	178	1182.3	A	C	BC	293	198	28728	124.4	0.425	A	0	NA	NA	3.5	3.33	88.1	73.6	59.4	71.7	59.9	48	93.1	70.4	37.9	22.4	12.3	30.4	0	1	1	159.1	24	28	-1
29	1	1	16/06/2014	-1	B	2	86	1	1_Y1	296	178	1182.3	A	C	BC	293	198	28728	124.4	0.425	A	0	NA	NA	3.5	3.33	88.1	73.6	59.4	71.7	59.9	48	93.1	70.4	37.9	22.4	12.3	30.4	0	1	1	159.1	24	29	-1
30	1	1	16/06/2014	-1	B	2	86	1	1_Y1	296	178	1182.3	A	C	BC	293	198	28728	124.4	0.425	A	0	NA	NA	3.5	3.33	88.1	73.6	59.4	71.7	59.9	48	93.1	70.4	37.9	22.4	12.3	30.4	0	1	1	159.1	24	30	-1
31	1	1	16/06/2014	-1	B	2	86	1	1_Y1	296	178	1182.3	A	C	BC	293	198	28728	124.4	0.425	A	0	NA	NA	3.5	3.33	88.1	73.6	59.4	71.7	59.9	48	93.1	70.4	37.9	22.4	12.3	30.4	0	1	1	159.1	24	31	-1
32	1	1	16/06/2014	-1	B	2	86	1	1_Y1	296	178	1182.3	A	C	BC	293	198	28728	124.4	0.425	A	0	NA	NA	3.5	3.33	88.1	73.6	59.4	71.7	59.9	48	93.1	70.4	37.9	22.4	12.3	30.4	0	1	1	159.1	24	32	-1
33	1	1	16/06/2014	-1	B	2	86	1	1_Y1	296	178	1182.3	A	C	BC	293	198	28728	124.4	0.425	A	0	NA	NA	3.5	3.33	88.1	73.6	59.4	71.7	59.9	48	93.1	70.4	37.9	22.4	12.3	30.4	0	1	1	159.1	24	33	-1
34	1	1	16/06/2014	-1	B	2	86	1	1_Y1	296	178	1182.3	A	C	BC	293	198	28728	124.4	0.425	A	0	NA	NA	3.5	3.33	88.1	73.6	59.4	71.7	59.9	48	93.1	70.4	37.9	22.4	12.3	30.4	0	1	1	159.1	24	34	-1
35	1	1	16/06/2014	-1	B	2	86	1	1_Y1	296	178	1182.3	A	C	BC	293	198	28728	124.4	0.425	A	0	NA	NA	3.5	3.33	88.1	73.6	59.4	71.7	59.9	48	93.1	70.4	37.9	22.4	12.3	30.4	0	1	1	159.1	24	35	-1
36	1	1	16/06/2014	-1	B	2	86	1	1_Y1	296	178	1182.3	A	C	BC	293	198	28728	124.4	0.425	A	0	NA	NA	3.5	3.33	88.1	73.6	59.4	71.7	59.9	48	93.1	70.4	37.9	22.4	12.3	30.4	0	1	1	159.1	24	36	-1
37	1	1	16/06/2014	-1	B	2	86	1	1_Y1	296	178	1182.3	A	C	BC	293	198	28728	124.4	0.425	A	0	NA	NA	3.5	3.33	88.1	73.6	59.4	71.7	59.9	48	93.1	70.4	37.9	22.4	12.3	30.4	0	1	1	159.1	24	37	-1
38	1	1	16/06/2014	-1	B	2	86	1	1_Y1	296	178	1182.3	A	C	BC	293	198	28728	124.4	0.425	A	0	NA	NA	3.5	3.33	88.1	73.6	59.4	71.7	59.9	48	93.1	70.4	37.9	22.4	12.3	30.4	0	1	1	159.1	24	38	-1
39	1	1	16/06/2014	-1	B	2	86	1	1_Y1	296	178	1182.3	A	C	BC	293	198	28728	124.4	0.425	A	0	NA	NA	3.5	3.33	88.1	73.6	59.4	71.7	59.9	48	93.1	70.4	37.9	22.4	12.3	30.4	0	1	1	159.1	24	39	-1
40	1	1	16/06/2014	-1	B	2	86	1	1_Y1	296	178	1182.3	A	C	BC	293	198	28728	124.4	0.425	A	0	NA	NA	3.5	3.33	88.1	73.6	59.4	71.7	59.9	48	93.1	70.4	37.9	22.4	12.3	30.4	0	1	1	159.1	24	40	-1
41	2	1	16/06/2014	-1	B	3	89	1	1_Y1	284	265	1176.2	B	C	BC	282	285	14815.5	64.1	0.227	B	1	NA	NA	3.45	3.1	88.1	73.6	59.4	71.7	59.9	48	93.1	70.4	37.9	22.4	12.3	30.4	0	1	1	159.1	24	41	-1
42	2	1	16/06/2014	-1	B	3	89	1	1_Y1	284	265	1176.2	B	C	BC	282	285	14815.5	64.1	0.227	B	1	NA	NA	3.45	3.1	88.1	73.6	59.4	71.7	59.9	48	93.1	70.4	37.9	22.4	12.3	30.4	0	1	1	159.1	24	42	-1
43	2	1	16/06/2014	-1	B	3	89	1	1_Y1	284	265	1176.2	B	C	BC	282	285	14815.5	64.1	0.227	B	1	NA	NA	3.45	3.1	88.1	73.6	59.4	71.7	59.9	48	93.1	70.4	37.9	22.4	12.3	30.4	0	1	1	159.1	24	43	-1
44	2	1	16/06/2014	-1	B	3	89	1	1_Y1	284	265	1176.2	B	C	BC	282	285	14815.5	64.1	0.227	B	1	NA	NA	3.45	3.1	88.1	73.6	59.4	71.7	59.9	48	93.1	70.4	37.9	22.4	12.3	30.4	0	1	1	159.1	24	44	-1
45	2	1	16/06/2014	-1	B	3	89	1	1_Y1	284	265	1176.2	B	C	BC	282	285	14815.5	64.1	0.227	B	1	NA	NA	3.45	3.1	88.1	73.6	59.4	71.7	59.9	48	93.1	70.4	37.9	22.4	12.3	30.4	0	1	1	159.1	24	45	-1
46	2	1	16/06/2014	-1	B	3	89	1	1_Y1	284	265	1176.2	B	C	BC	282	285	14815.5	64.1	0.227	B	1	NA	NA	3.45	3.1	88.1	73.6	59.4	71.7	59.9	48	93.1	70.4	37.9	22.4	12.3	30.4	0	1	1	159.1	24	46	-1
47	2	1	16/06/2014	-1	B	3	89	1	1_Y1	284	265	1176.2	B	C	BC	282	285	14815.5	64.1	0.227	B	1	NA	NA	3.45	3.1	88.1	73.6	59.4	71.7	59.9	48	93.1	70.4	37.9	22.4	12.3	30.4	0	1	1	159.1	24	47	-1
48	2	1	16/06/2014	-1	B	3	89	1	1_Y1	284	265	1176.2	B	C	BC	282	285	14815.5	64.1	0.227	B	1	NA	NA	3.45	3.1	88.1	73.6	59.4	71.7	59.9	48	93.1	70.4	37.9	22.4	12.3	30.4	0	1	1	159.1	24	48	-1
49	2	1	16/06/2014	-1	B	3	89	1	1_Y1	284	265	1176.2	B	C	BC	282	285	14815.5	64.1	0.227	B	1	NA	NA	3.45	3.1	88.1	73.6	59.4	71.7	59.9	48	93.1	70.4	37.9	22.4	12.3	30.4	0	1	1	159.1	24	49	-1
50	2	1	16/06/2014	-1	B	3	89	1	1_Y1	284	265	1176.2	B	C	BC	282	285	14815.5	64.1	0.227	B	1	NA	NA	3.45	3.1	88.1	73.6	59.4	71.7	59.9	48	93.1	70.4	37.9	22.4	12.3	30.4	0	1	1	159.1	24	50	-1
51	2	1	16/06/2014	-1	B	3	89	1	1_Y1	284	265	1176.2	B	C	BC	282	285	14815.5	64.1	0.227	B	1	NA	NA	3.45	3.1	88.1	73.6	59.4	71.7	59.9	48	93.1	70.4	37.9	22.4	12.3	30.4	0	1	1	159.1	24	51	-1
52	2	1	16/06/2014	-1	B	3	89	1	1_Y1	284	265	1176.2	B	C	BC	282	285	14815.5	64.1	0.227	B	1	NA	NA	3.45	3.1	88.1	73.6	59.4	71.7	59.9	48	93.1	70.4	37.9	22.4	12.3	30.4	0	1	1	159.1	24	52	-1
53	2	1	16/06/2014	-1	B	3	89	1	1_Y1	284	265	1176.2	B	C	BC	282	285	14815.5	64.1	0.227	B	1	NA	NA	3.45	3.1	88.1	73.6	59.4	71.7	59.9	48	93.1	70.4	37.9	22.4	12.3	30.4	0	1	1	159.1	24	53	-1
54	2	1	16/06/2014	-1	B	3	89	1	1_Y1	284	265	1176.2	B	C	BC	282	285	14815.5	64.1	0.227	B	0	NA	NA	3.45	3.1	88.1	73.6	59.4	71.7	59.9	48	93.1	70.4	37.9	22.4	12.3	30.4	0	1	1	159.1	24	54	-1
55	2	1	16/06/2014	-1	B	3	89	1	1_Y1	284	265	1176.2	B	C	BC	282	285	14815.5	64.1	0.227	B	0	NA	NA	3.45	3.1	88.1	73.6	59.4	71.7	59.9	48	93.1	70.4	37.9	22.4	12.3	30.4	0	1	1	159.1	24	55	-1
56	2	1	16/06/2014	-1	B	3	89	1	1_Y1	284	265	1176.2	B	C	BC	282	285	14815.5	64.1	0.227	B	0	NA	NA	3.45	3.1	88.1	73.6	59.4	71.7	59.9	48	93.1	70.4	37.9	22.4	12.3	30.4	0	1	1	159.1	24	56	-1
57	2	1	16/06/2014	-1	B	3	89	1	1_Y1	284	265	1176.2	B	C	BC	282	285	14815.5	64.1	0.227	B	0	NA	NA	3.45	3.1	88.1	73.6	59.4	71.7	59.9	48	93.1	70.4	37.9	22.4	12.3	30.4	0	1	1	159.1	24	57	-1
58	2	1	16/06/2014	-1	B	3	89	1	1_Y1	284	265	1176.2	B	C	BC	282	285	14815.5	64.1	0.227	B	0	NA	NA	3.45	3.1	88.1	73.6	59.4	71.7	59.9	48	93.1	70.4	37.9	22.4	12.3	30.4	0	1	1	159.1	24	58	-1
59	2	1	16/06/2014	-1	B	3	89	1	1_Y1	284	265	1176.2	B	C	BC	282	285	14815.5	64.1	0.227	B	0	NA	NA	3.45	3.1	88.1	73.6	59.4	71.7	59.9	48	93.1	70.4	37.9	22.4	12.3	30.4	0	1	1	159.1	24	59	-1
60	2	1	16/06/2014	-1	B	3	89	1	1_Y1	284	265	1176.2	B	C	BC	282	285	14815.5	64.1	0.227	B	0	NA	NA	3.45	3.1	88.1	73.6	59.4	71.7	59.9	48	93.1	70.4	37.9	22.4	12.3	30.4	0	1	1	159.1	24	60	-1
61	2	1	16/06/2014	-1	B	3	89	1	1_Y1	284	265	1176.2	B	C	BC	282	285	14815.5	64.1	0.227	B	0	NA	NA	3.45	3.1	88.1	73.6	59.4	71.7	59.9	48	93.1	70.4	37.9	22.4	12.3	30.4	0	1	1	159.1	24	61	-1
62	2	1	16/06/2014	-1	B	3	89	1	1_Y1	284	265	1176.2	B	C	BC	282	285	14815.5	64.1	0.227	B	0	NA	NA	3.45	3.1	88.1	73.6	59.4	71.7	59.9	48	93.1	70.4	37.9	22.4	12.3	30.4	0	1	1	159.1	24	62	-1
63	2	1	16/06/2014	-1	B	3	89	1	1_Y1	284	265	1176.2	B	C	BC	282	285	14815.5	64.1	0.227	B	0	NA	NA	3.45	3.1	88.1	73.6	59.4	71.7	59.9	48	93.1	70.4	37.9	22.4	12.3	30.4	0	1	1	159.1	24	63	-1
64	2	1	16/06/2014	-1	B	3	89	1	1_Y1	284	265	1176.2	B	C	BC	282	285	14815.5	64.1	0.227	B	0	NA	NA	3.45	3.1	88.1	73.6	59.4	71.7	59.9	48	93.1	70.4	37.9	22.4	12.3	30.4	0	1	1	159.1	24	64	-1
65	2	1	16/06/2014	-1	B	3	89	1	1_Y1	284	265	1176.2	B	C	BC	282	285	14815.5	64.1	0.227	B	0	NA	NA	3.45	3.1	88.1	73.6	59.4	71.7	59.9	48	93.1	70.4	37.9	22.4	12.3	30.4	0	1	1	159.1	24	65	-1
66	2	1	16/06/2014	-1	B	3	89	1	1_Y1	284	265	1176.2	B	C	BC	282	285	14815.5	64.1	0.227	B	0	NA	NA	3.45	3.1	88.1	73.6	59.4	71.7	59.9	48	93.1	70.4	37.9	22.4	12.3	30.4	0	1	1	159.1	24	66	-1
67	2	1	16/06/2014	-1	B	3	89	1	1_Y1	284	265	1176.2	B	C	BC	282	285	14815.5	64.1	0.227	B	0	NA	NA	3.45	3.1	88.1	73.6	59.4	71.7	59.9	48	93.1	70.4	37.9	22.4	12.3	30.4	0	1	1	159.1	24	67	-1
68	2	1	16/06/2014	-1	B	3	89	1	1_Y1	284	265	1176.2	B	C	BC	282	285	14815.5	64.1	0.227	B	0	NA	NA	3.45	3.1	88.1	73.6	59.4	71.7	59.9	48	93.1	70.4	37.9	22.4	12.3	30.4	0	1	1	159.1	24	68	-1
69	2	1	16/06/2014	-1	B	3	89	1	1_Y1	284	265	1176.2	B	C	BC	282	285	14815.5	64.1	0.227	B	0	NA	NA	3.45	3.1	88.1	73.6	59.4	71.7	59.9	48	93.1	70.4	37.9	22.4	12.3	30.4	0	1	1	159.1	24	69	-1
70	2	1	16/06/2014	-1	B	3	89	1	1_Y1	284	265	1176.2	B	C	BC	282	285	14815.5	64.1	0.227	B	0	NA	NA	3.45	3.1	88.1	73.6	59.4	71.7	59.9	48	93.1	70.4	37.9	22.4	12.3	30.4	0	1	1	159.1	24	70	-1
71	2	1	16/06/2014	-1	B	3	89	1	1_Y1	284	265	1176.2	B	C	BC	282	285	14815.5	64.1	0.227	B	0	NA	NA	3.45	3.1	88.1	73.6	59.4	71.7	59.9	48	93.1	70.4	37.9	22.4	12.3	30.4	0	1	1	159.1	24	71	-1
72	2	1	16/06/2014	-1	B	3	89	1	1_Y1	284	265	1176.2	B	C	BC	282	285	14815.5	64.1	0.227	B	0	NA	NA	3.45	3.1	88.1	73.6	59.4	71.7	59.9	48	93.1	70.4	37.9	22.4	12.3	30.4	0	1	1	159.1	24	72	-1
73	2	1	16/06/2014	-1	B	3	89	1	1_Y1	284	265	1176.2	B	C	BC	282	285	14815.5	64.1	0.227	B	0	NA	NA	3.45	3.1	88.1	73.6	59.4	71.7	59.9	48	93.1	70.4	37.9	22.4	12.3	30.4	0	1	1	159.1	24	73	-1
74	2	1	16/06/2014	-1	B	3	89	1	1_Y1	284	265	1176.2	B	C	BC	282	285	14815.5	64.1	0.227	B	0	NA	NA	3.45	3.1	88.1	73.6	59.4	71.7	59.9	48	93.1	70.4	37.9	22.4	12.3	30.4	0	1	1	159.1	24	74	-1
75	2	1	16/06/2014	-1	B	3	89	1	1_Y1	284	265	1176.2	B	C	BC	282	285	14815.5	64.1	0.227	B	0	NA	NA	3.45	3.1	88.1	73.6	59.4	71.7	59.9	48	93.1	70.4	37.9	22.4	12.3	30.4	0	1	1	159.1	24	75	-1
76	2	1	16/06/2014	-1	B	3	89	1	1_Y1	284	265	1176.2	B	C	BC	282	285	14815.5	64.1	0.227	B	0	NA	NA	3.45	3.1	88.1	73.6	59.4	71.7	59.9	48	93.1	70.4	37.9	22.4	12.3	30.4	0	1	1	159.1	24	76	-1
77	2	1	16/06/2014	-1	B	3	89	1	1_Y1	284	265	1176.2	B	C	BC	282	285	14815.5	64.1	0.227	B	0	NA	NA	3.45	3.1	88.1	73.6	59.4	71.7	59.9	48	93.1	70.4	37.9	22.4	12.3	30.4	0	1	1	159.1	24	77	-1
78	2	1	16/06/2014	-1	B	3	89	1	1_Y1	284	265	1176.2	B	C	BC	282	285	14815.5	64.1	0.227	B	0	NA	NA	3.45	3.1	88.1	73.6	59.4	71.7	59.9	48	93.1	70.4	37.9	22.4	12.3	30.4	0	1	1	159.1	24	78	-1
79	2	1	16/06/2014	-1	B	3	89	1	1_Y1	284	265	1176.2	B	C	BC	282	285	14815.5	64.1	0.227	B	0	NA	NA	3.45	3.1	88.1	73.6	59.4	71.7	59.9	48	93.1	70.4	37.9	22.4	12.3	30.4	0	1	1	159.1	24	79	-1
80	2	1	16/06/2014	-1	B	3	89	1	1_Y1	284	265	1176.2	B	C	BC	282	285	14815.5	64.1	0.227	B	0	NA	NA	3.45	3.1	88.1	73.6	59.4	71.7	59.9	48	93.1	70.4	37.9	22.4	12.3	30.4	0	1	1	159.1	24	80	-1
81	3	1	16/06/2014	-1	B	1	114	1	1_Y1	296	67	523.1	C	C	BC	295	87	14815.5	64.1	0.217	B	0	NA	NA	3.89	3.64	88.1	73.6	59.4	71.7	59.9	48	93.1	70.4	37.9	22.4	12.3	30.4	0	1	1	159.1	24	81	-1
82	3	1	16/06/2014	-1	B	1	114	1	1_Y1	296	67	523.1	C	C	BC	295	87	14815.5	64.1	0.217	B	0	NA	NA	3.89	3.64	88.1	73.6	59.4	71.7	59.9	48	93.1	70.4	37.9	22.4	12.3	30.4	0	1	1	159.1	24	82	-1
83	3	1	16/06/2014	-1	B	1	114	1	1_Y1	296	67	523.1	C	C	BC	295	87	14815.5	64.1	0.217	B	0	NA	NA	3.89	3.64	88.1	73.6	59.4	71.7	59.9	48	93.1	70.4	37.9	22.4	12.3	30.4	0	1	1	159.1	24	83	-1
84	3	1	16/06/2014	-1	B	1	114	1	1_Y1	296	67	523.1	C	C	BC	295	87	14815.5	64.1	0.217	B	0	NA	NA	3.89	3.64	88.1	73.6	59.4	71.7	59.9	48	93.1	70.4	37.9	22.4	12.3	30.4	0	1	1	159.1	24	84	-1
85	3	1	16/06/2014	-1	B	1	114	1	1_Y1	296	67	523.1	C	C	BC	295	87	14815.5	64.1	0.217	B	0	NA	NA	3.89	3.64	88.1	73.6	59.4	71.7	59.9	48	93.1	70.4	37.9	22.4	12.3	30.4	0	1	1	159.1	24	85	-1
86	3	1	16/06/2014	-1	B	1	114	1	1_Y1	296	67	523.1	C	C	BC	295	87	14815.5	64.1	0.217	B	0	NA	NA	3.89	3.64	88.1	73.6	59.4	71.7	59.9	48	93.1	70.4	37.9	22.4	12.3	30.4	0	1	1	159.1	24	86	-1
87	3	1	16/06/2014	-1	B	1	114	1	1_Y1	296	67	523.1	C	C	BC	295	87	14815.5	64.1	0.217	B	0	NA	NA	3.89	3.64	88.1	73.6	59.4	71.7	59.9	48	93.1	70.4	37.9	22.4	12.3	30.4	0	1	1	159.1	24	87	-1
88	3	1	16/06/2014	-1	B	1	114	1	1_Y1	296	67	523.1	C	C	BC	295	87	14815.5	64.1	0.217	B	0	NA	NA	3.89	3.64	88.1	73.6	59.4	71.7	59.9	48	93.1	70.4	37.9	22.4	12.3	30.4	0	1	1	159.1	24	88	-1
89	3	1	16/06/2014	-1	B	1	114	1	1_Y1	296	67	523.1	C	C	BC	295	87	14815.5	64.1	0.217	B	0	NA	NA	3.89	3.64	88.1	73.6	59.4	71.7	59.9	48	93.1	70.4	37.9	22.4	12.3	30.4	0	1	1	159.1	24	89	-1
90	3	1	16/06/2014	-1	B	1	114	1	1_Y1	296	67	523.1	C	C	BC	295	87	14815.5	64.1	0.217	B	0	NA	NA	3.89	3.64	88.1	73.6	59.4	71.7	59.9	48	93.1	70.4	37.9	22.4	12.3	30.4	0	1	1	159.1	24	90	-1
91	3	1	16/06/2014	-1	B	1	114	1	1_Y1	296	67	523.1	C	C	BC	295	87	14815.5	64.1	0.217	B	0	NA	NA	3.89	3.64	88.1	73.6	59.4	71.7	59.9	48	93.1	70.4	37.9	22.4	12.3	30.4	0	1	1	159.1	24	91	-1
92	3	1	16/06/2014	-1	B	1	114	1	1_Y1	296	67	523.1	C	C	BC	295	87	14815.5	64.1	0.217	B	0	NA	NA	3.89	3.64	88.1	73.6	59.4	71.7	59.9	48	93.1	70.4	37.9	22.4	12.3	30.4	0	1	1	159.1	24	92	-1
93	3	1	16/06/2014	-1	B	1	114	1	1_Y1	296	67	523.1	C	C	BC	295	87	14815.5	64.1	0.217	B	0	NA	NA	3.89	3.64	88.1	73.6	59.4	71.7	59.9	48	93.1	70.4	37.9	22.4	12.3	30.4	0	1	1	159.1	24	93	-1
94	3	1	16/06/2014	-1	B	1	114	1	1_Y1	296	67	523.1	C	C	BC	295	87	14815.5	64.1	0.217	B	0	NA	NA	3.89	3.64	88.1	73.6	59.4	71.7	59.9	48	93.1	70.4	37.9	22.4	12.3	30.4	0	1	1	159.1	24	94	-1
95	3	1	16/06/2014	-1	B	1	114	1	1_Y1	296	67	523.1	C	C	BC	295	87	14815.5	64.1	0.217	B	0	NA	NA	3.89	3.64	88.1	73.6	59.4	71.7	59.9	48	93.1	70.4	37.9	22.4	12.3	30.4	0	1	1	159.1	24	95	-1
96	3	1	16/06/2014	-1	B	1	114	1	1_Y1	296	67	523.1	C	C	BC	295	87	14815.5	64.1	0.217	B	0	NA	NA	3.89	3.64	88.1	73.6	59.4	71.7	59.9	48	93.1	70.4	37.9	22.4	12.3	30.4	0	1	1	159.1	24	96	-1
97	3	1	16/06/2014	-1	B	1	114	1	1_Y1	296	67	523.1	C	C	BC	295	87	14815.5	64.1	0.217	B	0	NA	NA	3.89	3.64	88.1	73.6	59.4	71.7	59.9	48	93.1	70.4	37.9	22.4	12.3	30.4	0	1	1	159.1	24	97	-1
98	3	1	16/06/2014	-1	B	1	114	1	1_Y1	296	67	523.1	C	C	BC	295	87	14815.5	64.1	0.217	B	0	NA	NA	3.89	3.64	88.1	73.6	59.4	71.7	59.9	48	93.1	70.4	37.9	22.4	12.3	30.4	0	1	1	159.1	24	98	-1
99	3	1	16/06/2014	-1	B	1	114	1	1_Y1	296	67	523.1	C	C	BC	295	87	14815.5	64.1	0.217	B	0	NA	NA	3.89	3.64	88.1	73.6	59.4	71.7	59.9	48	93.1	70.4	37.9	22.4	12.3	30.4	0	1	1	159.1	24	99	-1
100	3	1	16/06/2014	-1	B	1	114	1	1_Y1	296	67	523.1	C	C	BC	295	87	14815.5	64.1	0.217	B	0	NA	NA	3.89	3.64	88.1	73.6	59.4	71.7	59.9	48	93.1	70.4	37.9	22.4	12.3	30.4	0	1	1	159.1	24	100	-1
101	3	1	16/06/2014	-1	B	1	114	1	1_Y1	296	67	523.1	C	C	BC	295	87	14815.5	64.1	0.217	B	0	NA	NA	3.89	3.64	88.1	73.6	59.4	71.7	59.9	48	93.1	70.4	37.9	22.4	12.3	30.4	0	1	1	159.1	24	101	-1
102	3	1	16/06/2014	-1	B	1	114	1	1_Y1	296	67	523.1	C	C	BC	295	87	14815.5	64.1	0.217	B	0	NA	NA	3.89	3.64	88.1	73.6	59.4	71.7	59.9	48	93.1	70.4	37.9	22.4	12.3	30.4	0	1	1	159.1	24	102	-1
103	3	1	16/06/2014	-1	B	1	114	1	1_Y1	296	67	523.1	C	C	BC	295	87	14815.5	64.1	0.217	B	0	NA	NA	3.89	3.64	88.1	73.6	59.4	71.7	59.9	48	93.1	70.4	37.9	22.4	12.3	30.4	0	1	1	159.1	24	103	-1
104	3	1	16/06/2014	-1	B	1	114	1	1_Y1	296	67	523.1	C	C	BC	295	87	14815.5	64.1	0.217	B	0	NA	NA	3.89	3.64	88.1	73.6	59.4	71.7	59.9	48	93.1	70.4	37.9	22.4	12.3	30.4	0	1	1	159.1	24	104	-1
105	3	1	16/06/2014	-1	B	1	114	1	1_Y1	296	67	523.1	C	C	BC	295	87	14815.5	64.1	0.217	B	0	NA	NA	3.89	3.64	88.1	73.6	59.4	71.7	59.9	48	93.1	70.4	37.9	22.4	12.3	30.4	0	1	1	159.1	24	105	-1
106	3	1	16/06/2014	-1	B	1	114	1	1_Y1	296	67	523.1	C	C	BC	295	87	14815.5	64.1	0.217	B	0	NA	NA	3.89	3.64	88.1	73.6	59.4	71.7	59.9	48	93.1	70.4	37.9	22.4	12.3	30.4	0	1	1	159.1	24	106	-1
107	3	1	16/06/2014	-1	B	1	114	1	1_Y1	296	67	523.1	C	C	BC	295	87	14815.5	64.1	0.217	B	0	NA	NA	3.89	3.64	88.1	73.6	59.4	71.7	59.9	48	93.1	70.4	37.9	22.4	12.3	30.4	0	1	1	159.1	24	107	-1
108	3	1	16/06/2014	-1	B	1	114	1	1_Y1	296	67	523.1	C	C	BC	295	87	14815.5	64.1	0.217	B	0	NA	NA	3.89	3.64	88.1	73.6	59.4	71.7	59.9	48	93.1	70.4	37.9	22.4	12.3	30.4	0	1	1	159.1	24	108	-1
109	3	1	16/06/2014	-1	B	1	114	1	1_Y1	296	67	523.1	C	C	BC	295	87	14815.5	64.1	0.217	B	0	NA	NA	3.89	3.64	88.1	73.6	59.4	71.7	59.9	48	93.1	70.4	37.9	22.4	12.3	30.4	0	1	1	159.1	24	109	-1
110	3	1	16/06/2014	-1	B	1	114	1	1_Y1	296	67	523.1	C	C	BC	295	87	14815.5	64.1	0.217	B	0	NA	NA	3.89	3.64	88.1	73.6	59.4	71.7	59.9	48	93.1	70.4	37.9	22.4	12.3	30.4	0	1	1	159.1	24	110	-1
111	3	1	16/06/2014	-1	B	1	114	1	1_Y1	296	67	523.1	C	C	BC	295	87	14815.5	64.1	0.217	B	0	NA	NA	3.89	3.64	88.1	73.6	59.4	71.7	59.9	48	93.1	70.4	37.9	22.4	12.3	30.4	0	1	1	159.1	24	111	-1
112	3	1	16/06/2014	-1	B	1	114	1	1_Y1	296	67	523.1	C	C	BC	295	87	14815.5	64.1	0.217	B	0	NA	NA	3.89	3.64	88.1	73.6	59.4	71.7	59.9	48	93.1	70.4	37.9	22.4	12.3	30.4	0	1	1	159.1	24	112	-1
113	3	1	16/06/2014	-1	B	1	114	1	1_Y1	296	67	523.1	C	C	BC	295	87	14815.5	64.1	0.217	B	0	NA	NA	3.89	3.64	88.1	73.6	59.4	71.7	59.9	48	93.1	70.4	37.9	22.4	12.3	30.4	0	1	1	159.1	24	113	-1
114	3	1	16/06/2014	-1	B	1	114	1	1_Y1	296	67	523.1	C	C	BC	295	87	14815.5	64.1	0.217	B	0	NA	NA	3.89	3.64	88.1	73.6	59.4	71.7	59.9	48	93.1	70.4	37.9	22.4	12.3	30.4	0	1	1	159.1	24	114	-1
115	3	1	16/06/2014	-1	B	1	114	1	1_Y1	296	67	523.1	C	C	BC	295	87	14815.5	64.1	0.217	B	0	NA	NA	3.89	3.64	88.1	73.6	59.4	71.7	59.9	48	93.1	70.4	37.9	22.4	12.3	30.4	0	1	1	159.1	24	115	-1
116	3	1	16/06/2014	-1	B	1	114	1	1_Y1	296	67	523.1	C	C	BC	295	87	14815.5	64.1	0.217	B	0	NA	NA	3.89	3.64	88.1	73.6	59.4	71.7	59.9	48	93.1	70.4	37.9	22.4	12.3	30.4	0	1	1	159.1	24	116	-1
117	3	1	16/06/2014	-1	B	1	114	1	1_Y1	296	67	523.1	C	C	BC	295	87	14815.5	64.1	0.217	B	0	NA	NA	3.89	3.64	88.1	73.6	59.4	71.7	59.9	48	93.1	70.4	37.9	22.4	12.3	30.4	0	1	1	159.1	24	117	-1
118	3	1	16/06/2014	-1	B	1	114	1	1_Y1	296	67	523.1	C	C	BC	295	87	14815.5	64.1	0.217	B	0	NA	NA	3.89	3.64	88.1	73.6	59.4	71.7	59.9	48	93.1	70.4	37.9	22.4	12.3	30.4	0	1	1	159.1	24	118	-1
119	3	1	16/06/2014	-1	B	1	114	1	1_Y1	296	67	523.1	C	C	BC	295	87	14815.5	64.1	0.217	B	0	NA	NA	3.89	3.64	88.1	73.6	59.4	71.7	59.9	48	93.1	70.4	37.9	22.4	12.3	30.4	0	1	1	159.1	24	119	-1
120	3	1	16/06/2014	-1	B	1	114	1	1_Y1	296	67	523.1	C	C	BC	295	87	14815.5	64.1	0.217	B	0	NA	NA	3.89	3.64	88.1	73.6	59.4	71.7	59.9	48	93.1	70.4	37.9	22.4	12.3	30.4	0	1	1	159.1	24	120	-1
121	4	1	16/06/2014	-1	B	1	145	1	1_Y1	290	59	496.9	D	T	BT	289	79	14815.5	64.1	0.222	B	1	NA	NA	3.57	2.86	88.1	73.6	59.4	71.7	59.9	48	93.1	70.4	37.9	22.4	12.3	30.4	0	1	1	159.1	24	121	-1
122	4	1	16/06/2014	-1	B	1	145	1	1_Y1	290	59	496.9	D	T	BT	289	79	14815.5	64.1	0.222	B	1	NA	NA	3.57	2.86	88.1	73.6	59.4	71.7	59.9	48	93.1	70.4	37.9	22.4	12.3	30.4	0	1	1	159.1	24	122	-1
123	4	1	16/06/2014	-1	B	1	145	1	1_Y1	290	59	496.9	D	T	BT	289	79	14815.5	64.1	0.222	B	1	NA	NA	3.57	2.86	88.1	73.6	59.4	71.7	59.9	48	93.1	70.4	37.9	22.4	12.3	30.4	0	1	1	159.1	24	123	-1
124	4	1	16/06/2014	-1	B	1	145	1	1_Y1	290	59	496.9	D	T	BT	289	79	14815.5	64.1	0.222	B	1	NA	NA	3.57	2.86	88.1	73.6	59.4	71.7	59.9	48	93.1	70.4	37.9	22.4	12.3	30.4	0	1	1	159.1	24	124	-1
125	4	1	16/06/2014	-1	B	1	145	1	1_Y1	290	59	496.9	D	T	BT	289	79	14815.5	64.1	0.222	B	0	NA	NA	3.57	2.86	88.1	73.6	59.4	71.7	59.9	48	93.1	70.4	37.9	22.4	12.3	30.4	0	1	1	159.1	24	125	-1
126	4	1	16/06/2014	-1	B	1	145	1	1_Y1	290	59	496.9	D	T	BT	289	79	14815.5	64.1	0.222	B	0	NA	NA	3.57	2.86	88.1	73.6	59.4	71.7	59.9	48	93.1	70.4	37.9	22.4	12.3	30.4	0	1	1	159.1	24	126	-1
127	4	1	16/06/2014	-1	B	1	145	1	1_Y1	290	59	496.9	D	T	BT	289	79	14815.5	64.1	0.222	B	0	NA	NA	3.57	2.86	88.1	73.6	59.4	71.7	59.9	48	93.1	70.4	37.9	22.4	12.3	30.4	0	1	1	159.1	24	127	-1
128	4	1	16/06/2014	-1	B	1	145	1	1_Y1	290	59	496.9	D	T	BT	289	79	14815.5	64.1	0.222	B	0	NA	NA	3.57	2.86	88.1	73.6	59.4	71.7	59.9	48	93.1	70.4	37.9	22.4	12.3	30.4	0	1	1	159.1	24	128	-1
129	4	1	16/06/2014	-1	B	1	145	1	1_Y1	290	59	496.9	D	T	BT	289	79	14815.5	64.1	0.222	B	0	NA	NA	3.57	2.86	88.1	73.6	59.4	71.7	59.9	48	93.1	70.4	37.9	22.4	12.3	30.4	0	1	1	159.1	24	129	-1
130	4	1	16/06/2014	-1	B	1	145	1	1_Y1	290	59	496.9	D	T	BT	289	79	14815.5	64.1	0.222	B	0	NA	NA	3.57	2.86	88.1	73.6	59.4	71.7	59.9	48	93.1	70.4	37.9	22.4	12.3	30.4	0	1	1	159.1	24	130	-1
131	4	1	16/06/2014	-1	B	1	145	1	1_Y1	290	59	496.9	D	T	BT	289	79	14815.5	64.1	0.222	B	0	NA	NA	3.57	2.86	88.1	73.6	59.4	71.7	59.9	48	93.1	70.4	37.9	22.4	12.3	30.4	0	1	1	159.1	24	131	-1
132	4	1	16/06/2014	-1	B	1	145	1	1_Y1	290	59	496.9	D	T	BT	289	79	14815.5	64.1	0.222	B	0	NA	NA	3.57	2.86	88.1	73.6	59.4	71.7	59.9	48	93.1	70.4	37.9	22.4	12.3	30.4	0	1	1	159.1	24	132	-1
133	4	1	16/06/2014	-1	B	1	145	1	1_Y1	290	59	496.9	D	T	BT	289	79	14815.5	64.1	0.222	B	0	NA	NA	3.57	2.86	88.1	73.6	59.4	71.7	59.9	48	93.1	70.4	37.9	22.4	12.3	30.4	0	1	1	159.1	24	133	-1
134	4	1	16/06/2014	-1	B	1	145	1	1_Y1	290	59	496.9	D	T	BT	289	79	14815.5	64.1	0.222	B	0	NA	NA	3.57	2.86	88.1	73.6	59.4	71.7	59.9	48	93.1	70.4	37.9	22.4	12.3	30.4	0	1	1	159.1	24	134	-1
135	4	1	16/06/2014	-1	B	1	145	1	1_Y1	290	59	496.9	D	T	BT	289	79	14815.5	64.1	0.222	B	0	NA	NA	3.57	2.86	88.1	73.6	59.4	71.7	59.9	48	93.1	70.4	37.9	22.4	12.3	30.4	0	1	1	159.1	24	135	-1
136	4	1	16/06/2014	-1	B	1	145	1	1_Y1	290	59	496.9	D	T	BT	289	79	14815.5	64.1	0.222	B	0	NA	NA	3.57	2.86	88.1	73.6	59.4	71.7	59.9	48	93.1	70.4	37.9	22.4	12.3	30.4	0	1	1	159.1	24	136	-1
137	4	1	16/06/2014	-1	B	1	145	1	1_Y1	290	59	496.9	D	T	BT	289	79	14815.5	64.1	0.222	B	0	NA	NA	3.57	2.86	88.1	73.6	59.4	71.7	59.9	48	93.1	70.4	37.9	22.4	12.3	30.4	0	1	1	159.1	24	137	-1
138	4	1	16/06/2014	-1	B	1	145	1	1_Y1	290	59	496.9	D	T	BT	289	79	14815.5	64.1	0.222	B	0	NA	NA	3.57	2.86	88.1	73.6	59.4	71.7	59.9	48	93.1	70.4	37.9	22.4	12.3	30.4	0	1	1	159.1	24	138	-1
139	4	1	16/06/2014	-1	B	1	145	1	1_Y1	290	59	496.9	D	T	BT	289	79	14815.5	64.1	0.222	B	0	NA	NA	3.57	2.86	88.1	73.6	59.4	71.7	59.9	48	93.1	70.4	37.9	22.4	12.3	30.4	0	1	1	159.1	24	139	-1
140	4	1	16/06/2014	-1	B	1	145	1	1_Y1	290	59	496.9	D	T	BT	289	79	14815.5	64.1	0.222	B	0	NA	NA	3.57	2.86	88.1	73.6	59.4	71.7	59.9	48	93.1	70.4	37.9	22.4	12.3	30.4	0	1	1	159.1	24	140	-1
141	4	1	16/06/2014	-1	B	1	145	1	1_Y1	290	59	496.9	D	T	BT	289	79	14815.5	64.1	0.222	B	0	NA	NA	3.57	2.86	88.1	73.6	59.4	71.7	59.9	48	93.1	70.4	37.9	22.4	12.3	30.4	0	1	1	159.1	24	141	-1
142	4	1	16/06/2014	-1	B	1	145	1	1_Y1	290	59	496.9	D	T	BT	289	79	14815.5	64.1	0.222	B	0	NA	NA	3.57	2.86	88.1	73.6	59.4	71.7	59.9	48	93.1	70.4	37.9	22.4	12.3	30.4	0	1	1	159.1	24	142	-1
143	4	1	16/06/2014	-1	B	1	145	1	1_Y1	290	59	496.9	D	T	BT	289	79	14815.5	64.1	0.222	B	0	NA	NA	3.57	2.86	88.1	73.6	59.4	71.7	59.9	48	93.1	70.4	37.9	22.4	12.3	30.4	0	1	1	159.1	24	143	-1
144	4	1	16/06/2014	-1	B	1	145	1	1_Y1	290	59	496.9	D	T	BT	289	79	14815.5	64.1	0.222	B	0	NA	NA	3.57	2.86	88.1	73.6	59.4	71.7	59.9	48	93.1	70.4	37.9	22.4	12.3	30.4	0	1	1	159.1	24	144	-1
145	4	1	16/06/2014	-1	B	1	145	1	1_Y1	290	59	496.9	D	T	BT	289	79	14815.5	64.1	0.222	B	0	NA	NA	3.57	2.86	88.1	73.6	59.4	71.7	59.9	48	93.1	70.4	37.9	22.4	12.3	30.4	0	1	1	159.1	24	145	-1
146	4	1	16/06/2014	-1	B	1	145	1	1_Y1	290	59	496.9	D	T	BT	289	79	14815.5	64.1	0.222	B	0	NA	NA	3.57	2.86	88.1	73.6	59.4	71.7	59.9	48	93.1	70.4	37.9	22.4	12.3	30.4	0	1	1	159.1	24	146	-1
147	4	1	16/06/2014	-1	B	1	145	1	1_Y1	290	59	496.9	D	T	BT	289	79	14815.5	64.1	0.222	B	0	NA	NA	3.57	2.86	88.1	73.6	59.4	71.7	59.9	48	93.1	70.4	37.9	22.4	12.3	30.4	0	1	1	159.1	24	147	-1
148	4	1	16/06/2014	-1	B	1	145	1	1_Y1	290	59	496.9	D	T	BT	289	79	14815.5	64.1	0.222	B	0	NA	NA	3.57	2.86	88.1	73.6	59.4	71.7	59.9	48	93.1	70.4	37.9	22.4	12.3	30.4	0	1	1	159.1	24	148	-1
149	4	1	16/06/2014	-1	B	1	145	1	1_Y1	290	59	496.9	D	T	BT	289	79	14815.5	64.1	0.222	B	0	NA	NA	3.57	2.86	88.1	73.6	59.4	71.7	59.9	48	93.1	70.4	37.9	22.4	12.3	30.4	0	1	1	159.1	24	149	-1
150	4	1	16/06/2014	-1	B	1	145	1	1_Y1	290	59	496.9	D	T	BT	289	79	14815.5	64.1	0.222	B	0	NA	NA	3.57	2.86	88.1	73.6	59.4	71.7	59.9	48	93.1	70.4	37.9	22.4	12.3	30.4	0	1	1	159.1	24	150	-1
151	4	1	16/06/2014	-1	B	1	145	1	1_Y1	290	59	496.9	D	T	BT	289	79	14815.5	64.1	0.222	B	0	NA	NA	3.57	2.86	88.1	73.6	59.4	71.7	59.9	48	93.1	70.4	37.9	22.4	12.3	30.4	0	1	1	159.1	24	151	-1
152	4	1	16/06/2014	-1	B	1	145	1	1_Y1	290	59	496.9	D	T	BT	289	79	14815.5	64.1	0.222	B	0	NA	NA	3.57	2.86	88.1	73.6	59.4	71.7	59.9	48	93.1	70.4	37.9	22.4	12.3	30.4	0	1	1	159.1	24	152	-1
153	4	1	16/06/2014	-1	B	1	145	1	1_Y1	290	59	496.9	D	T	BT	289	79	14815.5	64.1	0.222	B	0	NA	NA	3.57	2.86	88.1	73.6	59.4	71.7	59.9	48	93.1	70.4	37.9	22.4	12.3	30.4	0	1	1	159.1	24	153	-1
154	4	1	16/06/2014	-1	B	1	145	1	1_Y1	290	59	496.9	D	T	BT	289	79	14815.5	64.1	0.222	B	0	NA	NA	3.57	2.86	88.1	73.6	59.4	71.7	59.9	48	93.1	70.4	37.9	22.4	12.3	30.4	0	1	1	159.1	24	154	-1
155	4	1	16/06/2014	-1	B	1	145	1	1_Y1	290	59	496.9	D	T	BT	289	79	14815.5	64.1	0.222	B	0	NA	NA	3.57	2.86	88.1	73.6	59.4	71.7	59.9	48	93.1	70.4	37.9	22.4	12.3	30.4	0	1	1	159.1	24	155	-1
156	4	1	16/06/2014	-1	B	1	145	1	1_Y1	290	59	496.9	D	T	BT	289	79	14815.5	64.1	0.222	B	0	NA	NA	3.57	2.86	88.1	73.6	59.4	71.7	59.9	48	93.1	70.4	37.9	22.4	12.3	30.4	0	1	1	159.1	24	156	-1
157	4	1	16/06/2014	-1	B	1	145	1	1_Y1	290	59	496.9	D	T	BT	289	79	14815.5	64.1	0.222	B	0	NA	NA	3.57	2.86	88.1	73.6	59.4	71.7	59.9	48	93.1	70.4	37.9	22.4	12.3	30.4	0	1	1	159.1	24	157	-1
158	4	1	16/06/2014	-1	B	1	145	1	1_Y1	290	59	496.9	D	T	BT	289	79	14815.5	64.1	0.222	B	0	NA	NA	3.57	2.86	88.1	73.6	59.4	71.7	59.9	48	93.1	70.4	37.9	22.4	12.3	30.4	0	1	1	159.1	24	158	-1
159	4	1	16/06/2014	-1	B	1	145	1	1_Y1	290	59	496.9	D	T	BT	289	79	14815.5	64.1	0.222	B	0	NA	NA	3.57	2.86	88.1	73.6	59.4	71.7	59.9	48	93.1	70.4	37.9	22.4	12.3	30.4	0	1	1	159.1	24	159	-1
160	4	1	16/06/2014	-1	B	1	145	1	1_Y1	290	59	496.9	D	T	BT	289	79	14815.5	64.1	0.222	B	0	NA	NA	3.57	2.86	88.1	73.6	59.4	71.7	59.9	48	93.1	70.4	37.9	22.4	12.3	30.4	0	1	1	159.1	24	160	-1
161	5	1	16/06/2014	-1	B	3	154	1	1_Y1	275	266	1167.8	E	T	BT	275	286	31122	134.7	0.49	B	1	NA	NA	3.69	3.47	88.1	73.6	59.4	71.7	59.9	48	93.1	70.4	37.9	22.4	12.3	30.4	0	1	1	159.1	24	161	-1
162	5	1	16/06/2014	-1	B	3	154	1	1_Y1	275	266	1167.8	E	T	BT	275	286	31122	134.7	0.49	B	1	NA	NA	3.69	3.47	88.1	73.6	59.4	71.7	59.9	48	93.1	70.4	37.9	22.4	12.3	30.4	0	1	1	159.1	24	162	-1
163	5	1	16/06/2014	-1	B	3	154	1	1_Y1	275	266	1167.8	E	T	BT	275	286	31122	134.7	0.49	B	1	NA	NA	3.69	3.47	88.1	73.6	59.4	71.7	59.9	48	93.1	70.4	37.9	22.4	12.3	30.4	0	1	1	159.1	24	163	-1
164	5	1	16/06/2014	-1	B	3	154	1	1_Y1	275	266	1167.8	E	T	BT	275	286	31122	134.7	0.49	B	1	NA	NA	3.69	3.47	88.1	73.6	59.4	71.7	59.9	48	93.1	70.4	37.9	22.4	12.3	30.4	0	1	1	159.1	24	164	-1
165	5	1	16/06/2014	-1	B	3	154	1	1_Y1	275	266	1167.8	E	T	BT	275	286	31122	134.7	0.49	B	1	NA	NA	3.69	3.47	88.1	73.6	59.4	71.7	59.9	48	93.1	70.4	37.9	22.4	12.3	30.4	0	1	1	159.1	24	165	-1
166	5	1	16/06/2014	-1	B	3	154	1	1_Y1	275	266	1167.8	E	T	BT	275	286	31122	134.7	0.49	B	1	NA	NA	3.69	3.47	88.1	73.6	59.4	71.7	59.9	48	93.1	70.4	37.9	22.4	12.3	30.4	0	1	1	159.1	24	166	-1
167	5	1	16/06/2014	-1	B	3	154	1	1_Y1	275	266	1167.8	E	T	BT	275	286	31122	134.7	0.49	B	1	NA	NA	3.69	3.47	88.1	73.6	59.4	71.7	59.9	48	93.1	70.4	37.9	22.4	12.3	30.4	0	1	1	159.1	24	167	-1
168	5	1	16/06/2014	-1	B	3	154	1	1_Y1	275	266	1167.8	E	T	BT	275	286	31122	134.7	0.49	B	0	NA	NA	3.69	3.47	88.1	73.6	59.4	71.7	59.9	48	93.1	70.4	37.9	22.4	12.3	30.4	0	1	1	159.1	24	168	-1
169	5	1	16/06/2014	-1	B	3	154	1	1_Y1	275	266	1167.8	E	T	BT	275	286	31122	134.7	0.49	B	0	NA	NA	3.69	3.47	88.1	73.6	59.4	71.7	59.9	48	93.1	70.4	37.9	22.4	12.3	30.4	0	1	1	159.1	24	169	-1
170	5	1	16/06/2014	-1	B	3	154	1	1_Y1	275	266	1167.8	E	T	BT	275	286	31122	134.7	0.49	B	0	NA	NA	3.69	3.47	88.1	73.6	59.4	71.7	59.9	48	93.1	70.4	37.9	22.4	12.3	30.4	0	1	1	159.1	24	170	-1
171	5	1	16/06/2014	-1	B	3	154	1	1_Y1	275	266	1167.8	E	T	BT	275	286	31122	134.7	0.49	B	0	NA	NA	3.69	3.47	88.1	73.6	59.4	71.7	59.9	48	93.1	70.4	37.9	22.4	12.3	30.4	0	1	1	159.1	24	171	-1
172	5	1	16/06/2014	-1	B	3	154	1	1_Y1	275	266	1167.8	E	T	BT	275	286	31122	134.7	0.49	B	0	NA	NA	3.69	3.47	88.1	73.6	59.4	71.7	59.9	48	93.1	70.4	37.9	22.4	12.3	30.4	0	1	1	159.1	24	172	-1
173	5	1	16/06/2014	-1	B	3	154	1	1_Y1	275	266	1167.8	E	T	BT	275	286	31122	134.7	0.49	B	0	NA	NA	3.69	3.47	88.1	73.6	59.4	71.7	59.9	48	93.1	70.4	37.9	22.4	12.3	30.4	0	1	1	159.1	24	173	-1
174	5	1	16/06/2014	-1	B	3	154	1	1_Y1	275	266	1167.8	E	T	BT	275	286	31122	134.7	0.49	B	0	NA	NA	3.69	3.47	88.1	73.6	59.4	71.7	59.9	48	93.1	70.4	37.9	22.4	12.3	30.4	0	1	1	159.1	24	174	-1
175	5	1	16/06/2014	-1	B	3	154	1	1_Y1	275	266	1167.8	E	T	BT	275	286	31122	134.7	0.49	B	0	NA	NA	3.69	3.47	88.1	73.6	59.4	71.7	59.9	48	93.1	70.4	37.9	22.4	12.3	30.4	0	1	1	159.1	24	175	-1
176	5	1	16/06/2014	-1	B	3	154	1	1_Y1	275	266	1167.8	E	T	BT	275	286	31122	134.7	0.49	B	0	NA	NA	3.69	3.47	88.1	73.6	59.4	71.7	59.9	48	93.1	70.4	37.9	22.4	12.3	30.4	0	1	1	159.1	24	176	-1
177	5	1	16/06/2014	-1	B	3	154	1	1_Y1	275	266	1167.8	E	T	BT	275	286	31122	134.7	0.49	B	0	NA	NA	3.69	3.47	88.1	73.6	59.4	71.7	59.9	48	93.1	70.4	37.9	22.4	12.3	30.4	0	1	1	159.1	24	177	-1
178	5	1	16/06/2014	-1	B	3	154	1	1_Y1	275	266	1167.8	E	T	BT	275	286	31122	134.7	0.49	B	0	NA	NA	3.69	3.47	88.1	73.6	59.4	71.7	59.9	48	93.1	70.4	37.9	22.4	12.3	30.4	0	1	1	159.1	24	178	-1
179	5	1	16/06/2014	-1	B	3	154	1	1_Y1	275	266	1167.8	E	T	BT	275	286	31122	134.7	0.49	B	0	NA	NA	3.69	3.47	88.1	73.6	59.4	71.7	59.9	48	93.1	70.4	37.9	22.4	12.3	30.4	0	1	1	159.1	24	179	-1
180	5	1	16/06/2014	-1	B	3	154	1	1_Y1	275	266	1167.8	E	T	BT	275	286	31122	134.7	0.49	B	0	NA	NA	3.69	3.47	88.1	73.6	59.4	71.7	59.9	48	93.1	70.4	37.9	22.4	12.3	30.4	0	1	1	159.1	24	180	-1
181	5	1	16/06/2014	-1	B	3	154	1	1_Y1	275	266	1167.8	E	T	BT	275	286	31122	134.7	0.49	B	0	NA	NA	3.69	3.47	88.1	73.6	59.4	71.7	59.9	48	93.1	70.4	37.9	22.4	12.3	30.4	0	1	1	159.1	24	181	-1
182	5	1	16/06/2014	-1	B	3	154	1	1_Y1	275	266	1167.8	E	T	BT	275	286	31122	134.7	0.49	B	0	NA	NA	3.69	3.47	88.1	73.6	59.4	71.7	59.9	48	93.1	70.4	37.9	22.4	12.3	30.4	0	1	1	159.1	24	182	-1
183	5	1	16/06/2014	-1	B	3	154	1	1_Y1	275	266	1167.8	E	T	BT	275	286	31122	134.7	0.49	B	0	NA	NA	3.69	3.47	88.1	73.6	59.4	71.7	59.9	48	93.1	70.4	37.9	22.4	12.3	30.4	0	1	1	159.1	24	183	-1
184	5	1	16/06/2014	-1	B	3	154	1	1_Y1	275	266	1167.8	E	T	BT	275	286	31122	134.7	0.49	B	0	NA	NA	3.69	3.47	88.1	73.6	59.4	71.7	59.9	48	93.1	70.4	37.9	22.4	12.3	30.4	0	1	1	159.1	24	184	-1
185	5	1	16/06/2014	-1	B	3	154	1	1_Y1	275	266	1167.8	E	T	BT	275	286	31122	134.7	0.49	B	0	NA	NA	3.69	3.47	88.1	73.6	59.4	71.7	59.9	48	93.1	70.4	37.9	22.4	12.3	30.4	0	1	1	159.1	24	185	-1
186	5	1	16/06/2014	-1	B	3	154	1	1_Y1	275	266	1167.8	E	T	BT	275	286	31122	134.7	0.49	B	0	NA	NA	3.69	3.47	88.1	73.6	59.4	71.7	59.9	48	93.1	70.4	37.9	22.4	12.3	30.4	0	1	1	159.1	24	186	-1
187	5	1	16/06/2014	-1	B	3	154	1	1_Y1	275	266	1167.8	E	T	BT	275	286	31122	134.7	0.49	B	0	NA	NA	3.69	3.47	88.1	73.6	59.4	71.7	59.9	48	93.1	70.4	37.9	22.4	12.3	30.4	0	1	1	159.1	24	187	-1
188	5	1	16/06/2014	-1	B	3	154	1	1_Y1	275	266	1167.8	E	T	BT	275	286	31122	134.7	0.49	B	0	NA	NA	3.69	3.47	88.1	73.6	59.4	71.7	59.9	48	93.1	70.4	37.9	22.4	12.3	30.4	0	1	1	159.1	24	188	-1
189	5	1	16/06/2014	-1	B	3	154	1	1_Y1	275	266	1167.8	E	T	BT	275	286	31122	134.7	0.49	B	0	NA	NA	3.69	3.47	88.1	73.6	59.4	71.7	59.9	48	93.1	70.4	37.9	22.4	12.3	30.4	0	1	1	159.1	24	189	-1
190	5	1	16/06/2014	-1	B	3	154	1	1_Y1	275	266	1167.8	E	T	BT	275	286	31122	134.7	0.49	B	0	NA	NA	3.69	3.47	88.1	73.6	59.4	71.7	59.9	48	93.1	70.4	37.9	22.4	12.3	30.4	0	1	1	159.1	24	190	-1
191	5	1	16/06/2014	-1	B	3	154	1	1_Y1	275	266	1167.8	E	T	BT	275	286	31122	134.7	0.49	B	0	NA	NA	3.69	3.47	88.1	73.6	59.4	71.7	59.9	48	93.1	70.4	37.9	22.4	12.3	30.4	0	1	1	159.1	24	191	-1
192	5	1	16/06/2014	-1	B	3	154	1	1_Y1	275	266	1167.8	E	T	BT	275	286	31122	134.7	0.49	B	0	NA	NA	3.69	3.47	88.1	73.6	59.4	71.7	59.9	48	93.1	70.4	37.9	22.4	12.3	30.4	0	1	1	159.1	24	192	-1
193	5	1	16/06/2014	-1	B	3	154	1	1_Y1	275	266	1167.8	E	T	BT	275	286	31122	134.7	0.49	B	0	NA	NA	3.69	3.47	88.1	73.6	59.4	71.7	59.9	48	93.1	70.4	37.9	22.4	12.3	30.4	0	1	1	159.1	24	193	-1
194	5	1	16/06/2014	-1	B	3	154	1	1_Y1	275	266	1167.8	E	T	BT	275	286	31122	134.7	0.49	B	0	NA	NA	3.69	3.47	88.1	73.6	59.4	71.7	59.9	48	93.1	70.4	37.9	22.4	12.3	30.4	0	1	1	159.1	24	194	-1
195	5	1	16/06/2014	-1	B	3	154	1	1_Y1	275	266	1167.8	E	T	BT	275	286	31122	134.7	0.49	B	0	NA	NA	3.69	3.47	88.1	73.6	59.4	71.7	59.9	48	93.1	70.4	37.9	22.4	12.3	30.4	0	1	1	159.1	24	195	-1
196	5	1	16/06/2014	-1	B	3	154	1	1_Y1	275	266	1167.8	E	T	BT	275	286	31122	134.7	0.49	B	0	NA	NA	3.69	3.47	88.1	73.6	59.4	71.7	59.9	48	93.1	70.4	37.9	22.4	12.3	30.4	0	1	1	159.1	24	196	-1
197	5	1	16/06/2014	-1	B	3	154	1	1_Y1	275	266	1167.8	E	T	BT	275	286	31122	134.7	0.49	B	0	NA	NA	3.69	3.47	88.1	73.6	59.4	71.7	59.9	48	93.1	70.4	37.9	22.4	12.3	30.4	0	1	1	159.1	24	197	-1
198	5	1	16/06/2014	-1	B	3	154	1	1_Y1	275	266	1167.8	E	T	BT	275	286	31122	134.7	0.49	B	0	NA	NA	3.69	3.47	88.1	73.6	59.4	71.7	59.9	48	93.1	70.4	37.9	22.4	12.3	30.4	0	1	1	159.1	24	198	-1
199	5	1	16/06/2014	-1	B	3	154	1	1_Y1	275	266	1167.8	E	T	BT	275	286	31122	134.7	0.49	B	0	NA	NA	3.69	3.47	88.1	73.6	59.4	71.7	59.9	48	93.1	70.4	37.9	22.4	12.3	30.4	0	1	1	159.1	24	199	-1
200	5	1	16/06/2014	-1	B	3	154	1	1_Y1	275	266	1167.8	E	T	BT	275	286	31122	134.7	0.49	B	0	NA	NA	3.69	3.47	88.1	73.6	59.4	71.7	59.9	48	93.1	70.4	37.9	22.4	12.3	30.4	0	1	1	159.1	24	200	-1
201	6	1	16/06/2014	-1	B	3	167	1	1_Y1	273	262	1181.4	F	T	BT	270	282	30324	131.3	0.486	C	1	NA	NA	2.95	2.73	88.1	73.6	59.4	71.7	59.9	48	93.1	70.4	37.9	22.4	12.3	30.4	0	1	1	159.1	24	201	-1
202	6	1	16/06/2014	-1	B	3	167	1	1_Y1	273	262	1181.4	F	T	BT	270	282	30324	131.3	0.486	C	0	NA	NA	2.95	2.73	88.1	73.6	59.4	71.7	59.9	48	93.1	70.4	37.9	22.4	12.3	30.4	0	1	1	159.1	24	202	-1
203	6	1	16/06/2014	-1	B	3	167	1	1_Y1	273	262	1181.4	F	T	BT	270	282	30324	131.3	0.486	C	0	NA	NA	2.95	2.73	88.1	73.6	59.4	71.7	59.9	48	93.1	70.4	37.9	22.4	12.3	30.4	0	1	1	159.1	24	203	-1
204	6	1	16/06/2014	-1	B	3	167	1	1_Y1	273	262	1181.4	F	T	BT	270	282	30324	131.3	0.486	C	0	NA	NA	2.95	2.73	88.1	73.6	59.4	71.7	59.9	48	93.1	70.4	37.9	22.4	12.3	30.4	0	1	1	159.1	24	204	-1
205	6	1	16/06/2014	-1	B	3	167	1	1_Y1	273	262	1181.4	F	T	BT	270	282	30324	131.3	0.486	C	0	NA	NA	2.95	2.73	88.1	73.6	59.4	71.7	59.9	48	93.1	70.4	37.9	22.4	12.3	30.4	0	1	1	159.1	24	205	-1
206	6	1	16/06/2014	-1	B	3	167	1	1_Y1	273	262	1181.4	F	T	BT	270	282	30324	131.3	0.486	C	0	NA	NA	2.95	2.73	88.1	73.6	59.4	71.7	59.9	48	93.1	70.4	37.9	22.4	12.3	30.4	0	1	1	159.1	24	206	-1
207	6	1	16/06/2014	-1	B	3	167	1	1_Y1	273	262	1181.4	F	T	BT	270	282	30324	131.3	0.486	C	0	NA	NA	2.95	2.73	88.1	73.6	59.4	71.7	59.9	48	93.1	70.4	37.9	22.4	12.3	30.4	0	1	1	159.1	24	207	-1
208	6	1	16/06/2014	-1	B	3	167	1	1_Y1	273	262	1181.4	F	T	BT	270	282	30324	131.3	0.486	C	0	NA	NA	2.95	2.73	88.1	73.6	59.4	71.7	59.9	48	93.1	70.4	37.9	22.4	12.3	30.4	0	1	1	159.1	24	208	-1
209	6	1	16/06/2014	-1	B	3	167	1	1_Y1	273	262	1181.4	F	T	BT	270	282	30324	131.3	0.486	C	0	NA	NA	2.95	2.73	88.1	73.6	59.4	71.7	59.9	48	93.1	70.4	37.9	22.4	12.3	30.4	0	1	1	159.1	24	209	-1
210	6	1	16/06/2014	-1	B	3	167	1	1_Y1	273	262	1181.4	F	T	BT	270	282	30324	131.3	0.486	C	0	NA	NA	2.95	2.73	88.1	73.6	59.4	71.7	59.9	48	93.1	70.4	37.9	22.4	12.3	30.4	0	1	1	159.1	24	210	-1
211	6	1	16/06/2014	-1	B	3	167	1	1_Y1	273	262	1181.4	F	T	BT	270	282	30324	131.3	0.486	C	0	NA	NA	2.95	2.73	88.1	73.6	59.4	71.7	59.9	48	93.1	70.4	37.9	22.4	12.3	30.4	0	1	1	159.1	24	211	-1
212	6	1	16/06/2014	-1	B	3	167	1	1_Y1	273	262	1181.4	F	T	BT	270	282	30324	131.3	0.486	C	0	NA	NA	2.95	2.73	88.1	73.6	59.4	71.7	59.9	48	93.1	70.4	37.9	22.4	12.3	30.4	0	1	1	159.1	24	212	-1
213	6	1	16/06/2014	-1	B	3	167	1	1_Y1	273	262	1181.4	F	T	BT	270	282	30324	131.3	0.486	C	0	NA	NA	2.95	2.73	88.1	73.6	59.4	71.7	59.9	48	93.1	70.4	37.9	22.4	12.3	30.4	0	1	1	159.1	24	213	-1
214	6	1	16/06/2014	-1	B	3	167	1	1_Y1	273	262	1181.4	F	T	BT	270	282	30324	131.3	0.486	C	0	NA	NA	2.95	2.73	88.1	73.6	59.4	71.7	59.9	48	93.1	70.4	37.9	22.4	12.3	30.4	0	1	1	159.1	24	214	-1
215	6	1	16/06/2014	-1	B	3	167	1	1_Y1	273	262	1181.4	F	T	BT	270	282	30324	131.3	0.486	C	0	NA	NA	2.95	2.73	88.1	73.6	59.4	71.7	59.9	48	93.1	70.4	37.9	22.4	12.3	30.4	0	1	1	159.1	24	215	-1
216	6	1	16/06/2014	-1	B	3	167	1	1_Y1	273	262	1181.4	F	T	BT	270	282	30324	131.3	0.486	C	0	NA	NA	2.95	2.73	88.1	73.6	59.4	71.7	59.9	48	93.1	70.4	37.9	22.4	12.3	30.4	0	1	1	159.1	24	216	-1
217	6	1	16/06/2014	-1	B	3	167	1	1_Y1	273	262	1181.4	F	T	BT	270	282	30324	131.3	0.486	C	0	NA	NA	2.95	2.73	88.1	73.6	59.4	71.7	59.9	48	93.1	70.4	37.9	22.4	12.3	30.4	0	1	1	159.1	24	217	-1
218	6	1	16/06/2014	-1	B	3	167	1	1_Y1	273	262	1181.4	F	T	BT	270	282	30324	131.3	0.486	C	0	NA	NA	2.95	2.73	88.1	73.6	59.4	71.7	59.9	48	93.1	70.4	37.9	22.4	12.3	30.4	0	1	1	159.1	24	218	-1
219	6	1	16/06/2014	-1	B	3	167	1	1_Y1	273	262	1181.4	F	T	BT	270	282	30324	131.3	0.486	C	0	NA	NA	2.95	2.73	88.1	73.6	59.4	71.7	59.9	48	93.1	70.4	37.9	22.4	12.3	30.4	0	1	1	159.1	24	219	-1
220	6	1	16/06/2014	-1	B	3	167	1	1_Y1	273	262	1181.4	F	T	BT	270	282	30324	131.3	0.486	C	0	NA	NA	2.95	2.73	88.1	73.6	59.4	71.7	59.9	48	93.1	70.4	37.9	22.4	12.3	30.4	0	1	1	159.1	24	220	-1
221	6	1	16/06/2014	-1	B	3	167	1	1_Y1	273	262	1181.4	F	T	BT	270	282	30324	131.3	0.486	C	0	NA	NA	2.95	2.73	88.1	73.6	59.4	71.7	59.9	48	93.1	70.4	37.9	22.4	12.3	30.4	0	1	1	159.1	24	221	-1
222	6	1	16/06/2014	-1	B	3	167	1	1_Y1	273	262	1181.4	F	T	BT	270	282	30324	131.3	0.486	C	0	NA	NA	2.95	2.73	88.1	73.6	59.4	71.7	59.9	48	93.1	70.4	37.9	22.4	12.3	30.4	0	1	1	159.1	24	222	-1
223	6	1	16/06/2014	-1	B	3	167	1	1_Y1	273	262	1181.4	F	T	BT	270	282	30324	131.3	0.486	C	0	NA	NA	2.95	2.73	88.1	73.6	59.4	71.7	59.9	48	93.1	70.4	37.9	22.4	12.3	30.4	0	1	1	159.1	24	223	-1
224	6	1	16/06/2014	-1	B	3	167	1	1_Y1	273	262	1181.4	F	T	BT	270	282	30324	131.3	0.486	C	0	NA	NA	2.95	2.73	88.1	73.6	59.4	71.7	59.9	48	93.1	70.4	37.9	22.4	12.3	30.4	0	1	1	159.1	24	224	-1
225	6	1	16/06/2014	-1	B	3	167	1	1_Y1	273	262	1181.4	F	T	BT	270	282	30324	131.3	0.486	C	0	NA	NA	2.95	2.73	88.1	73.6	59.4	71.7	59.9	48	93.1	70.4	37.9	22.4	12.3	30.4	0	1	1	159.1	24	225	-1
226	6	1	16/06/2014	-1	B	3	167	1	1_Y1	273	262	1181.4	F	T	BT	270	282	30324	131.3	0.486	C	0	NA	NA	2.95	2.73	88.1	73.6	59.4	71.7	59.9	48	93.1	70.4	37.9	22.4	12.3	30.4	0	1	1	159.1	24	226	-1
227	6	1	16/06/2014	-1	B	3	167	1	1_Y1	273	262	1181.4	F	T	BT	270	282	30324	131.3	0.486	C	0	NA	NA	2.95	2.73	88.1	73.6	59.4	71.7	59.9	48	93.1	70.4	37.9	22.4	12.3	30.4	0	1	1	159.1	24	227	-1
228	6	1	16/06/2014	-1	B	3	167	1	1_Y1	273	262	1181.4	F	T	BT	270	282	30324	131.3	0.486	C	0	NA	NA	2.95	2.73	88.1	73.6	59.4	71.7	59.9	48	93.1	70.4	37.9	22.4	12.3	30.4	0	1	1	159.1	24	228	-1
229	6	1	16/06/2014	-1	B	3	167	1	1_Y1	273	262	1181.4	F	T	BT	270	282	30324	131.3	0.486	C	0	NA	NA	2.95	2.73	88.1	73.6	59.4	71.7	59.9	48	93.1	70.4	37.9	22.4	12.3	30.4	0	1	1	159.1	24	229	-1
230	6	1	16/06/2014	-1	B	3	167	1	1_Y1	273	262	1181.4	F	T	BT	270	282	30324	131.3	0.486	C	0	NA	NA	2.95	2.73	88.1	73.6	59.4	71.7	59.9	48	93.1	70.4	37.9	22.4	12.3	30.4	0	1	1	159.1	24	230	-1
231	6	1	16/06/2014	-1	B	3	167	1	1_Y1	273	262	1181.4	F	T	BT	270	282	30324	131.3	0.486	C	0	NA	NA	2.95	2.73	88.1	73.6	59.4	71.7	59.9	48	93.1	70.4	37.9	22.4	12.3	30.4	0	1	1	159.1	24	231	-1
232	6	1	16/06/2014	-1	B	3	167	1	1_Y1	273	262	1181.4	F	T	BT	270	282	30324	131.3	0.486	C	0	NA	NA	2.95	2.73	88.1	73.6	59.4	71.7	59.9	48	93.1	70.4	37.9	22.4	12.3	30.4	0	1	1	159.1	24	232	-1
233	6	1	16/06/2014	-1	B	3	167	1	1_Y1	273	262	1181.4	F	T	BT	270	282	30324	131.3	0.486	C	0	NA	NA	2.95	2.73	88.1	73.6	59.4	71.7	59.9	48	93.1	70.4	37.9	22.4	12.3	30.4	0	1	1	159.1	24	233	-1
234	6	1	16/06/2014	-1	B	3	167	1	1_Y1	273	262	1181.4	F	T	BT	270	282	30324	131.3	0.486	C	0	NA	NA	2.95	2.73	88.1	73.6	59.4	71.7	59.9	48	93.1	70.4	37.9	22.4	12.3	30.4	0	1	1	159.1	24	234	-1
235	6	1	16/06/2014	-1	B	3	167	1	1_Y1	273	262	1181.4	F	T	BT	270	282	30324	131.3	0.486	C	0	NA	NA	2.95	2.73	88.1	73.6	59.4	71.7	59.9	48	93.1	70.4	37.9	22.4	12.3	30.4	0	1	1	159.1	24	235	-1
236	6	1	16/06/2014	-1	B	3	167	1	1_Y1	273	262	1181.4	F	T	BT	270	282	30324	131.3	0.486	C	0	NA	NA	2.95	2.73	88.1	73.6	59.4	71.7	59.9	48	93.1	70.4	37.9	22.4	12.3	30.4	0	1	1	159.1	24	236	-1
237	6	1	16/06/2014	-1	B	3	167	1	1_Y1	273	262	1181.4	F	T	BT	270	282	30324	131.3	0.486	C	0	NA	NA	2.95	2.73	88.1	73.6	59.4	71.7	59.9	48	93.1	70.4	37.9	22.4	12.3	30.4	0	1	1	159.1	24	237	-1
238	6	1	16/06/2014	-1	B	3	167	1	1_Y1	273	262	1181.4	F	T	BT	270	282	30324	131.3	0.486	C	0	NA	NA	2.95	2.73	88.1	73.6	59.4	71.7	59.9	48	93.1	70.4	37.9	22.4	12.3	30.4	0	1	1	159.1	24	238	-1
239	6	1	16/06/2014	-1	B	3	167	1	1_Y1	273	262	1181.4	F	T	BT	270	282	30324	131.3	0.486	C	0	NA	NA	2.95	2.73	88.1	73.6	59.4	71.7	59.9	48	93.1	70.4	37.9	22.4	12.3	30.4	0	1	1	159.1	24	239	-1
240	6	1	16/06/2014	-1	B	3	167	1	1_Y1	273	262	1181.4	F	T	BT	270	282	30324	131.3	0.486	C	0	NA	NA	2.95	2.73	88.1	73.6	59.4	71.7	59.9	48	93.1	70.4	37.9	22.4	12.3	30.4	0	1	1	159.1	24	240	-1
241	7	1	23/06/2014	-1	B	2	150	2	2_Y1	294	140	755.8	G	C	BC	293	167	22344	97	0.331	B	0	NA	NA	3.45	3.13	87.9	75.4	63.4	66.9	60.7	52.1	92.3	64.1	36.1	29	13	40	0.1	1	2	159.6	25	241	-1
242	7	1	23/06/2014	-1	B	2	150	2	2_Y1	294	140	755.8	G	C	BC	293	167	22344	97	0.331	B	0	NA	NA	3.45	3.13	87.9	75.4	63.4	66.9	60.7	52.1	92.3	64.1	36.1	29	13	40	0.1	1	2	159.6	25	242	-1
243	7	1	23/06/2014	-1	B	2	150	2	2_Y1	294	140	755.8	G	C	BC	293	167	22344	97	0.331	B	0	NA	NA	3.45	3.13	87.9	75.4	63.4	66.9	60.7	52.1	92.3	64.1	36.1	29	13	40	0.1	1	2	159.6	25	243	-1
244	7	1	23/06/2014	-1	B	2	150	2	2_Y1	294	140	755.8	G	C	BC	293	167	22344	97	0.331	B	0	NA	NA	3.45	3.13	87.9	75.4	63.4	66.9	60.7	52.1	92.3	64.1	36.1	29	13	40	0.1	1	2	159.6	25	244	-1
245	7	1	23/06/2014	-1	B	2	150	2	2_Y1	294	140	755.8	G	C	BC	293	167	22344	97	0.331	B	0	NA	NA	3.45	3.13	87.9	75.4	63.4	66.9	60.7	52.1	92.3	64.1	36.1	29	13	40	0.1	1	2	159.6	25	245	-1
246	7	1	23/06/2014	-1	B	2	150	2	2_Y1	294	140	755.8	G	C	BC	293	167	22344	97	0.331	B	0	NA	NA	3.45	3.13	87.9	75.4	63.4	66.9	60.7	52.1	92.3	64.1	36.1	29	13	40	0.1	1	2	159.6	25	246	-1
247	7	1	23/06/2014	-1	B	2	150	2	2_Y1	294	140	755.8	G	C	BC	293	167	22344	97	0.331	B	0	NA	NA	3.45	3.13	87.9	75.4	63.4	66.9	60.7	52.1	92.3	64.1	36.1	29	13	40	0.1	1	2	159.6	25	247	-1
248	7	1	23/06/2014	-1	B	2	150	2	2_Y1	294	140	755.8	G	C	BC	293	167	22344	97	0.331	B	0	NA	NA	3.45	3.13	87.9	75.4	63.4	66.9	60.7	52.1	92.3	64.1	36.1	29	13	40	0.1	1	2	159.6	25	248	-1
249	7	1	23/06/2014	-1	B	2	150	2	2_Y1	294	140	755.8	G	C	BC	293	167	22344	97	0.331	B	0	NA	NA	3.45	3.13	87.9	75.4	63.4	66.9	60.7	52.1	92.3	64.1	36.1	29	13	40	0.1	1	2	159.6	25	249	-1
250	7	1	23/06/2014	-1	B	2	150	2	2_Y1	294	140	755.8	G	C	BC	293	167	22344	97	0.331	B	0	NA	NA	3.45	3.13	87.9	75.4	63.4	66.9	60.7	52.1	92.3	64.1	36.1	29	13	40	0.1	1	2	159.6	25	250	-1
251	7	1	23/06/2014	-1	B	2	150	2	2_Y1	294	140	755.8	G	C	BC	293	167	22344	97	0.331	B	0	NA	NA	3.45	3.13	87.9	75.4	63.4	66.9	60.7	52.1	92.3	64.1	36.1	29	13	40	0.1	1	2	159.6	25	251	-1
252	7	1	23/06/2014	-1	B	2	150	2	2_Y1	294	140	755.8	G	C	BC	293	167	22344	97	0.331	B	0	NA	NA	3.45	3.13	87.9	75.4	63.4	66.9	60.7	52.1	92.3	64.1	36.1	29	13	40	0.1	1	2	159.6	25	252	-1
253	7	1	23/06/2014	-1	B	2	150	2	2_Y1	294	140	755.8	G	C	BC	293	167	22344	97	0.331	B	0	NA	NA	3.45	3.13	87.9	75.4	63.4	66.9	60.7	52.1	92.3	64.1	36.1	29	13	40	0.1	1	2	159.6	25	253	-1
254	7	1	23/06/2014	-1	B	2	150	2	2_Y1	294	140	755.8	G	C	BC	293	167	22344	97	0.331	B	0	NA	NA	3.45	3.13	87.9	75.4	63.4	66.9	60.7	52.1	92.3	64.1	36.1	29	13	40	0.1	1	2	159.6	25	254	-1
255	7	1	23/06/2014	-1	B	2	150	2	2_Y1	294	140	755.8	G	C	BC	293	167	22344	97	0.331	B	0	NA	NA	3.45	3.13	87.9	75.4	63.4	66.9	60.7	52.1	92.3	64.1	36.1	29	13	40	0.1	1	2	159.6	25	255	-1
256	7	1	23/06/2014	-1	B	2	150	2	2_Y1	294	140	755.8	G	C	BC	293	167	22344	97	0.331	B	0	NA	NA	3.45	3.13	87.9	75.4	63.4	66.9	60.7	52.1	92.3	64.1	36.1	29	13	40	0.1	1	2	159.6	25	256	-1
257	7	1	23/06/2014	-1	B	2	150	2	2_Y1	294	140	755.8	G	C	BC	293	167	22344	97	0.331	B	0	NA	NA	3.45	3.13	87.9	75.4	63.4	66.9	60.7	52.1	92.3	64.1	36.1	29	13	40	0.1	1	2	159.6	25	257	-1
258	7	1	23/06/2014	-1	B	2	150	2	2_Y1	294	140	755.8	G	C	BC	293	167	22344	97	0.331	B	0	NA	NA	3.45	3.13	87.9	75.4	63.4	66.9	60.7	52.1	92.3	64.1	36.1	29	13	40	0.1	1	2	159.6	25	258	-1
259	7	1	23/06/2014	-1	B	2	150	2	2_Y1	294	140	755.8	G	C	BC	293	167	22344	97	0.331	B	0	NA	NA	3.45	3.13	87.9	75.4	63.4	66.9	60.7	52.1	92.3	64.1	36.1	29	13	40	0.1	1	2	159.6	25	259	-1
260	7	1	23/06/2014	-1	B	2	150	2	2_Y1	294	140	755.8	G	C	BC	293	167	22344	97	0.331	B	0	NA	NA	3.45	3.13	87.9	75.4	63.4	66.9	60.7	52.1	92.3	64.1	36.1	29	13	40	0.1	1	2	159.6	25	260	-1
261	7	1	23/06/2014	-1	B	2	150	2	2_Y1	294	140	755.8	G	C	BC	293	167	22344	97	0.331	B	0	NA	NA	3.45	3.13	87.9	75.4	63.4	66.9	60.7	52.1	92.3	64.1	36.1	29	13	40	0.1	1	2	159.6	25	261	-1
262	7	1	23/06/2014	-1	B	2	150	2	2_Y1	294	140	755.8	G	C	BC	293	167	22344	97	0.331	B	0	NA	NA	3.45	3.13	87.9	75.4	63.4	66.9	60.7	52.1	92.3	64.1	36.1	29	13	40	0.1	1	2	159.6	25	262	-1
263	7	1	23/06/2014	-1	B	2	150	2	2_Y1	294	140	755.8	G	C	BC	293	167	22344	97	0.331	B	0	NA	NA	3.45	3.13	87.9	75.4	63.4	66.9	60.7	52.1	92.3	64.1	36.1	29	13	40	0.1	1	2	159.6	25	263	-1
264	7	1	23/06/2014	-1	B	2	150	2	2_Y1	294	140	755.8	G	C	BC	293	167	22344	97	0.331	B	0	NA	NA	3.45	3.13	87.9	75.4	63.4	66.9	60.7	52.1	92.3	64.1	36.1	29	13	40	0.1	1	2	159.6	25	264	-1
265	7	1	23/06/2014	-1	B	2	150	2	2_Y1	294	140	755.8	G	C	BC	293	167	22344	97	0.331	B	0	NA	NA	3.45	3.13	87.9	75.4	63.4	66.9	60.7	52.1	92.3	64.1	36.1	29	13	40	0.1	1	2	159.6	25	265	-1
266	7	1	23/06/2014	-1	B	2	150	2	2_Y1	294	140	755.8	G	C	BC	293	167	22344	97	0.331	B	0	NA	NA	3.45	3.13	87.9	75.4	63.4	66.9	60.7	52.1	92.3	64.1	36.1	29	13	40	0.1	1	2	159.6	25	266	-1
267	7	1	23/06/2014	-1	B	2	150	2	2_Y1	294	140	755.8	G	C	BC	293	167	22344	97	0.331	B	0	NA	NA	3.45	3.13	87.9	75.4	63.4	66.9	60.7	52.1	92.3	64.1	36.1	29	13	40	0.1	1	2	159.6	25	267	-1
268	7	1	23/06/2014	-1	B	2	150	2	2_Y1	294	140	755.8	G	C	BC	293	167	22344	97	0.331	B	0	NA	NA	3.45	3.13	87.9	75.4	63.4	66.9	60.7	52.1	92.3	64.1	36.1	29	13	40	0.1	1	2	159.6	25	268	-1
269	7	1	23/06/2014	-1	B	2	150	2	2_Y1	294	140	755.8	G	C	BC	293	167	22344	97	0.331	B	0	NA	NA	3.45	3.13	87.9	75.4	63.4	66.9	60.7	52.1	92.3	64.1	36.1	29	13	40	0.1	1	2	159.6	25	269	-1
270	7	1	23/06/2014	-1	B	2	150	2	2_Y1	294	140	755.8	G	C	BC	293	167	22344	97	0.331	B	0	NA	NA	3.45	3.13	87.9	75.4	63.4	66.9	60.7	52.1	92.3	64.1	36.1	29	13	40	0.1	1	2	159.6	25	270	-1
271	7	1	23/06/2014	-1	B	2	150	2	2_Y1	294	140	755.8	G	C	BC	293	167	22344	97	0.331	B	0	NA	NA	3.45	3.13	87.9	75.4	63.4	66.9	60.7	52.1	92.3	64.1	36.1	29	13	40	0.1	1	2	159.6	25	271	-1
272	7	1	23/06/2014	-1	B	2	150	2	2_Y1	294	140	755.8	G	C	BC	293	167	22344	97	0.331	B	0	NA	NA	3.45	3.13	87.9	75.4	63.4	66.9	60.7	52.1	92.3	64.1	36.1	29	13	40	0.1	1	2	159.6	25	272	-1
273	7	1	23/06/2014	-1	B	2	150	2	2_Y1	294	140	755.8	G	C	BC	293	167	22344	97	0.331	B	0	NA	NA	3.45	3.13	87.9	75.4	63.4	66.9	60.7	52.1	92.3	64.1	36.1	29	13	40	0.1	1	2	159.6	25	273	-1
274	7	1	23/06/2014	-1	B	2	150	2	2_Y1	294	140	755.8	G	C	BC	293	167	22344	97	0.331	B	0	NA	NA	3.45	3.13	87.9	75.4	63.4	66.9	60.7	52.1	92.3	64.1	36.1	29	13	40	0.1	1	2	159.6	25	274	-1
275	7	1	23/06/2014	-1	B	2	150	2	2_Y1	294	140	755.8	G	C	BC	293	167	22344	97	0.331	B	0	NA	NA	3.45	3.13	87.9	75.4	63.4	66.9	60.7	52.1	92.3	64.1	36.1	29	13	40	0.1	1	2	159.6	25	275	-1
276	7	1	23/06/2014	-1	B	2	150	2	2_Y1	294	140	755.8	G	C	BC	293	167	22344	97	0.331	B	0	NA	NA	3.45	3.13	87.9	75.4	63.4	66.9	60.7	52.1	92.3	64.1	36.1	29	13	40	0.1	1	2	159.6	25	276	-1
277	7	1	23/06/2014	-1	B	2	150	2	2_Y1	294	140	755.8	G	C	BC	293	167	22344	97	0.331	B	0	NA	NA	3.45	3.13	87.9	75.4	63.4	66.9	60.7	52.1	92.3	64.1	36.1	29	13	40	0.1	1	2	159.6	25	277	-1
278	7	1	23/06/2014	-1	B	2	150	2	2_Y1	294	140	755.8	G	C	BC	293	167	22344	97	0.331	B	0	NA	NA	3.45	3.13	87.9	75.4	63.4	66.9	60.7	52.1	92.3	64.1	36.1	29	13	40	0.1	1	2	159.6	25	278	-1
279	7	1	23/06/2014	-1	B	2	150	2	2_Y1	294	140	755.8	G	C	BC	293	167	22344	97	0.331	B	0	NA	NA	3.45	3.13	87.9	75.4	63.4	66.9	60.7	52.1	92.3	64.1	36.1	29	13	40	0.1	1	2	159.6	25	279	-1
280	7	1	23/06/2014	-1	B	2	150	2	2_Y1	294	140	755.8	G	C	BC	293	167	22344	97	0.331	B	0	NA	NA	3.45	3.13	87.9	75.4	63.4	66.9	60.7	52.1	92.3	64.1	36.1	29	13	40	0.1	1	2	159.6	25	280	-1
281	8	1	23/06/2014	-1	B	2	85	2	2_Y1	295	174	819.3	H	T	BT	293	201	18301.5	79	0.27	A	1	NA	NA	3.37	2.56	87.9	75.4	63.4	66.9	60.7	52.1	92.3	64.1	36.1	29	13	40	0.1	1	2	159.6	25	281	-1
282	8	1	23/06/2014	-1	B	2	85	2	2_Y1	295	174	819.3	H	T	BT	293	201	18301.5	79	0.27	A	1	NA	NA	3.37	2.56	87.9	75.4	63.4	66.9	60.7	52.1	92.3	64.1	36.1	29	13	40	0.1	1	2	159.6	25	282	-1
283	8	1	23/06/2014	-1	B	2	85	2	2_Y1	295	174	819.3	H	T	BT	293	201	18301.5	79	0.27	A	1	NA	NA	3.37	2.56	87.9	75.4	63.4	66.9	60.7	52.1	92.3	64.1	36.1	29	13	40	0.1	1	2	159.6	25	283	-1
284	8	1	23/06/2014	-1	B	2	85	2	2_Y1	295	174	819.3	H	T	BT	293	201	18301.5	79	0.27	A	1	NA	NA	3.37	2.56	87.9	75.4	63.4	66.9	60.7	52.1	92.3	64.1	36.1	29	13	40	0.1	1	2	159.6	25	284	-1
285	8	1	23/06/2014	-1	B	2	85	2	2_Y1	295	174	819.3	H	T	BT	293	201	18301.5	79	0.27	A	1	NA	NA	3.37	2.56	87.9	75.4	63.4	66.9	60.7	52.1	92.3	64.1	36.1	29	13	40	0.1	1	2	159.6	25	285	-1
286	8	1	23/06/2014	-1	B	2	85	2	2_Y1	295	174	819.3	H	T	BT	293	201	18301.5	79	0.27	A	1	NA	NA	3.37	2.56	87.9	75.4	63.4	66.9	60.7	52.1	92.3	64.1	36.1	29	13	40	0.1	1	2	159.6	25	286	-1
287	8	1	23/06/2014	-1	B	2	85	2	2_Y1	295	174	819.3	H	T	BT	293	201	18301.5	79	0.27	A	1	NA	NA	3.37	2.56	87.9	75.4	63.4	66.9	60.7	52.1	92.3	64.1	36.1	29	13	40	0.1	1	2	159.6	25	287	-1
288	8	1	23/06/2014	-1	B	2	85	2	2_Y1	295	174	819.3	H	T	BT	293	201	18301.5	79	0.27	A	0	NA	NA	3.37	2.56	87.9	75.4	63.4	66.9	60.7	52.1	92.3	64.1	36.1	29	13	40	0.1	1	2	159.6	25	288	-1
289	8	1	23/06/2014	-1	B	2	85	2	2_Y1	295	174	819.3	H	T	BT	293	201	18301.5	79	0.27	A	0	NA	NA	3.37	2.56	87.9	75.4	63.4	66.9	60.7	52.1	92.3	64.1	36.1	29	13	40	0.1	1	2	159.6	25	289	-1
290	8	1	23/06/2014	-1	B	2	85	2	2_Y1	295	174	819.3	H	T	BT	293	201	18301.5	79	0.27	A	0	NA	NA	3.37	2.56	87.9	75.4	63.4	66.9	60.7	52.1	92.3	64.1	36.1	29	13	40	0.1	1	2	159.6	25	290	-1
291	8	1	23/06/2014	-1	B	2	85	2	2_Y1	295	174	819.3	H	T	BT	293	201	18301.5	79	0.27	A	0	NA	NA	3.37	2.56	87.9	75.4	63.4	66.9	60.7	52.1	92.3	64.1	36.1	29	13	40	0.1	1	2	159.6	25	291	-1
292	8	1	23/06/2014	-1	B	2	85	2	2_Y1	295	174	819.3	H	T	BT	293	201	18301.5	79	0.27	A	0	NA	NA	3.37	2.56	87.9	75.4	63.4	66.9	60.7	52.1	92.3	64.1	36.1	29	13	40	0.1	1	2	159.6	25	292	-1
293	8	1	23/06/2014	-1	B	2	85	2	2_Y1	295	174	819.3	H	T	BT	293	201	18301.5	79	0.27	A	0	NA	NA	3.37	2.56	87.9	75.4	63.4	66.9	60.7	52.1	92.3	64.1	36.1	29	13	40	0.1	1	2	159.6	25	293	-1
294	8	1	23/06/2014	-1	B	2	85	2	2_Y1	295	174	819.3	H	T	BT	293	201	18301.5	79	0.27	A	0	NA	NA	3.37	2.56	87.9	75.4	63.4	66.9	60.7	52.1	92.3	64.1	36.1	29	13	40	0.1	1	2	159.6	25	294	-1
295	8	1	23/06/2014	-1	B	2	85	2	2_Y1	295	174	819.3	H	T	BT	293	201	18301.5	79	0.27	A	0	NA	NA	3.37	2.56	87.9	75.4	63.4	66.9	60.7	52.1	92.3	64.1	36.1	29	13	40	0.1	1	2	159.6	25	295	-1
296	8	1	23/06/2014	-1	B	2	85	2	2_Y1	295	174	819.3	H	T	BT	293	201	18301.5	79	0.27	A	0	NA	NA	3.37	2.56	87.9	75.4	63.4	66.9	60.7	52.1	92.3	64.1	36.1	29	13	40	0.1	1	2	159.6	25	296	-1
297	8	1	23/06/2014	-1	B	2	85	2	2_Y1	295	174	819.3	H	T	BT	293	201	18301.5	79	0.27	A	0	NA	NA	3.37	2.56	87.9	75.4	63.4	66.9	60.7	52.1	92.3	64.1	36.1	29	13	40	0.1	1	2	159.6	25	297	-1
298	8	1	23/06/2014	-1	B	2	85	2	2_Y1	295	174	819.3	H	T	BT	293	201	18301.5	79	0.27	A	0	NA	NA	3.37	2.56	87.9	75.4	63.4	66.9	60.7	52.1	92.3	64.1	36.1	29	13	40	0.1	1	2	159.6	25	298	-1
299	8	1	23/06/2014	-1	B	2	85	2	2_Y1	295	174	819.3	H	T	BT	293	201	18301.5	79	0.27	A	0	NA	NA	3.37	2.56	87.9	75.4	63.4	66.9	60.7	52.1	92.3	64.1	36.1	29	13	40	0.1	1	2	159.6	25	299	-1
300	8	1	23/06/2014	-1	B	2	85	2	2_Y1	295	174	819.3	H	T	BT	293	201	18301.5	79	0.27	A	0	NA	NA	3.37	2.56	87.9	75.4	63.4	66.9	60.7	52.1	92.3	64.1	36.1	29	13	40	0.1	1	2	159.6	25	300	-1
301	8	1	23/06/2014	-1	B	2	85	2	2_Y1	295	174	819.3	H	T	BT	293	201	18301.5	79	0.27	A	0	NA	NA	3.37	2.56	87.9	75.4	63.4	66.9	60.7	52.1	92.3	64.1	36.1	29	13	40	0.1	1	2	159.6	25	301	-1
302	8	1	23/06/2014	-1	B	2	85	2	2_Y1	295	174	819.3	H	T	BT	293	201	18301.5	79	0.27	A	0	NA	NA	3.37	2.56	87.9	75.4	63.4	66.9	60.7	52.1	92.3	64.1	36.1	29	13	40	0.1	1	2	159.6	25	302	-1
303	8	1	23/06/2014	-1	B	2	85	2	2_Y1	295	174	819.3	H	T	BT	293	201	18301.5	79	0.27	A	0	NA	NA	3.37	2.56	87.9	75.4	63.4	66.9	60.7	52.1	92.3	64.1	36.1	29	13	40	0.1	1	2	159.6	25	303	-1
304	8	1	23/06/2014	-1	B	2	85	2	2_Y1	295	174	819.3	H	T	BT	293	201	18301.5	79	0.27	A	0	NA	NA	3.37	2.56	87.9	75.4	63.4	66.9	60.7	52.1	92.3	64.1	36.1	29	13	40	0.1	1	2	159.6	25	304	-1
305	8	1	23/06/2014	-1	B	2	85	2	2_Y1	295	174	819.3	H	T	BT	293	201	18301.5	79	0.27	A	0	NA	NA	3.37	2.56	87.9	75.4	63.4	66.9	60.7	52.1	92.3	64.1	36.1	29	13	40	0.1	1	2	159.6	25	305	-1
306	8	1	23/06/2014	-1	B	2	85	2	2_Y1	295	174	819.3	H	T	BT	293	201	18301.5	79	0.27	A	0	NA	NA	3.37	2.56	87.9	75.4	63.4	66.9	60.7	52.1	92.3	64.1	36.1	29	13	40	0.1	1	2	159.6	25	306	-1
307	8	1	23/06/2014	-1	B	2	85	2	2_Y1	295	174	819.3	H	T	BT	293	201	18301.5	79	0.27	A	0	NA	NA	3.37	2.56	87.9	75.4	63.4	66.9	60.7	52.1	92.3	64.1	36.1	29	13	40	0.1	1	2	159.6	25	307	-1
308	8	1	23/06/2014	-1	B	2	85	2	2_Y1	295	174	819.3	H	T	BT	293	201	18301.5	79	0.27	A	0	NA	NA	3.37	2.56	87.9	75.4	63.4	66.9	60.7	52.1	92.3	64.1	36.1	29	13	40	0.1	1	2	159.6	25	308	-1
309	8	1	23/06/2014	-1	B	2	85	2	2_Y1	295	174	819.3	H	T	BT	293	201	18301.5	79	0.27	A	0	NA	NA	3.37	2.56	87.9	75.4	63.4	66.9	60.7	52.1	92.3	64.1	36.1	29	13	40	0.1	1	2	159.6	25	309	-1
310	8	1	23/06/2014	-1	B	2	85	2	2_Y1	295	174	819.3	H	T	BT	293	201	18301.5	79	0.27	A	0	NA	NA	3.37	2.56	87.9	75.4	63.4	66.9	60.7	52.1	92.3	64.1	36.1	29	13	40	0.1	1	2	159.6	25	310	-1
311	8	1	23/06/2014	-1	B	2	85	2	2_Y1	295	174	819.3	H	T	BT	293	201	18301.5	79	0.27	A	0	NA	NA	3.37	2.56	87.9	75.4	63.4	66.9	60.7	52.1	92.3	64.1	36.1	29	13	40	0.1	1	2	159.6	25	311	-1
312	8	1	23/06/2014	-1	B	2	85	2	2_Y1	295	174	819.3	H	T	BT	293	201	18301.5	79	0.27	A	0	NA	NA	3.37	2.56	87.9	75.4	63.4	66.9	60.7	52.1	92.3	64.1	36.1	29	13	40	0.1	1	2	159.6	25	312	-1
313	8	1	23/06/2014	-1	B	2	85	2	2_Y1	295	174	819.3	H	T	BT	293	201	18301.5	79	0.27	A	0	NA	NA	3.37	2.56	87.9	75.4	63.4	66.9	60.7	52.1	92.3	64.1	36.1	29	13	40	0.1	1	2	159.6	25	313	-1
314	8	1	23/06/2014	-1	B	2	85	2	2_Y1	295	174	819.3	H	T	BT	293	201	18301.5	79	0.27	A	0	NA	NA	3.37	2.56	87.9	75.4	63.4	66.9	60.7	52.1	92.3	64.1	36.1	29	13	40	0.1	1	2	159.6	25	314	-1
315	8	1	23/06/2014	-1	B	2	85	2	2_Y1	295	174	819.3	H	T	BT	293	201	18301.5	79	0.27	A	0	NA	NA	3.37	2.56	87.9	75.4	63.4	66.9	60.7	52.1	92.3	64.1	36.1	29	13	40	0.1	1	2	159.6	25	315	-1
316	8	1	23/06/2014	-1	B	2	85	2	2_Y1	295	174	819.3	H	T	BT	293	201	18301.5	79	0.27	A	0	NA	NA	3.37	2.56	87.9	75.4	63.4	66.9	60.7	52.1	92.3	64.1	36.1	29	13	40	0.1	1	2	159.6	25	316	-1
317	8	1	23/06/2014	-1	B	2	85	2	2_Y1	295	174	819.3	H	T	BT	293	201	18301.5	79	0.27	A	0	NA	NA	3.37	2.56	87.9	75.4	63.4	66.9	60.7	52.1	92.3	64.1	36.1	29	13	40	0.1	1	2	159.6	25	317	-1
318	8	1	23/06/2014	-1	B	2	85	2	2_Y1	295	174	819.3	H	T	BT	293	201	18301.5	79	0.27	A	0	NA	NA	3.37	2.56	87.9	75.4	63.4	66.9	60.7	52.1	92.3	64.1	36.1	29	13	40	0.1	1	2	159.6	25	318	-1
319	8	1	23/06/2014	-1	B	2	85	2	2_Y1	295	174	819.3	H	T	BT	293	201	18301.5	79	0.27	A	1	NA	NA	3.37	2.56	87.9	75.4	63.4	66.9	60.7	52.1	92.3	64.1	36.1	29	13	40	0.1	1	2	159.6	25	319	-1
320	8	1	23/06/2014	-1	B	2	85	2	2_Y1	295	174	819.3	H	T	BT	293	201	18301.5	79	0.27	A	0	NA	NA	3.37	2.56	87.9	75.4	63.4	66.9	60.7	52.1	92.3	64.1	36.1	29	13	40	0.1	1	2	159.6	25	320	-1
321	9	1	23/06/2014	-1	B	1	117	2	2_Y1	303	54	478.3	I	T	BT	303	81	31920	138	0.455	B	1	NA	NA	3.07	2.65	87.9	75.4	63.4	66.9	60.7	52.1	92.3	64.1	36.1	29	13	40	0.1	1	2	159.6	25	321	-1
322	9	1	23/06/2014	-1	B	1	117	2	2_Y1	303	54	478.3	I	T	BT	303	81	31920	138	0.455	B	1	NA	NA	3.07	2.65	87.9	75.4	63.4	66.9	60.7	52.1	92.3	64.1	36.1	29	13	40	0.1	1	2	159.6	25	322	-1
323	9	1	23/06/2014	-1	B	1	117	2	2_Y1	303	54	478.3	I	T	BT	303	81	31920	138	0.455	B	1	NA	NA	3.07	2.65	87.9	75.4	63.4	66.9	60.7	52.1	92.3	64.1	36.1	29	13	40	0.1	1	2	159.6	25	323	-1
324	9	1	23/06/2014	-1	B	1	117	2	2_Y1	303	54	478.3	I	T	BT	303	81	31920	138	0.455	B	1	NA	NA	3.07	2.65	87.9	75.4	63.4	66.9	60.7	52.1	92.3	64.1	36.1	29	13	40	0.1	1	2	159.6	25	324	-1
325	9	1	23/06/2014	-1	B	1	117	2	2_Y1	303	54	478.3	I	T	BT	303	81	31920	138	0.455	B	1	NA	NA	3.07	2.65	87.9	75.4	63.4	66.9	60.7	52.1	92.3	64.1	36.1	29	13	40	0.1	1	2	159.6	25	325	-1
326	9	1	23/06/2014	-1	B	1	117	2	2_Y1	303	54	478.3	I	T	BT	303	81	31920	138	0.455	B	1	NA	NA	3.07	2.65	87.9	75.4	63.4	66.9	60.7	52.1	92.3	64.1	36.1	29	13	40	0.1	1	2	159.6	25	326	-1
327	9	1	23/06/2014	-1	B	1	117	2	2_Y1	303	54	478.3	I	T	BT	303	81	31920	138	0.455	B	1	NA	NA	3.07	2.65	87.9	75.4	63.4	66.9	60.7	52.1	92.3	64.1	36.1	29	13	40	0.1	1	2	159.6	25	327	-1
328	9	1	23/06/2014	-1	B	1	117	2	2_Y1	303	54	478.3	I	T	BT	303	81	31920	138	0.455	B	1	NA	NA	3.07	2.65	87.9	75.4	63.4	66.9	60.7	52.1	92.3	64.1	36.1	29	13	40	0.1	1	2	159.6	25	328	-1
329	9	1	23/06/2014	-1	B	1	117	2	2_Y1	303	54	478.3	I	T	BT	303	81	31920	138	0.455	B	0	NA	NA	3.07	2.65	87.9	75.4	63.4	66.9	60.7	52.1	92.3	64.1	36.1	29	13	40	0.1	1	2	159.6	25	329	-1
330	9	1	23/06/2014	-1	B	1	117	2	2_Y1	303	54	478.3	I	T	BT	303	81	31920	138	0.455	B	0	NA	NA	3.07	2.65	87.9	75.4	63.4	66.9	60.7	52.1	92.3	64.1	36.1	29	13	40	0.1	1	2	159.6	25	330	-1
331	9	1	23/06/2014	-1	B	1	117	2	2_Y1	303	54	478.3	I	T	BT	303	81	31920	138	0.455	B	0	NA	NA	3.07	2.65	87.9	75.4	63.4	66.9	60.7	52.1	92.3	64.1	36.1	29	13	40	0.1	1	2	159.6	25	331	-1
332	9	1	23/06/2014	-1	B	1	117	2	2_Y1	303	54	478.3	I	T	BT	303	81	31920	138	0.455	B	0	NA	NA	3.07	2.65	87.9	75.4	63.4	66.9	60.7	52.1	92.3	64.1	36.1	29	13	40	0.1	1	2	159.6	25	332	-1
333	9	1	23/06/2014	-1	B	1	117	2	2_Y1	303	54	478.3	I	T	BT	303	81	31920	138	0.455	B	0	NA	NA	3.07	2.65	87.9	75.4	63.4	66.9	60.7	52.1	92.3	64.1	36.1	29	13	40	0.1	1	2	159.6	25	333	-1
334	9	1	23/06/2014	-1	B	1	117	2	2_Y1	303	54	478.3	I	T	BT	303	81	31920	138	0.455	B	0	NA	NA	3.07	2.65	87.9	75.4	63.4	66.9	60.7	52.1	92.3	64.1	36.1	29	13	40	0.1	1	2	159.6	25	334	-1
335	9	1	23/06/2014	-1	B	1	117	2	2_Y1	303	54	478.3	I	T	BT	303	81	31920	138	0.455	B	0	NA	NA	3.07	2.65	87.9	75.4	63.4	66.9	60.7	52.1	92.3	64.1	36.1	29	13	40	0.1	1	2	159.6	25	335	-1
336	9	1	23/06/2014	-1	B	1	117	2	2_Y1	303	54	478.3	I	T	BT	303	81	31920	138	0.455	B	0	NA	NA	3.07	2.65	87.9	75.4	63.4	66.9	60.7	52.1	92.3	64.1	36.1	29	13	40	0.1	1	2	159.6	25	336	-1
337	9	1	23/06/2014	-1	B	1	117	2	2_Y1	303	54	478.3	I	T	BT	303	81	31920	138	0.455	B	0	NA	NA	3.07	2.65	87.9	75.4	63.4	66.9	60.7	52.1	92.3	64.1	36.1	29	13	40	0.1	1	2	159.6	25	337	-1
338	9	1	23/06/2014	-1	B	1	117	2	2_Y1	303	54	478.3	I	T	BT	303	81	31920	138	0.455	B	0	NA	NA	3.07	2.65	87.9	75.4	63.4	66.9	60.7	52.1	92.3	64.1	36.1	29	13	40	0.1	1	2	159.6	25	338	-1
339	9	1	23/06/2014	-1	B	1	117	2	2_Y1	303	54	478.3	I	T	BT	303	81	31920	138	0.455	B	0	NA	NA	3.07	2.65	87.9	75.4	63.4	66.9	60.7	52.1	92.3	64.1	36.1	29	13	40	0.1	1	2	159.6	25	339	-1
340	9	1	23/06/2014	-1	B	1	117	2	2_Y1	303	54	478.3	I	T	BT	303	81	31920	138	0.455	B	0	NA	NA	3.07	2.65	87.9	75.4	63.4	66.9	60.7	52.1	92.3	64.1	36.1	29	13	40	0.1	1	2	159.6	25	340	-1
341	9	1	23/06/2014	-1	B	1	117	2	2_Y1	303	54	478.3	I	T	BT	303	81	31920	138	0.455	B	0	NA	NA	3.07	2.65	87.9	75.4	63.4	66.9	60.7	52.1	92.3	64.1	36.1	29	13	40	0.1	1	2	159.6	25	341	-1
342	9	1	23/06/2014	-1	B	1	117	2	2_Y1	303	54	478.3	I	T	BT	303	81	31920	138	0.455	B	0	NA	NA	3.07	2.65	87.9	75.4	63.4	66.9	60.7	52.1	92.3	64.1	36.1	29	13	40	0.1	1	2	159.6	25	342	-1
343	9	1	23/06/2014	-1	B	1	117	2	2_Y1	303	54	478.3	I	T	BT	303	81	31920	138	0.455	B	0	NA	NA	3.07	2.65	87.9	75.4	63.4	66.9	60.7	52.1	92.3	64.1	36.1	29	13	40	0.1	1	2	159.6	25	343	-1
344	9	1	23/06/2014	-1	B	1	117	2	2_Y1	303	54	478.3	I	T	BT	303	81	31920	138	0.455	B	0	NA	NA	3.07	2.65	87.9	75.4	63.4	66.9	60.7	52.1	92.3	64.1	36.1	29	13	40	0.1	1	2	159.6	25	344	-1
345	9	1	23/06/2014	-1	B	1	117	2	2_Y1	303	54	478.3	I	T	BT	303	81	31920	138	0.455	B	0	NA	NA	3.07	2.65	87.9	75.4	63.4	66.9	60.7	52.1	92.3	64.1	36.1	29	13	40	0.1	1	2	159.6	25	345	-1
346	9	1	23/06/2014	-1	B	1	117	2	2_Y1	303	54	478.3	I	T	BT	303	81	31920	138	0.455	B	0	NA	NA	3.07	2.65	87.9	75.4	63.4	66.9	60.7	52.1	92.3	64.1	36.1	29	13	40	0.1	1	2	159.6	25	346	-1
347	9	1	23/06/2014	-1	B	1	117	2	2_Y1	303	54	478.3	I	T	BT	303	81	31920	138	0.455	B	0	NA	NA	3.07	2.65	87.9	75.4	63.4	66.9	60.7	52.1	92.3	64.1	36.1	29	13	40	0.1	1	2	159.6	25	347	-1
348	9	1	23/06/2014	-1	B	1	117	2	2_Y1	303	54	478.3	I	T	BT	303	81	31920	138	0.455	B	0	NA	NA	3.07	2.65	87.9	75.4	63.4	66.9	60.7	52.1	92.3	64.1	36.1	29	13	40	0.1	1	2	159.6	25	348	-1
349	9	1	23/06/2014	-1	B	1	117	2	2_Y1	303	54	478.3	I	T	BT	303	81	31920	138	0.455	B	0	NA	NA	3.07	2.65	87.9	75.4	63.4	66.9	60.7	52.1	92.3	64.1	36.1	29	13	40	0.1	1	2	159.6	25	349	-1
350	9	1	23/06/2014	-1	B	1	117	2	2_Y1	303	54	478.3	I	T	BT	303	81	31920	138	0.455	B	0	NA	NA	3.07	2.65	87.9	75.4	63.4	66.9	60.7	52.1	92.3	64.1	36.1	29	13	40	0.1	1	2	159.6	25	350	-1
351	9	1	23/06/2014	-1	B	1	117	2	2_Y1	303	54	478.3	I	T	BT	303	81	31920	138	0.455	B	0	NA	NA	3.07	2.65	87.9	75.4	63.4	66.9	60.7	52.1	92.3	64.1	36.1	29	13	40	0.1	1	2	159.6	25	351	-1
352	9	1	23/06/2014	-1	B	1	117	2	2_Y1	303	54	478.3	I	T	BT	303	81	31920	138	0.455	B	0	NA	NA	3.07	2.65	87.9	75.4	63.4	66.9	60.7	52.1	92.3	64.1	36.1	29	13	40	0.1	1	2	159.6	25	352	-1
353	9	1	23/06/2014	-1	B	1	117	2	2_Y1	303	54	478.3	I	T	BT	303	81	31920	138	0.455	B	0	NA	NA	3.07	2.65	87.9	75.4	63.4	66.9	60.7	52.1	92.3	64.1	36.1	29	13	40	0.1	1	2	159.6	25	353	-1
354	9	1	23/06/2014	-1	B	1	117	2	2_Y1	303	54	478.3	I	T	BT	303	81	31920	138	0.455	B	0	NA	NA	3.07	2.65	87.9	75.4	63.4	66.9	60.7	52.1	92.3	64.1	36.1	29	13	40	0.1	1	2	159.6	25	354	-1
355	9	1	23/06/2014	-1	B	1	117	2	2_Y1	303	54	478.3	I	T	BT	303	81	31920	138	0.455	B	0	NA	NA	3.07	2.65	87.9	75.4	63.4	66.9	60.7	52.1	92.3	64.1	36.1	29	13	40	0.1	1	2	159.6	25	355	-1
356	9	1	23/06/2014	-1	B	1	117	2	2_Y1	303	54	478.3	I	T	BT	303	81	31920	138	0.455	B	0	NA	NA	3.07	2.65	87.9	75.4	63.4	66.9	60.7	52.1	92.3	64.1	36.1	29	13	40	0.1	1	2	159.6	25	356	-1
357	9	1	23/06/2014	-1	B	1	117	2	2_Y1	303	54	478.3	I	T	BT	303	81	31920	138	0.455	B	0	NA	NA	3.07	2.65	87.9	75.4	63.4	66.9	60.7	52.1	92.3	64.1	36.1	29	13	40	0.1	1	2	159.6	25	357	-1
358	9	1	23/06/2014	-1	B	1	117	2	2_Y1	303	54	478.3	I	T	BT	303	81	31920	138	0.455	B	0	NA	NA	3.07	2.65	87.9	75.4	63.4	66.9	60.7	52.1	92.3	64.1	36.1	29	13	40	0.1	1	2	159.6	25	358	-1
359	9	1	23/06/2014	-1	B	1	117	2	2_Y1	303	54	478.3	I	T	BT	303	81	31920	138	0.455	B	0	NA	NA	3.07	2.65	87.9	75.4	63.4	66.9	60.7	52.1	92.3	64.1	36.1	29	13	40	0.1	1	2	159.6	25	359	-1
360	9	1	23/06/2014	-1	B	1	117	2	2_Y1	303	54	478.3	I	T	BT	303	81	31920	138	0.455	B	0	NA	NA	3.07	2.65	87.9	75.4	63.4	66.9	60.7	52.1	92.3	64.1	36.1	29	13	40	0.1	1	2	159.6	25	360	-1
361	10	1	23/06/2014	-1	B	2	194	2	2_Y1	274	108	679	J	T	BT	274	135	22344	97	0.354	C	1	NA	NA	4.14	3.9	87.9	75.4	63.4	66.9	60.7	52.1	92.3	64.1	36.1	29	13	40	0.1	1	2	159.6	25	361	-1
362	10	1	23/06/2014	-1	B	2	194	2	2_Y1	274	108	679	J	T	BT	274	135	22344	97	0.354	C	1	NA	NA	4.14	3.9	87.9	75.4	63.4	66.9	60.7	52.1	92.3	64.1	36.1	29	13	40	0.1	1	2	159.6	25	362	-1
363	10	1	23/06/2014	-1	B	2	194	2	2_Y1	274	108	679	J	T	BT	274	135	22344	97	0.354	C	1	NA	NA	4.14	3.9	87.9	75.4	63.4	66.9	60.7	52.1	92.3	64.1	36.1	29	13	40	0.1	1	2	159.6	25	363	-1
364	10	1	23/06/2014	-1	B	2	194	2	2_Y1	274	108	679	J	T	BT	274	135	22344	97	0.354	C	1	NA	NA	4.14	3.9	87.9	75.4	63.4	66.9	60.7	52.1	92.3	64.1	36.1	29	13	40	0.1	1	2	159.6	25	364	-1
365	10	1	23/06/2014	-1	B	2	194	2	2_Y1	274	108	679	J	T	BT	274	135	22344	97	0.354	C	1	NA	NA	4.14	3.9	87.9	75.4	63.4	66.9	60.7	52.1	92.3	64.1	36.1	29	13	40	0.1	1	2	159.6	25	365	-1
366	10	1	23/06/2014	-1	B	2	194	2	2_Y1	274	108	679	J	T	BT	274	135	22344	97	0.354	C	1	NA	NA	4.14	3.9	87.9	75.4	63.4	66.9	60.7	52.1	92.3	64.1	36.1	29	13	40	0.1	1	2	159.6	25	366	-1
367	10	1	23/06/2014	-1	B	2	194	2	2_Y1	274	108	679	J	T	BT	274	135	22344	97	0.354	C	1	NA	NA	4.14	3.9	87.9	75.4	63.4	66.9	60.7	52.1	92.3	64.1	36.1	29	13	40	0.1	1	2	159.6	25	367	-1
368	10	1	23/06/2014	-1	B	2	194	2	2_Y1	274	108	679	J	T	BT	274	135	22344	97	0.354	C	1	NA	NA	4.14	3.9	87.9	75.4	63.4	66.9	60.7	52.1	92.3	64.1	36.1	29	13	40	0.1	1	2	159.6	25	368	-1
369	10	1	23/06/2014	-1	B	2	194	2	2_Y1	274	108	679	J	T	BT	274	135	22344	97	0.354	C	1	NA	NA	4.14	3.9	87.9	75.4	63.4	66.9	60.7	52.1	92.3	64.1	36.1	29	13	40	0.1	1	2	159.6	25	369	-1
370	10	1	23/06/2014	-1	B	2	194	2	2_Y1	274	108	679	J	T	BT	274	135	22344	97	0.354	C	0	NA	NA	4.14	3.9	87.9	75.4	63.4	66.9	60.7	52.1	92.3	64.1	36.1	29	13	40	0.1	1	2	159.6	25	370	-1
371	10	1	23/06/2014	-1	B	2	194	2	2_Y1	274	108	679	J	T	BT	274	135	22344	97	0.354	C	0	NA	NA	4.14	3.9	87.9	75.4	63.4	66.9	60.7	52.1	92.3	64.1	36.1	29	13	40	0.1	1	2	159.6	25	371	-1
372	10	1	23/06/2014	-1	B	2	194	2	2_Y1	274	108	679	J	T	BT	274	135	22344	97	0.354	C	0	NA	NA	4.14	3.9	87.9	75.4	63.4	66.9	60.7	52.1	92.3	64.1	36.1	29	13	40	0.1	1	2	159.6	25	372	-1
373	10	1	23/06/2014	-1	B	2	194	2	2_Y1	274	108	679	J	T	BT	274	135	22344	97	0.354	C	0	NA	NA	4.14	3.9	87.9	75.4	63.4	66.9	60.7	52.1	92.3	64.1	36.1	29	13	40	0.1	1	2	159.6	25	373	-1
374	10	1	23/06/2014	-1	B	2	194	2	2_Y1	274	108	679	J	T	BT	274	135	22344	97	0.354	C	0	NA	NA	4.14	3.9	87.9	75.4	63.4	66.9	60.7	52.1	92.3	64.1	36.1	29	13	40	0.1	1	2	159.6	25	374	-1
375	10	1	23/06/2014	-1	B	2	194	2	2_Y1	274	108	679	J	T	BT	274	135	22344	97	0.354	C	0	NA	NA	4.14	3.9	87.9	75.4	63.4	66.9	60.7	52.1	92.3	64.1	36.1	29	13	40	0.1	1	2	159.6	25	375	-1
376	10	1	23/06/2014	-1	B	2	194	2	2_Y1	274	108	679	J	T	BT	274	135	22344	97	0.354	C	0	NA	NA	4.14	3.9	87.9	75.4	63.4	66.9	60.7	52.1	92.3	64.1	36.1	29	13	40	0.1	1	2	159.6	25	376	-1
377	10	1	23/06/2014	-1	B	2	194	2	2_Y1	274	108	679	J	T	BT	274	135	22344	97	0.354	C	0	NA	NA	4.14	3.9	87.9	75.4	63.4	66.9	60.7	52.1	92.3	64.1	36.1	29	13	40	0.1	1	2	159.6	25	377	-1
378	10	1	23/06/2014	-1	B	2	194	2	2_Y1	274	108	679	J	T	BT	274	135	22344	97	0.354	C	0	NA	NA	4.14	3.9	87.9	75.4	63.4	66.9	60.7	52.1	92.3	64.1	36.1	29	13	40	0.1	1	2	159.6	25	378	-1
379	10	1	23/06/2014	-1	B	2	194	2	2_Y1	274	108	679	J	T	BT	274	135	22344	97	0.354	C	0	NA	NA	4.14	3.9	87.9	75.4	63.4	66.9	60.7	52.1	92.3	64.1	36.1	29	13	40	0.1	1	2	159.6	25	379	-1
380	10	1	23/06/2014	-1	B	2	194	2	2_Y1	274	108	679	J	T	BT	274	135	22344	97	0.354	C	0	NA	NA	4.14	3.9	87.9	75.4	63.4	66.9	60.7	52.1	92.3	64.1	36.1	29	13	40	0.1	1	2	159.6	25	380	-1
381	10	1	23/06/2014	-1	B	2	194	2	2_Y1	274	108	679	J	T	BT	274	135	22344	97	0.354	C	0	NA	NA	4.14	3.9	87.9	75.4	63.4	66.9	60.7	52.1	92.3	64.1	36.1	29	13	40	0.1	1	2	159.6	25	381	-1
382	10	1	23/06/2014	-1	B	2	194	2	2_Y1	274	108	679	J	T	BT	274	135	22344	97	0.354	C	0	NA	NA	4.14	3.9	87.9	75.4	63.4	66.9	60.7	52.1	92.3	64.1	36.1	29	13	40	0.1	1	2	159.6	25	382	-1
383	10	1	23/06/2014	-1	B	2	194	2	2_Y1	274	108	679	J	T	BT	274	135	22344	97	0.354	C	0	NA	NA	4.14	3.9	87.9	75.4	63.4	66.9	60.7	52.1	92.3	64.1	36.1	29	13	40	0.1	1	2	159.6	25	383	-1
384	10	1	23/06/2014	-1	B	2	194	2	2_Y1	274	108	679	J	T	BT	274	135	22344	97	0.354	C	0	NA	NA	4.14	3.9	87.9	75.4	63.4	66.9	60.7	52.1	92.3	64.1	36.1	29	13	40	0.1	1	2	159.6	25	384	-1
385	10	1	23/06/2014	-1	B	2	194	2	2_Y1	274	108	679	J	T	BT	274	135	22344	97	0.354	C	0	NA	NA	4.14	3.9	87.9	75.4	63.4	66.9	60.7	52.1	92.3	64.1	36.1	29	13	40	0.1	1	2	159.6	25	385	-1
386	10	1	23/06/2014	-1	B	2	194	2	2_Y1	274	108	679	J	T	BT	274	135	22344	97	0.354	C	0	NA	NA	4.14	3.9	87.9	75.4	63.4	66.9	60.7	52.1	92.3	64.1	36.1	29	13	40	0.1	1	2	159.6	25	386	-1
387	10	1	23/06/2014	-1	B	2	194	2	2_Y1	274	108	679	J	T	BT	274	135	22344	97	0.354	C	0	NA	NA	4.14	3.9	87.9	75.4	63.4	66.9	60.7	52.1	92.3	64.1	36.1	29	13	40	0.1	1	2	159.6	25	387	-1
388	10	1	23/06/2014	-1	B	2	194	2	2_Y1	274	108	679	J	T	BT	274	135	22344	97	0.354	C	0	NA	NA	4.14	3.9	87.9	75.4	63.4	66.9	60.7	52.1	92.3	64.1	36.1	29	13	40	0.1	1	2	159.6	25	388	-1
389	10	1	23/06/2014	-1	B	2	194	2	2_Y1	274	108	679	J	T	BT	274	135	22344	97	0.354	C	0	NA	NA	4.14	3.9	87.9	75.4	63.4	66.9	60.7	52.1	92.3	64.1	36.1	29	13	40	0.1	1	2	159.6	25	389	-1
390	10	1	23/06/2014	-1	B	2	194	2	2_Y1	274	108	679	J	T	BT	274	135	22344	97	0.354	C	0	NA	NA	4.14	3.9	87.9	75.4	63.4	66.9	60.7	52.1	92.3	64.1	36.1	29	13	40	0.1	1	2	159.6	25	390	-1
391	10	1	23/06/2014	-1	B	2	194	2	2_Y1	274	108	679	J	T	BT	274	135	22344	97	0.354	C	0	NA	NA	4.14	3.9	87.9	75.4	63.4	66.9	60.7	52.1	92.3	64.1	36.1	29	13	40	0.1	1	2	159.6	25	391	-1
392	10	1	23/06/2014	-1	B	2	194	2	2_Y1	274	108	679	J	T	BT	274	135	22344	97	0.354	C	0	NA	NA	4.14	3.9	87.9	75.4	63.4	66.9	60.7	52.1	92.3	64.1	36.1	29	13	40	0.1	1	2	159.6	25	392	-1
393	10	1	23/06/2014	-1	B	2	194	2	2_Y1	274	108	679	J	T	BT	274	135	22344	97	0.354	C	0	NA	NA	4.14	3.9	87.9	75.4	63.4	66.9	60.7	52.1	92.3	64.1	36.1	29	13	40	0.1	1	2	159.6	25	393	-1
394	10	1	23/06/2014	-1	B	2	194	2	2_Y1	274	108	679	J	T	BT	274	135	22344	97	0.354	C	0	NA	NA	4.14	3.9	87.9	75.4	63.4	66.9	60.7	52.1	92.3	64.1	36.1	29	13	40	0.1	1	2	159.6	25	394	-1
395	10	1	23/06/2014	-1	B	2	194	2	2_Y1	274	108	679	J	T	BT	274	135	22344	97	0.354	C	0	NA	NA	4.14	3.9	87.9	75.4	63.4	66.9	60.7	52.1	92.3	64.1	36.1	29	13	40	0.1	1	2	159.6	25	395	-1
396	10	1	23/06/2014	-1	B	2	194	2	2_Y1	274	108	679	J	T	BT	274	135	22344	97	0.354	C	0	NA	NA	4.14	3.9	87.9	75.4	63.4	66.9	60.7	52.1	92.3	64.1	36.1	29	13	40	0.1	1	2	159.6	25	396	-1
397	10	1	23/06/2014	-1	B	2	194	2	2_Y1	274	108	679	J	T	BT	274	135	22344	97	0.354	C	0	NA	NA	4.14	3.9	87.9	75.4	63.4	66.9	60.7	52.1	92.3	64.1	36.1	29	13	40	0.1	1	2	159.6	25	397	-1
398	10	1	23/06/2014	-1	B	2	194	2	2_Y1	274	108	679	J	T	BT	274	135	22344	97	0.354	C	0	NA	NA	4.14	3.9	87.9	75.4	63.4	66.9	60.7	52.1	92.3	64.1	36.1	29	13	40	0.1	1	2	159.6	25	398	-1
399	10	1	23/06/2014	-1	B	2	194	2	2_Y1	274	108	679	J	T	BT	274	135	22344	97	0.354	C	0	NA	NA	4.14	3.9	87.9	75.4	63.4	66.9	60.7	52.1	92.3	64.1	36.1	29	13	40	0.1	1	2	159.6	25	399	-1
400	10	1	23/06/2014	-1	B	2	194	2	2_Y1	274	108	679	J	T	BT	274	135	22344	97	0.354	C	0	NA	NA	4.14	3.9	87.9	75.4	63.4	66.9	60.7	52.1	92.3	64.1	36.1	29	13	40	0.1	1	2	159.6	25	400	-1
401	11	1	23/06/2014	-1	B	3	206	2	2_Y1	285	192	894.2	K	T	BT	283	219	23142	100	0.353	C	1	NA	NA	3.69	3.16	87.9	75.4	63.4	66.9	60.7	52.1	92.3	64.1	36.1	29	13	40	0.1	1	2	159.6	25	401	-1
402	11	1	23/06/2014	-1	B	3	206	2	2_Y1	285	192	894.2	K	T	BT	283	219	23142	100	0.353	C	1	NA	NA	3.69	3.16	87.9	75.4	63.4	66.9	60.7	52.1	92.3	64.1	36.1	29	13	40	0.1	1	2	159.6	25	402	-1
403	11	1	23/06/2014	-1	B	3	206	2	2_Y1	285	192	894.2	K	T	BT	283	219	23142	100	0.353	C	1	NA	NA	3.69	3.16	87.9	75.4	63.4	66.9	60.7	52.1	92.3	64.1	36.1	29	13	40	0.1	1	2	159.6	25	403	-1
404	11	1	23/06/2014	-1	B	3	206	2	2_Y1	285	192	894.2	K	T	BT	283	219	23142	100	0.353	C	1	NA	NA	3.69	3.16	87.9	75.4	63.4	66.9	60.7	52.1	92.3	64.1	36.1	29	13	40	0.1	1	2	159.6	25	404	-1
405	11	1	23/06/2014	-1	B	3	206	2	2_Y1	285	192	894.2	K	T	BT	283	219	23142	100	0.353	C	0	NA	NA	3.69	3.16	87.9	75.4	63.4	66.9	60.7	52.1	92.3	64.1	36.1	29	13	40	0.1	1	2	159.6	25	405	-1
406	11	1	23/06/2014	-1	B	3	206	2	2_Y1	285	192	894.2	K	T	BT	283	219	23142	100	0.353	C	0	NA	NA	3.69	3.16	87.9	75.4	63.4	66.9	60.7	52.1	92.3	64.1	36.1	29	13	40	0.1	1	2	159.6	25	406	-1
407	11	1	23/06/2014	-1	B	3	206	2	2_Y1	285	192	894.2	K	T	BT	283	219	23142	100	0.353	C	0	NA	NA	3.69	3.16	87.9	75.4	63.4	66.9	60.7	52.1	92.3	64.1	36.1	29	13	40	0.1	1	2	159.6	25	407	-1
408	11	1	23/06/2014	-1	B	3	206	2	2_Y1	285	192	894.2	K	T	BT	283	219	23142	100	0.353	C	0	NA	NA	3.69	3.16	87.9	75.4	63.4	66.9	60.7	52.1	92.3	64.1	36.1	29	13	40	0.1	1	2	159.6	25	408	-1
409	11	1	23/06/2014	-1	B	3	206	2	2_Y1	285	192	894.2	K	T	BT	283	219	23142	100	0.353	C	0	NA	NA	3.69	3.16	87.9	75.4	63.4	66.9	60.7	52.1	92.3	64.1	36.1	29	13	40	0.1	1	2	159.6	25	409	-1
410	11	1	23/06/2014	-1	B	3	206	2	2_Y1	285	192	894.2	K	T	BT	283	219	23142	100	0.353	C	0	NA	NA	3.69	3.16	87.9	75.4	63.4	66.9	60.7	52.1	92.3	64.1	36.1	29	13	40	0.1	1	2	159.6	25	410	-1
411	11	1	23/06/2014	-1	B	3	206	2	2_Y1	285	192	894.2	K	T	BT	283	219	23142	100	0.353	C	0	NA	NA	3.69	3.16	87.9	75.4	63.4	66.9	60.7	52.1	92.3	64.1	36.1	29	13	40	0.1	1	2	159.6	25	411	-1
412	11	1	23/06/2014	-1	B	3	206	2	2_Y1	285	192	894.2	K	T	BT	283	219	23142	100	0.353	C	0	NA	NA	3.69	3.16	87.9	75.4	63.4	66.9	60.7	52.1	92.3	64.1	36.1	29	13	40	0.1	1	2	159.6	25	412	-1
413	11	1	23/06/2014	-1	B	3	206	2	2_Y1	285	192	894.2	K	T	BT	283	219	23142	100	0.353	C	0	NA	NA	3.69	3.16	87.9	75.4	63.4	66.9	60.7	52.1	92.3	64.1	36.1	29	13	40	0.1	1	2	159.6	25	413	-1
414	11	1	23/06/2014	-1	B	3	206	2	2_Y1	285	192	894.2	K	T	BT	283	219	23142	100	0.353	C	0	NA	NA	3.69	3.16	87.9	75.4	63.4	66.9	60.7	52.1	92.3	64.1	36.1	29	13	40	0.1	1	2	159.6	25	414	-1
415	11	1	23/06/2014	-1	B	3	206	2	2_Y1	285	192	894.2	K	T	BT	283	219	23142	100	0.353	C	0	NA	NA	3.69	3.16	87.9	75.4	63.4	66.9	60.7	52.1	92.3	64.1	36.1	29	13	40	0.1	1	2	159.6	25	415	-1
416	11	1	23/06/2014	-1	B	3	206	2	2_Y1	285	192	894.2	K	T	BT	283	219	23142	100	0.353	C	0	NA	NA	3.69	3.16	87.9	75.4	63.4	66.9	60.7	52.1	92.3	64.1	36.1	29	13	40	0.1	1	2	159.6	25	416	-1
417	11	1	23/06/2014	-1	B	3	206	2	2_Y1	285	192	894.2	K	T	BT	283	219	23142	100	0.353	C	0	NA	NA	3.69	3.16	87.9	75.4	63.4	66.9	60.7	52.1	92.3	64.1	36.1	29	13	40	0.1	1	2	159.6	25	417	-1
418	11	1	23/06/2014	-1	B	3	206	2	2_Y1	285	192	894.2	K	T	BT	283	219	23142	100	0.353	C	0	NA	NA	3.69	3.16	87.9	75.4	63.4	66.9	60.7	52.1	92.3	64.1	36.1	29	13	40	0.1	1	2	159.6	25	418	-1
419	11	1	23/06/2014	-1	B	3	206	2	2_Y1	285	192	894.2	K	T	BT	283	219	23142	100	0.353	C	0	NA	NA	3.69	3.16	87.9	75.4	63.4	66.9	60.7	52.1	92.3	64.1	36.1	29	13	40	0.1	1	2	159.6	25	419	-1
420	11	1	23/06/2014	-1	B	3	206	2	2_Y1	285	192	894.2	K	T	BT	283	219	23142	100	0.353	C	0	NA	NA	3.69	3.16	87.9	75.4	63.4	66.9	60.7	52.1	92.3	64.1	36.1	29	13	40	0.1	1	2	159.6	25	420	-1
421	11	1	23/06/2014	-1	B	3	206	2	2_Y1	285	192	894.2	K	T	BT	283	219	23142	100	0.353	C	0	NA	NA	3.69	3.16	87.9	75.4	63.4	66.9	60.7	52.1	92.3	64.1	36.1	29	13	40	0.1	1	2	159.6	25	421	-1
422	11	1	23/06/2014	-1	B	3	206	2	2_Y1	285	192	894.2	K	T	BT	283	219	23142	100	0.353	C	0	NA	NA	3.69	3.16	87.9	75.4	63.4	66.9	60.7	52.1	92.3	64.1	36.1	29	13	40	0.1	1	2	159.6	25	422	-1
423	11	1	23/06/2014	-1	B	3	206	2	2_Y1	285	192	894.2	K	T	BT	283	219	23142	100	0.353	C	0	NA	NA	3.69	3.16	87.9	75.4	63.4	66.9	60.7	52.1	92.3	64.1	36.1	29	13	40	0.1	1	2	159.6	25	423	-1
424	11	1	23/06/2014	-1	B	3	206	2	2_Y1	285	192	894.2	K	T	BT	283	219	23142	100	0.353	C	0	NA	NA	3.69	3.16	87.9	75.4	63.4	66.9	60.7	52.1	92.3	64.1	36.1	29	13	40	0.1	1	2	159.6	25	424	-1
425	11	1	23/06/2014	-1	B	3	206	2	2_Y1	285	192	894.2	K	T	BT	283	219	23142	100	0.353	C	0	NA	NA	3.69	3.16	87.9	75.4	63.4	66.9	60.7	52.1	92.3	64.1	36.1	29	13	40	0.1	1	2	159.6	25	425	-1
426	11	1	23/06/2014	-1	B	3	206	2	2_Y1	285	192	894.2	K	T	BT	283	219	23142	100	0.353	C	0	NA	NA	3.69	3.16	87.9	75.4	63.4	66.9	60.7	52.1	92.3	64.1	36.1	29	13	40	0.1	1	2	159.6	25	426	-1
427	11	1	23/06/2014	-1	B	3	206	2	2_Y1	285	192	894.2	K	T	BT	283	219	23142	100	0.353	C	0	NA	NA	3.69	3.16	87.9	75.4	63.4	66.9	60.7	52.1	92.3	64.1	36.1	29	13	40	0.1	1	2	159.6	25	427	-1
428	11	1	23/06/2014	-1	B	3	206	2	2_Y1	285	192	894.2	K	T	BT	283	219	23142	100	0.353	C	0	NA	NA	3.69	3.16	87.9	75.4	63.4	66.9	60.7	52.1	92.3	64.1	36.1	29	13	40	0.1	1	2	159.6	25	428	-1
429	11	1	23/06/2014	-1	B	3	206	2	2_Y1	285	192	894.2	K	T	BT	283	219	23142	100	0.353	C	0	NA	NA	3.69	3.16	87.9	75.4	63.4	66.9	60.7	52.1	92.3	64.1	36.1	29	13	40	0.1	1	2	159.6	25	429	-1
430	11	1	23/06/2014	-1	B	3	206	2	2_Y1	285	192	894.2	K	T	BT	283	219	23142	100	0.353	C	0	NA	NA	3.69	3.16	87.9	75.4	63.4	66.9	60.7	52.1	92.3	64.1	36.1	29	13	40	0.1	1	2	159.6	25	430	-1
431	11	1	23/06/2014	-1	B	3	206	2	2_Y1	285	192	894.2	K	T	BT	283	219	23142	100	0.353	C	0	NA	NA	3.69	3.16	87.9	75.4	63.4	66.9	60.7	52.1	92.3	64.1	36.1	29	13	40	0.1	1	2	159.6	25	431	-1
432	11	1	23/06/2014	-1	B	3	206	2	2_Y1	285	192	894.2	K	T	BT	283	219	23142	100	0.353	C	0	NA	NA	3.69	3.16	87.9	75.4	63.4	66.9	60.7	52.1	92.3	64.1	36.1	29	13	40	0.1	1	2	159.6	25	432	-1
433	11	1	23/06/2014	-1	B	3	206	2	2_Y1	285	192	894.2	K	T	BT	283	219	23142	100	0.353	C	0	NA	NA	3.69	3.16	87.9	75.4	63.4	66.9	60.7	52.1	92.3	64.1	36.1	29	13	40	0.1	1	2	159.6	25	433	-1
434	11	1	23/06/2014	-1	B	3	206	2	2_Y1	285	192	894.2	K	T	BT	283	219	23142	100	0.353	C	0	NA	NA	3.69	3.16	87.9	75.4	63.4	66.9	60.7	52.1	92.3	64.1	36.1	29	13	40	0.1	1	2	159.6	25	434	-1
435	11	1	23/06/2014	-1	B	3	206	2	2_Y1	285	192	894.2	K	T	BT	283	219	23142	100	0.353	C	0	NA	NA	3.69	3.16	87.9	75.4	63.4	66.9	60.7	52.1	92.3	64.1	36.1	29	13	40	0.1	1	2	159.6	25	435	-1
436	11	1	23/06/2014	-1	B	3	206	2	2_Y1	285	192	894.2	K	T	BT	283	219	23142	100	0.353	C	0	NA	NA	3.69	3.16	87.9	75.4	63.4	66.9	60.7	52.1	92.3	64.1	36.1	29	13	40	0.1	1	2	159.6	25	436	-1
437	11	1	23/06/2014	-1	B	3	206	2	2_Y1	285	192	894.2	K	T	BT	283	219	23142	100	0.353	C	0	NA	NA	3.69	3.16	87.9	75.4	63.4	66.9	60.7	52.1	92.3	64.1	36.1	29	13	40	0.1	1	2	159.6	25	437	-1
438	11	1	23/06/2014	-1	B	3	206	2	2_Y1	285	192	894.2	K	T	BT	283	219	23142	100	0.353	C	0	NA	NA	3.69	3.16	87.9	75.4	63.4	66.9	60.7	52.1	92.3	64.1	36.1	29	13	40	0.1	1	2	159.6	25	438	-1
439	11	1	23/06/2014	-1	B	3	206	2	2_Y1	285	192	894.2	K	T	BT	283	219	23142	100	0.353	C	0	NA	NA	3.69	3.16	87.9	75.4	63.4	66.9	60.7	52.1	92.3	64.1	36.1	29	13	40	0.1	1	2	159.6	25	439	-1
440	11	1	23/06/2014	-1	B	3	206	2	2_Y1	285	192	894.2	K	T	BT	283	219	23142	100	0.353	C	0	NA	NA	3.69	3.16	87.9	75.4	63.4	66.9	60.7	52.1	92.3	64.1	36.1	29	13	40	0.1	1	2	159.6	25	440	-1
441	12	1	23/06/2014	-1	B	3	220	2	2_Y1	270	196	945.5	L	C	BC	268	223	23940	104	0.388	C	1	NA	NA	5.15	4.93	87.9	75.4	63.4	66.9	60.7	52.1	92.3	64.1	36.1	29	13	40	0.1	1	2	159.6	25	441	-1
442	12	1	23/06/2014	-1	B	3	220	2	2_Y1	270	196	945.5	L	C	BC	268	223	23940	104	0.388	C	1	NA	NA	5.15	4.93	87.9	75.4	63.4	66.9	60.7	52.1	92.3	64.1	36.1	29	13	40	0.1	1	2	159.6	25	442	-1
443	12	1	23/06/2014	-1	B	3	220	2	2_Y1	270	196	945.5	L	C	BC	268	223	23940	104	0.388	C	1	NA	NA	5.15	4.93	87.9	75.4	63.4	66.9	60.7	52.1	92.3	64.1	36.1	29	13	40	0.1	1	2	159.6	25	443	-1
444	12	1	23/06/2014	-1	B	3	220	2	2_Y1	270	196	945.5	L	C	BC	268	223	23940	104	0.388	C	1	NA	NA	5.15	4.93	87.9	75.4	63.4	66.9	60.7	52.1	92.3	64.1	36.1	29	13	40	0.1	1	2	159.6	25	444	-1
445	12	1	23/06/2014	-1	B	3	220	2	2_Y1	270	196	945.5	L	C	BC	268	223	23940	104	0.388	C	1	NA	NA	5.15	4.93	87.9	75.4	63.4	66.9	60.7	52.1	92.3	64.1	36.1	29	13	40	0.1	1	2	159.6	25	445	-1
446	12	1	23/06/2014	-1	B	3	220	2	2_Y1	270	196	945.5	L	C	BC	268	223	23940	104	0.388	C	1	NA	NA	5.15	4.93	87.9	75.4	63.4	66.9	60.7	52.1	92.3	64.1	36.1	29	13	40	0.1	1	2	159.6	25	446	-1
447	12	1	23/06/2014	-1	B	3	220	2	2_Y1	270	196	945.5	L	C	BC	268	223	23940	104	0.388	C	0	NA	NA	5.15	4.93	87.9	75.4	63.4	66.9	60.7	52.1	92.3	64.1	36.1	29	13	40	0.1	1	2	159.6	25	447	-1
448	12	1	23/06/2014	-1	B	3	220	2	2_Y1	270	196	945.5	L	C	BC	268	223	23940	104	0.388	C	0	NA	NA	5.15	4.93	87.9	75.4	63.4	66.9	60.7	52.1	92.3	64.1	36.1	29	13	40	0.1	1	2	159.6	25	448	-1
449	12	1	23/06/2014	-1	B	3	220	2	2_Y1	270	196	945.5	L	C	BC	268	223	23940	104	0.388	C	0	NA	NA	5.15	4.93	87.9	75.4	63.4	66.9	60.7	52.1	92.3	64.1	36.1	29	13	40	0.1	1	2	159.6	25	449	-1
450	12	1	23/06/2014	-1	B	3	220	2	2_Y1	270	196	945.5	L	C	BC	268	223	23940	104	0.388	C	0	NA	NA	5.15	4.93	87.9	75.4	63.4	66.9	60.7	52.1	92.3	64.1	36.1	29	13	40	0.1	1	2	159.6	25	450	-1
451	12	1	23/06/2014	-1	B	3	220	2	2_Y1	270	196	945.5	L	C	BC	268	223	23940	104	0.388	C	0	NA	NA	5.15	4.93	87.9	75.4	63.4	66.9	60.7	52.1	92.3	64.1	36.1	29	13	40	0.1	1	2	159.6	25	451	-1
452	12	1	23/06/2014	-1	B	3	220	2	2_Y1	270	196	945.5	L	C	BC	268	223	23940	104	0.388	C	0	NA	NA	5.15	4.93	87.9	75.4	63.4	66.9	60.7	52.1	92.3	64.1	36.1	29	13	40	0.1	1	2	159.6	25	452	-1
453	12	1	23/06/2014	-1	B	3	220	2	2_Y1	270	196	945.5	L	C	BC	268	223	23940	104	0.388	C	0	NA	NA	5.15	4.93	87.9	75.4	63.4	66.9	60.7	52.1	92.3	64.1	36.1	29	13	40	0.1	1	2	159.6	25	453	-1
454	12	1	23/06/2014	-1	B	3	220	2	2_Y1	270	196	945.5	L	C	BC	268	223	23940	104	0.388	C	0	NA	NA	5.15	4.93	87.9	75.4	63.4	66.9	60.7	52.1	92.3	64.1	36.1	29	13	40	0.1	1	2	159.6	25	454	-1
455	12	1	23/06/2014	-1	B	3	220	2	2_Y1	270	196	945.5	L	C	BC	268	223	23940	104	0.388	C	0	NA	NA	5.15	4.93	87.9	75.4	63.4	66.9	60.7	52.1	92.3	64.1	36.1	29	13	40	0.1	1	2	159.6	25	455	-1
456	12	1	23/06/2014	-1	B	3	220	2	2_Y1	270	196	945.5	L	C	BC	268	223	23940	104	0.388	C	0	NA	NA	5.15	4.93	87.9	75.4	63.4	66.9	60.7	52.1	92.3	64.1	36.1	29	13	40	0.1	1	2	159.6	25	456	-1
457	12	1	23/06/2014	-1	B	3	220	2	2_Y1	270	196	945.5	L	C	BC	268	223	23940	104	0.388	C	0	NA	NA	5.15	4.93	87.9	75.4	63.4	66.9	60.7	52.1	92.3	64.1	36.1	29	13	40	0.1	1	2	159.6	25	457	-1
458	12	1	23/06/2014	-1	B	3	220	2	2_Y1	270	196	945.5	L	C	BC	268	223	23940	104	0.388	C	0	NA	NA	5.15	4.93	87.9	75.4	63.4	66.9	60.7	52.1	92.3	64.1	36.1	29	13	40	0.1	1	2	159.6	25	458	-1
459	12	1	23/06/2014	-1	B	3	220	2	2_Y1	270	196	945.5	L	C	BC	268	223	23940	104	0.388	C	0	NA	NA	5.15	4.93	87.9	75.4	63.4	66.9	60.7	52.1	92.3	64.1	36.1	29	13	40	0.1	1	2	159.6	25	459	-1
460	12	1	23/06/2014	-1	B	3	220	2	2_Y1	270	196	945.5	L	C	BC	268	223	23940	104	0.388	C	0	NA	NA	5.15	4.93	87.9	75.4	63.4	66.9	60.7	52.1	92.3	64.1	36.1	29	13	40	0.1	1	2	159.6	25	460	-1
461	12	1	23/06/2014	-1	B	3	220	2	2_Y1	270	196	945.5	L	C	BC	268	223	23940	104	0.388	C	0	NA	NA	5.15	4.93	87.9	75.4	63.4	66.9	60.7	52.1	92.3	64.1	36.1	29	13	40	0.1	1	2	159.6	25	461	-1
462	12	1	23/06/2014	-1	B	3	220	2	2_Y1	270	196	945.5	L	C	BC	268	223	23940	104	0.388	C	0	NA	NA	5.15	4.93	87.9	75.4	63.4	66.9	60.7	52.1	92.3	64.1	36.1	29	13	40	0.1	1	2	159.6	25	462	-1
463	12	1	23/06/2014	-1	B	3	220	2	2_Y1	270	196	945.5	L	C	BC	268	223	23940	104	0.388	C	0	NA	NA	5.15	4.93	87.9	75.4	63.4	66.9	60.7	52.1	92.3	64.1	36.1	29	13	40	0.1	1	2	159.6	25	463	-1
464	12	1	23/06/2014	-1	B	3	220	2	2_Y1	270	196	945.5	L	C	BC	268	223	23940	104	0.388	C	0	NA	NA	5.15	4.93	87.9	75.4	63.4	66.9	60.7	52.1	92.3	64.1	36.1	29	13	40	0.1	1	2	159.6	25	464	-1
465	12	1	23/06/2014	-1	B	3	220	2	2_Y1	270	196	945.5	L	C	BC	268	223	23940	104	0.388	C	0	NA	NA	5.15	4.93	87.9	75.4	63.4	66.9	60.7	52.1	92.3	64.1	36.1	29	13	40	0.1	1	2	159.6	25	465	-1
466	12	1	23/06/2014	-1	B	3	220	2	2_Y1	270	196	945.5	L	C	BC	268	223	23940	104	0.388	C	0	NA	NA	5.15	4.93	87.9	75.4	63.4	66.9	60.7	52.1	92.3	64.1	36.1	29	13	40	0.1	1	2	159.6	25	466	-1
467	12	1	23/06/2014	-1	B	3	220	2	2_Y1	270	196	945.5	L	C	BC	268	223	23940	104	0.388	C	0	NA	NA	5.15	4.93	87.9	75.4	63.4	66.9	60.7	52.1	92.3	64.1	36.1	29	13	40	0.1	1	2	159.6	25	467	-1
468	12	1	23/06/2014	-1	B	3	220	2	2_Y1	270	196	945.5	L	C	BC	268	223	23940	104	0.388	C	0	NA	NA	5.15	4.93	87.9	75.4	63.4	66.9	60.7	52.1	92.3	64.1	36.1	29	13	40	0.1	1	2	159.6	25	468	-1
469	12	1	23/06/2014	-1	B	3	220	2	2_Y1	270	196	945.5	L	C	BC	268	223	23940	104	0.388	C	0	NA	NA	5.15	4.93	87.9	75.4	63.4	66.9	60.7	52.1	92.3	64.1	36.1	29	13	40	0.1	1	2	159.6	25	469	-1
470	12	1	23/06/2014	-1	B	3	220	2	2_Y1	270	196	945.5	L	C	BC	268	223	23940	104	0.388	C	0	NA	NA	5.15	4.93	87.9	75.4	63.4	66.9	60.7	52.1	92.3	64.1	36.1	29	13	40	0.1	1	2	159.6	25	470	-1
471	12	1	23/06/2014	-1	B	3	220	2	2_Y1	270	196	945.5	L	C	BC	268	223	23940	104	0.388	C	0	NA	NA	5.15	4.93	87.9	75.4	63.4	66.9	60.7	52.1	92.3	64.1	36.1	29	13	40	0.1	1	2	159.6	25	471	-1
472	12	1	23/06/2014	-1	B	3	220	2	2_Y1	270	196	945.5	L	C	BC	268	223	23940	104	0.388	C	0	NA	NA	5.15	4.93	87.9	75.4	63.4	66.9	60.7	52.1	92.3	64.1	36.1	29	13	40	0.1	1	2	159.6	25	472	-1
473	12	1	23/06/2014	-1	B	3	220	2	2_Y1	270	196	945.5	L	C	BC	268	223	23940	104	0.388	C	0	NA	NA	5.15	4.93	87.9	75.4	63.4	66.9	60.7	52.1	92.3	64.1	36.1	29	13	40	0.1	1	2	159.6	25	473	-1
474	12	1	23/06/2014	-1	B	3	220	2	2_Y1	270	196	945.5	L	C	BC	268	223	23940	104	0.388	C	0	NA	NA	5.15	4.93	87.9	75.4	63.4	66.9	60.7	52.1	92.3	64.1	36.1	29	13	40	0.1	1	2	159.6	25	474	-1
475	12	1	23/06/2014	-1	B	3	220	2	2_Y1	270	196	945.5	L	C	BC	268	223	23940	104	0.388	C	0	NA	NA	5.15	4.93	87.9	75.4	63.4	66.9	60.7	52.1	92.3	64.1	36.1	29	13	40	0.1	1	2	159.6	25	475	-1
476	12	1	23/06/2014	-1	B	3	220	2	2_Y1	270	196	945.5	L	C	BC	268	223	23940	104	0.388	C	0	NA	NA	5.15	4.93	87.9	75.4	63.4	66.9	60.7	52.1	92.3	64.1	36.1	29	13	40	0.1	1	2	159.6	25	476	-1
477	12	1	23/06/2014	-1	B	3	220	2	2_Y1	270	196	945.5	L	C	BC	268	223	23940	104	0.388	C	0	NA	NA	5.15	4.93	87.9	75.4	63.4	66.9	60.7	52.1	92.3	64.1	36.1	29	13	40	0.1	1	2	159.6	25	477	-1
478	12	1	23/06/2014	-1	B	3	220	2	2_Y1	270	196	945.5	L	C	BC	268	223	23940	104	0.388	C	0	NA	NA	5.15	4.93	87.9	75.4	63.4	66.9	60.7	52.1	92.3	64.1	36.1	29	13	40	0.1	1	2	159.6	25	478	-1
479	12	1	23/06/2014	-1	B	3	220	2	2_Y1	270	196	945.5	L	C	BC	268	223	23940	104	0.388	C	0	NA	NA	5.15	4.93	87.9	75.4	63.4	66.9	60.7	52.1	92.3	64.1	36.1	29	13	40	0.1	1	2	159.6	25	479	-1
480	12	1	23/06/2014	-1	B	3	220	2	2_Y1	270	196	945.5	L	C	BC	268	223	23940	104	0.388	C	0	NA	NA	5.15	4.93	87.9	75.4	63.4	66.9	60.7	52.1	92.3	64.1	36.1	29	13	40	0.1	1	2	159.6	25	480	-1
481	13	1	23/06/2014	-1	B	1	173	2	2_Y1	304	54	476	M	C	BC	302	81	28728	124	0.411	C	1	NA	NA	4.05	3.6	87.9	75.4	63.4	66.9	60.7	52.1	92.3	64.1	36.1	29	13	40	0.1	1	2	159.6	25	481	-1
482	13	1	23/06/2014	-1	B	1	173	2	2_Y1	304	54	476	M	C	BC	302	81	28728	124	0.411	C	1	NA	NA	4.05	3.6	87.9	75.4	63.4	66.9	60.7	52.1	92.3	64.1	36.1	29	13	40	0.1	1	2	159.6	25	482	-1
483	13	1	23/06/2014	-1	B	1	173	2	2_Y1	304	54	476	M	C	BC	302	81	28728	124	0.411	C	1	NA	NA	4.05	3.6	87.9	75.4	63.4	66.9	60.7	52.1	92.3	64.1	36.1	29	13	40	0.1	1	2	159.6	25	483	-1
484	13	1	23/06/2014	-1	B	1	173	2	2_Y1	304	54	476	M	C	BC	302	81	28728	124	0.411	C	1	NA	NA	4.05	3.6	87.9	75.4	63.4	66.9	60.7	52.1	92.3	64.1	36.1	29	13	40	0.1	1	2	159.6	25	484	-1
485	13	1	23/06/2014	-1	B	1	173	2	2_Y1	304	54	476	M	C	BC	302	81	28728	124	0.411	C	1	NA	NA	4.05	3.6	87.9	75.4	63.4	66.9	60.7	52.1	92.3	64.1	36.1	29	13	40	0.1	1	2	159.6	25	485	-1
486	13	1	23/06/2014	-1	B	1	173	2	2_Y1	304	54	476	M	C	BC	302	81	28728	124	0.411	C	1	NA	NA	4.05	3.6	87.9	75.4	63.4	66.9	60.7	52.1	92.3	64.1	36.1	29	13	40	0.1	1	2	159.6	25	486	-1
487	13	1	23/06/2014	-1	B	1	173	2	2_Y1	304	54	476	M	C	BC	302	81	28728	124	0.411	C	1	NA	NA	4.05	3.6	87.9	75.4	63.4	66.9	60.7	52.1	92.3	64.1	36.1	29	13	40	0.1	1	2	159.6	25	487	-1
488	13	1	23/06/2014	-1	B	1	173	2	2_Y1	304	54	476	M	C	BC	302	81	28728	124	0.411	C	1	NA	NA	4.05	3.6	87.9	75.4	63.4	66.9	60.7	52.1	92.3	64.1	36.1	29	13	40	0.1	1	2	159.6	25	488	-1
489	13	1	23/06/2014	-1	B	1	173	2	2_Y1	304	54	476	M	C	BC	302	81	28728	124	0.411	C	1	NA	NA	4.05	3.6	87.9	75.4	63.4	66.9	60.7	52.1	92.3	64.1	36.1	29	13	40	0.1	1	2	159.6	25	489	-1
490	13	1	23/06/2014	-1	B	1	173	2	2_Y1	304	54	476	M	C	BC	302	81	28728	124	0.411	C	0	NA	NA	4.05	3.6	87.9	75.4	63.4	66.9	60.7	52.1	92.3	64.1	36.1	29	13	40	0.1	1	2	159.6	25	490	-1
491	13	1	23/06/2014	-1	B	1	173	2	2_Y1	304	54	476	M	C	BC	302	81	28728	124	0.411	C	0	NA	NA	4.05	3.6	87.9	75.4	63.4	66.9	60.7	52.1	92.3	64.1	36.1	29	13	40	0.1	1	2	159.6	25	491	-1
492	13	1	23/06/2014	-1	B	1	173	2	2_Y1	304	54	476	M	C	BC	302	81	28728	124	0.411	C	0	NA	NA	4.05	3.6	87.9	75.4	63.4	66.9	60.7	52.1	92.3	64.1	36.1	29	13	40	0.1	1	2	159.6	25	492	-1
493	13	1	23/06/2014	-1	B	1	173	2	2_Y1	304	54	476	M	C	BC	302	81	28728	124	0.411	C	0	NA	NA	4.05	3.6	87.9	75.4	63.4	66.9	60.7	52.1	92.3	64.1	36.1	29	13	40	0.1	1	2	159.6	25	493	-1
494	13	1	23/06/2014	-1	B	1	173	2	2_Y1	304	54	476	M	C	BC	302	81	28728	124	0.411	C	0	NA	NA	4.05	3.6	87.9	75.4	63.4	66.9	60.7	52.1	92.3	64.1	36.1	29	13	40	0.1	1	2	159.6	25	494	-1
495	13	1	23/06/2014	-1	B	1	173	2	2_Y1	304	54	476	M	C	BC	302	81	28728	124	0.411	C	0	NA	NA	4.05	3.6	87.9	75.4	63.4	66.9	60.7	52.1	92.3	64.1	36.1	29	13	40	0.1	1	2	159.6	25	495	-1
496	13	1	23/06/2014	-1	B	1	173	2	2_Y1	304	54	476	M	C	BC	302	81	28728	124	0.411	C	0	NA	NA	4.05	3.6	87.9	75.4	63.4	66.9	60.7	52.1	92.3	64.1	36.1	29	13	40	0.1	1	2	159.6	25	496	-1
497	13	1	23/06/2014	-1	B	1	173	2	2_Y1	304	54	476	M	C	BC	302	81	28728	124	0.411	C	0	NA	NA	4.05	3.6	87.9	75.4	63.4	66.9	60.7	52.1	92.3	64.1	36.1	29	13	40	0.1	1	2	159.6	25	497	-1
498	13	1	23/06/2014	-1	B	1	173	2	2_Y1	304	54	476	M	C	BC	302	81	28728	124	0.411	C	0	NA	NA	4.05	3.6	87.9	75.4	63.4	66.9	60.7	52.1	92.3	64.1	36.1	29	13	40	0.1	1	2	159.6	25	498	-1
499	13	1	23/06/2014	-1	B	1	173	2	2_Y1	304	54	476	M	C	BC	302	81	28728	124	0.411	C	0	NA	NA	4.05	3.6	87.9	75.4	63.4	66.9	60.7	52.1	92.3	64.1	36.1	29	13	40	0.1	1	2	159.6	25	499	-1
500	13	1	23/06/2014	-1	B	1	173	2	2_Y1	304	54	476	M	C	BC	302	81	28728	124	0.411	C	0	NA	NA	4.05	3.6	87.9	75.4	63.4	66.9	60.7	52.1	92.3	64.1	36.1	29	13	40	0.1	1	2	159.6	25	500	-1
501	13	1	23/06/2014	-1	B	1	173	2	2_Y1	304	54	476	M	C	BC	302	81	28728	124	0.411	C	0	NA	NA	4.05	3.6	87.9	75.4	63.4	66.9	60.7	52.1	92.3	64.1	36.1	29	13	40	0.1	1	2	159.6	25	501	-1
502	13	1	23/06/2014	-1	B	1	173	2	2_Y1	304	54	476	M	C	BC	302	81	28728	124	0.411	C	0	NA	NA	4.05	3.6	87.9	75.4	63.4	66.9	60.7	52.1	92.3	64.1	36.1	29	13	40	0.1	1	2	159.6	25	502	-1
503	13	1	23/06/2014	-1	B	1	173	2	2_Y1	304	54	476	M	C	BC	302	81	28728	124	0.411	C	0	NA	NA	4.05	3.6	87.9	75.4	63.4	66.9	60.7	52.1	92.3	64.1	36.1	29	13	40	0.1	1	2	159.6	25	503	-1
504	13	1	23/06/2014	-1	B	1	173	2	2_Y1	304	54	476	M	C	BC	302	81	28728	124	0.411	C	0	NA	NA	4.05	3.6	87.9	75.4	63.4	66.9	60.7	52.1	92.3	64.1	36.1	29	13	40	0.1	1	2	159.6	25	504	-1
505	13	1	23/06/2014	-1	B	1	173	2	2_Y1	304	54	476	M	C	BC	302	81	28728	124	0.411	C	0	NA	NA	4.05	3.6	87.9	75.4	63.4	66.9	60.7	52.1	92.3	64.1	36.1	29	13	40	0.1	1	2	159.6	25	505	-1
506	13	1	23/06/2014	-1	B	1	173	2	2_Y1	304	54	476	M	C	BC	302	81	28728	124	0.411	C	0	NA	NA	4.05	3.6	87.9	75.4	63.4	66.9	60.7	52.1	92.3	64.1	36.1	29	13	40	0.1	1	2	159.6	25	506	-1
507	13	1	23/06/2014	-1	B	1	173	2	2_Y1	304	54	476	M	C	BC	302	81	28728	124	0.411	C	0	NA	NA	4.05	3.6	87.9	75.4	63.4	66.9	60.7	52.1	92.3	64.1	36.1	29	13	40	0.1	1	2	159.6	25	507	-1
508	13	1	23/06/2014	-1	B	1	173	2	2_Y1	304	54	476	M	C	BC	302	81	28728	124	0.411	C	0	NA	NA	4.05	3.6	87.9	75.4	63.4	66.9	60.7	52.1	92.3	64.1	36.1	29	13	40	0.1	1	2	159.6	25	508	-1
509	13	1	23/06/2014	-1	B	1	173	2	2_Y1	304	54	476	M	C	BC	302	81	28728	124	0.411	C	0	NA	NA	4.05	3.6	87.9	75.4	63.4	66.9	60.7	52.1	92.3	64.1	36.1	29	13	40	0.1	1	2	159.6	25	509	-1
510	13	1	23/06/2014	-1	B	1	173	2	2_Y1	304	54	476	M	C	BC	302	81	28728	124	0.411	C	0	NA	NA	4.05	3.6	87.9	75.4	63.4	66.9	60.7	52.1	92.3	64.1	36.1	29	13	40	0.1	1	2	159.6	25	510	-1
511	13	1	23/06/2014	-1	B	1	173	2	2_Y1	304	54	476	M	C	BC	302	81	28728	124	0.411	C	0	NA	NA	4.05	3.6	87.9	75.4	63.4	66.9	60.7	52.1	92.3	64.1	36.1	29	13	40	0.1	1	2	159.6	25	511	-1
512	13	1	23/06/2014	-1	B	1	173	2	2_Y1	304	54	476	M	C	BC	302	81	28728	124	0.411	C	0	NA	NA	4.05	3.6	87.9	75.4	63.4	66.9	60.7	52.1	92.3	64.1	36.1	29	13	40	0.1	1	2	159.6	25	512	-1
513	13	1	23/06/2014	-1	B	1	173	2	2_Y1	304	54	476	M	C	BC	302	81	28728	124	0.411	C	0	NA	NA	4.05	3.6	87.9	75.4	63.4	66.9	60.7	52.1	92.3	64.1	36.1	29	13	40	0.1	1	2	159.6	25	513	-1
514	13	1	23/06/2014	-1	B	1	173	2	2_Y1	304	54	476	M	C	BC	302	81	28728	124	0.411	C	0	NA	NA	4.05	3.6	87.9	75.4	63.4	66.9	60.7	52.1	92.3	64.1	36.1	29	13	40	0.1	1	2	159.6	25	514	-1
515	13	1	23/06/2014	-1	B	1	173	2	2_Y1	304	54	476	M	C	BC	302	81	28728	124	0.411	C	0	NA	NA	4.05	3.6	87.9	75.4	63.4	66.9	60.7	52.1	92.3	64.1	36.1	29	13	40	0.1	1	2	159.6	25	515	-1
516	13	1	23/06/2014	-1	B	1	173	2	2_Y1	304	54	476	M	C	BC	302	81	28728	124	0.411	C	0	NA	NA	4.05	3.6	87.9	75.4	63.4	66.9	60.7	52.1	92.3	64.1	36.1	29	13	40	0.1	1	2	159.6	25	516	-1
517	13	1	23/06/2014	-1	B	1	173	2	2_Y1	304	54	476	M	C	BC	302	81	28728	124	0.411	C	0	NA	NA	4.05	3.6	87.9	75.4	63.4	66.9	60.7	52.1	92.3	64.1	36.1	29	13	40	0.1	1	2	159.6	25	517	-1
518	13	1	23/06/2014	-1	B	1	173	2	2_Y1	304	54	476	M	C	BC	302	81	28728	124	0.411	C	0	NA	NA	4.05	3.6	87.9	75.4	63.4	66.9	60.7	52.1	92.3	64.1	36.1	29	13	40	0.1	1	2	159.6	25	518	-1
519	13	1	23/06/2014	-1	B	1	173	2	2_Y1	304	54	476	M	C	BC	302	81	28728	124	0.411	C	0	NA	NA	4.05	3.6	87.9	75.4	63.4	66.9	60.7	52.1	92.3	64.1	36.1	29	13	40	0.1	1	2	159.6	25	519	-1
520	13	1	23/06/2014	-1	B	1	173	2	2_Y1	304	54	476	M	C	BC	302	81	28728	124	0.411	C	0	NA	NA	4.05	3.6	87.9	75.4	63.4	66.9	60.7	52.1	92.3	64.1	36.1	29	13	40	0.1	1	2	159.6	25	520	-1
521	14	1	30/06/2014	-1	B	1	109	3	3_Y1	302	33	390.3	N	C	BC	300	67	28026	121	0.403	B	0	NA	NA	3.6	3.28	90.6	78	65	68.3	63.9	55.3	93.3	64.7	34.1	27.7	13.9	37.4	0.2	0.6	2	157.3	26	521	-1
522	14	1	30/06/2014	-1	B	1	109	3	3_Y1	302	33	390.3	N	C	BC	300	67	28026	121	0.403	B	0	NA	NA	3.6	3.28	90.6	78	65	68.3	63.9	55.3	93.3	64.7	34.1	27.7	13.9	37.4	0.2	0.6	2	157.3	26	522	-1
523	14	1	30/06/2014	-1	B	1	109	3	3_Y1	302	33	390.3	N	C	BC	300	67	28026	121	0.403	B	0	NA	NA	3.6	3.28	90.6	78	65	68.3	63.9	55.3	93.3	64.7	34.1	27.7	13.9	37.4	0.2	0.6	2	157.3	26	523	-1
524	14	1	30/06/2014	-1	B	1	109	3	3_Y1	302	33	390.3	N	C	BC	300	67	28026	121	0.403	B	0	NA	NA	3.6	3.28	90.6	78	65	68.3	63.9	55.3	93.3	64.7	34.1	27.7	13.9	37.4	0.2	0.6	2	157.3	26	524	-1
525	14	1	30/06/2014	-1	B	1	109	3	3_Y1	302	33	390.3	N	C	BC	300	67	28026	121	0.403	B	0	NA	NA	3.6	3.28	90.6	78	65	68.3	63.9	55.3	93.3	64.7	34.1	27.7	13.9	37.4	0.2	0.6	2	157.3	26	525	-1
526	14	1	30/06/2014	-1	B	1	109	3	3_Y1	302	33	390.3	N	C	BC	300	67	28026	121	0.403	B	0	NA	NA	3.6	3.28	90.6	78	65	68.3	63.9	55.3	93.3	64.7	34.1	27.7	13.9	37.4	0.2	0.6	2	157.3	26	526	-1
527	14	1	30/06/2014	-1	B	1	109	3	3_Y1	302	33	390.3	N	C	BC	300	67	28026	121	0.403	B	0	NA	NA	3.6	3.28	90.6	78	65	68.3	63.9	55.3	93.3	64.7	34.1	27.7	13.9	37.4	0.2	0.6	2	157.3	26	527	-1
528	14	1	30/06/2014	-1	B	1	109	3	3_Y1	302	33	390.3	N	C	BC	300	67	28026	121	0.403	B	0	NA	NA	3.6	3.28	90.6	78	65	68.3	63.9	55.3	93.3	64.7	34.1	27.7	13.9	37.4	0.2	0.6	2	157.3	26	528	-1
529	14	1	30/06/2014	-1	B	1	109	3	3_Y1	302	33	390.3	N	C	BC	300	67	28026	121	0.403	B	0	NA	NA	3.6	3.28	90.6	78	65	68.3	63.9	55.3	93.3	64.7	34.1	27.7	13.9	37.4	0.2	0.6	2	157.3	26	529	-1
530	14	1	30/06/2014	-1	B	1	109	3	3_Y1	302	33	390.3	N	C	BC	300	67	28026	121	0.403	B	0	NA	NA	3.6	3.28	90.6	78	65	68.3	63.9	55.3	93.3	64.7	34.1	27.7	13.9	37.4	0.2	0.6	2	157.3	26	530	-1
531	14	1	30/06/2014	-1	B	1	109	3	3_Y1	302	33	390.3	N	C	BC	300	67	28026	121	0.403	B	0	NA	NA	3.6	3.28	90.6	78	65	68.3	63.9	55.3	93.3	64.7	34.1	27.7	13.9	37.4	0.2	0.6	2	157.3	26	531	-1
532	14	1	30/06/2014	-1	B	1	109	3	3_Y1	302	33	390.3	N	C	BC	300	67	28026	121	0.403	B	0	NA	NA	3.6	3.28	90.6	78	65	68.3	63.9	55.3	93.3	64.7	34.1	27.7	13.9	37.4	0.2	0.6	2	157.3	26	532	-1
533	14	1	30/06/2014	-1	B	1	109	3	3_Y1	302	33	390.3	N	C	BC	300	67	28026	121	0.403	B	0	NA	NA	3.6	3.28	90.6	78	65	68.3	63.9	55.3	93.3	64.7	34.1	27.7	13.9	37.4	0.2	0.6	2	157.3	26	533	-1
534	14	1	30/06/2014	-1	B	1	109	3	3_Y1	302	33	390.3	N	C	BC	300	67	28026	121	0.403	B	0	NA	NA	3.6	3.28	90.6	78	65	68.3	63.9	55.3	93.3	64.7	34.1	27.7	13.9	37.4	0.2	0.6	2	157.3	26	534	-1
535	14	1	30/06/2014	-1	B	1	109	3	3_Y1	302	33	390.3	N	C	BC	300	67	28026	121	0.403	B	0	NA	NA	3.6	3.28	90.6	78	65	68.3	63.9	55.3	93.3	64.7	34.1	27.7	13.9	37.4	0.2	0.6	2	157.3	26	535	-1
536	14	1	30/06/2014	-1	B	1	109	3	3_Y1	302	33	390.3	N	C	BC	300	67	28026	121	0.403	B	0	NA	NA	3.6	3.28	90.6	78	65	68.3	63.9	55.3	93.3	64.7	34.1	27.7	13.9	37.4	0.2	0.6	2	157.3	26	536	-1
537	14	1	30/06/2014	-1	B	1	109	3	3_Y1	302	33	390.3	N	C	BC	300	67	28026	121	0.403	B	0	NA	NA	3.6	3.28	90.6	78	65	68.3	63.9	55.3	93.3	64.7	34.1	27.7	13.9	37.4	0.2	0.6	2	157.3	26	537	-1
538	14	1	30/06/2014	-1	B	1	109	3	3_Y1	302	33	390.3	N	C	BC	300	67	28026	121	0.403	B	0	NA	NA	3.6	3.28	90.6	78	65	68.3	63.9	55.3	93.3	64.7	34.1	27.7	13.9	37.4	0.2	0.6	2	157.3	26	538	-1
539	14	1	30/06/2014	-1	B	1	109	3	3_Y1	302	33	390.3	N	C	BC	300	67	28026	121	0.403	B	0	NA	NA	3.6	3.28	90.6	78	65	68.3	63.9	55.3	93.3	64.7	34.1	27.7	13.9	37.4	0.2	0.6	2	157.3	26	539	-1
540	14	1	30/06/2014	-1	B	1	109	3	3_Y1	302	33	390.3	N	C	BC	300	67	28026	121	0.403	B	0	NA	NA	3.6	3.28	90.6	78	65	68.3	63.9	55.3	93.3	64.7	34.1	27.7	13.9	37.4	0.2	0.6	2	157.3	26	540	-1
541	14	1	30/06/2014	-1	B	1	109	3	3_Y1	302	33	390.3	N	C	BC	300	67	28026	121	0.403	B	0	NA	NA	3.6	3.28	90.6	78	65	68.3	63.9	55.3	93.3	64.7	34.1	27.7	13.9	37.4	0.2	0.6	2	157.3	26	541	-1
542	14	1	30/06/2014	-1	B	1	109	3	3_Y1	302	33	390.3	N	C	BC	300	67	28026	121	0.403	B	0	NA	NA	3.6	3.28	90.6	78	65	68.3	63.9	55.3	93.3	64.7	34.1	27.7	13.9	37.4	0.2	0.6	2	157.3	26	542	-1
543	14	1	30/06/2014	-1	B	1	109	3	3_Y1	302	33	390.3	N	C	BC	300	67	28026	121	0.403	B	0	NA	NA	3.6	3.28	90.6	78	65	68.3	63.9	55.3	93.3	64.7	34.1	27.7	13.9	37.4	0.2	0.6	2	157.3	26	543	-1
544	14	1	30/06/2014	-1	B	1	109	3	3_Y1	302	33	390.3	N	C	BC	300	67	28026	121	0.403	B	0	NA	NA	3.6	3.28	90.6	78	65	68.3	63.9	55.3	93.3	64.7	34.1	27.7	13.9	37.4	0.2	0.6	2	157.3	26	544	-1
545	14	1	30/06/2014	-1	B	1	109	3	3_Y1	302	33	390.3	N	C	BC	300	67	28026	121	0.403	B	0	NA	NA	3.6	3.28	90.6	78	65	68.3	63.9	55.3	93.3	64.7	34.1	27.7	13.9	37.4	0.2	0.6	2	157.3	26	545	-1
546	14	1	30/06/2014	-1	B	1	109	3	3_Y1	302	33	390.3	N	C	BC	300	67	28026	121	0.403	B	0	NA	NA	3.6	3.28	90.6	78	65	68.3	63.9	55.3	93.3	64.7	34.1	27.7	13.9	37.4	0.2	0.6	2	157.3	26	546	-1
547	14	1	30/06/2014	-1	B	1	109	3	3_Y1	302	33	390.3	N	C	BC	300	67	28026	121	0.403	B	0	NA	NA	3.6	3.28	90.6	78	65	68.3	63.9	55.3	93.3	64.7	34.1	27.7	13.9	37.4	0.2	0.6	2	157.3	26	547	-1
548	14	1	30/06/2014	-1	B	1	109	3	3_Y1	302	33	390.3	N	C	BC	300	67	28026	121	0.403	B	0	NA	NA	3.6	3.28	90.6	78	65	68.3	63.9	55.3	93.3	64.7	34.1	27.7	13.9	37.4	0.2	0.6	2	157.3	26	548	-1
549	14	1	30/06/2014	-1	B	1	109	3	3_Y1	302	33	390.3	N	C	BC	300	67	28026	121	0.403	B	0	NA	NA	3.6	3.28	90.6	78	65	68.3	63.9	55.3	93.3	64.7	34.1	27.7	13.9	37.4	0.2	0.6	2	157.3	26	549	-1
550	14	1	30/06/2014	-1	B	1	109	3	3_Y1	302	33	390.3	N	C	BC	300	67	28026	121	0.403	B	0	NA	NA	3.6	3.28	90.6	78	65	68.3	63.9	55.3	93.3	64.7	34.1	27.7	13.9	37.4	0.2	0.6	2	157.3	26	550	-1
551	14	1	30/06/2014	-1	B	1	109	3	3_Y1	302	33	390.3	N	C	BC	300	67	28026	121	0.403	B	0	NA	NA	3.6	3.28	90.6	78	65	68.3	63.9	55.3	93.3	64.7	34.1	27.7	13.9	37.4	0.2	0.6	2	157.3	26	551	-1
552	14	1	30/06/2014	-1	B	1	109	3	3_Y1	302	33	390.3	N	C	BC	300	67	28026	121	0.403	B	0	NA	NA	3.6	3.28	90.6	78	65	68.3	63.9	55.3	93.3	64.7	34.1	27.7	13.9	37.4	0.2	0.6	2	157.3	26	552	-1
553	14	1	30/06/2014	-1	B	1	109	3	3_Y1	302	33	390.3	N	C	BC	300	67	28026	121	0.403	B	0	NA	NA	3.6	3.28	90.6	78	65	68.3	63.9	55.3	93.3	64.7	34.1	27.7	13.9	37.4	0.2	0.6	2	157.3	26	553	-1
554	14	1	30/06/2014	-1	B	1	109	3	3_Y1	302	33	390.3	N	C	BC	300	67	28026	121	0.403	B	0	NA	NA	3.6	3.28	90.6	78	65	68.3	63.9	55.3	93.3	64.7	34.1	27.7	13.9	37.4	0.2	0.6	2	157.3	26	554	-1
555	14	1	30/06/2014	-1	B	1	109	3	3_Y1	302	33	390.3	N	C	BC	300	67	28026	121	0.403	B	0	NA	NA	3.6	3.28	90.6	78	65	68.3	63.9	55.3	93.3	64.7	34.1	27.7	13.9	37.4	0.2	0.6	2	157.3	26	555	-1
556	14	1	30/06/2014	-1	B	1	109	3	3_Y1	302	33	390.3	N	C	BC	300	67	28026	121	0.403	B	0	NA	NA	3.6	3.28	90.6	78	65	68.3	63.9	55.3	93.3	64.7	34.1	27.7	13.9	37.4	0.2	0.6	2	157.3	26	556	-1
557	14	1	30/06/2014	-1	B	1	109	3	3_Y1	302	33	390.3	N	C	BC	300	67	28026	121	0.403	B	0	NA	NA	3.6	3.28	90.6	78	65	68.3	63.9	55.3	93.3	64.7	34.1	27.7	13.9	37.4	0.2	0.6	2	157.3	26	557	-1
558	14	1	30/06/2014	-1	B	1	109	3	3_Y1	302	33	390.3	N	C	BC	300	67	28026	121	0.403	B	0	NA	NA	3.6	3.28	90.6	78	65	68.3	63.9	55.3	93.3	64.7	34.1	27.7	13.9	37.4	0.2	0.6	2	157.3	26	558	-1
559	14	1	30/06/2014	-1	B	1	109	3	3_Y1	302	33	390.3	N	C	BC	300	67	28026	121	0.403	B	0	NA	NA	3.6	3.28	90.6	78	65	68.3	63.9	55.3	93.3	64.7	34.1	27.7	13.9	37.4	0.2	0.6	2	157.3	26	559	-1
560	14	1	30/06/2014	-1	B	1	109	3	3_Y1	302	33	390.3	N	C	BC	300	67	28026	121	0.403	B	0	NA	NA	3.6	3.28	90.6	78	65	68.3	63.9	55.3	93.3	64.7	34.1	27.7	13.9	37.4	0.2	0.6	2	157.3	26	560	-1
561	15	1	30/06/2014	-1	B	1	164	3	3_Y1	294	31	400.3	O	T	BT	293	65	26334	114	0.389	C	1	NA	NA	3.28	3.07	90.6	78	65	68.3	63.9	55.3	93.3	64.7	34.1	27.7	13.9	37.4	0.2	0.6	2	157.3	26	561	-1
562	15	1	30/06/2014	-1	B	1	164	3	3_Y1	294	31	400.3	O	T	BT	293	65	26334	114	0.389	C	1	NA	NA	3.28	3.07	90.6	78	65	68.3	63.9	55.3	93.3	64.7	34.1	27.7	13.9	37.4	0.2	0.6	2	157.3	26	562	-1
563	15	1	30/06/2014	-1	B	1	164	3	3_Y1	294	31	400.3	O	T	BT	293	65	26334	114	0.389	C	1	NA	NA	3.28	3.07	90.6	78	65	68.3	63.9	55.3	93.3	64.7	34.1	27.7	13.9	37.4	0.2	0.6	2	157.3	26	563	-1
564	15	1	30/06/2014	-1	B	1	164	3	3_Y1	294	31	400.3	O	T	BT	293	65	26334	114	0.389	C	1	NA	NA	3.28	3.07	90.6	78	65	68.3	63.9	55.3	93.3	64.7	34.1	27.7	13.9	37.4	0.2	0.6	2	157.3	26	564	-1
565	15	1	30/06/2014	-1	B	1	164	3	3_Y1	294	31	400.3	O	T	BT	293	65	26334	114	0.389	C	0	NA	NA	3.28	3.07	90.6	78	65	68.3	63.9	55.3	93.3	64.7	34.1	27.7	13.9	37.4	0.2	0.6	2	157.3	26	565	-1
566	15	1	30/06/2014	-1	B	1	164	3	3_Y1	294	31	400.3	O	T	BT	293	65	26334	114	0.389	C	0	NA	NA	3.28	3.07	90.6	78	65	68.3	63.9	55.3	93.3	64.7	34.1	27.7	13.9	37.4	0.2	0.6	2	157.3	26	566	-1
567	15	1	30/06/2014	-1	B	1	164	3	3_Y1	294	31	400.3	O	T	BT	293	65	26334	114	0.389	C	0	NA	NA	3.28	3.07	90.6	78	65	68.3	63.9	55.3	93.3	64.7	34.1	27.7	13.9	37.4	0.2	0.6	2	157.3	26	567	-1
568	15	1	30/06/2014	-1	B	1	164	3	3_Y1	294	31	400.3	O	T	BT	293	65	26334	114	0.389	C	0	NA	NA	3.28	3.07	90.6	78	65	68.3	63.9	55.3	93.3	64.7	34.1	27.7	13.9	37.4	0.2	0.6	2	157.3	26	568	-1
569	15	1	30/06/2014	-1	B	1	164	3	3_Y1	294	31	400.3	O	T	BT	293	65	26334	114	0.389	C	0	NA	NA	3.28	3.07	90.6	78	65	68.3	63.9	55.3	93.3	64.7	34.1	27.7	13.9	37.4	0.2	0.6	2	157.3	26	569	-1
570	15	1	30/06/2014	-1	B	1	164	3	3_Y1	294	31	400.3	O	T	BT	293	65	26334	114	0.389	C	0	NA	NA	3.28	3.07	90.6	78	65	68.3	63.9	55.3	93.3	64.7	34.1	27.7	13.9	37.4	0.2	0.6	2	157.3	26	570	-1
571	15	1	30/06/2014	-1	B	1	164	3	3_Y1	294	31	400.3	O	T	BT	293	65	26334	114	0.389	C	0	NA	NA	3.28	3.07	90.6	78	65	68.3	63.9	55.3	93.3	64.7	34.1	27.7	13.9	37.4	0.2	0.6	2	157.3	26	571	-1
572	15	1	30/06/2014	-1	B	1	164	3	3_Y1	294	31	400.3	O	T	BT	293	65	26334	114	0.389	C	0	NA	NA	3.28	3.07	90.6	78	65	68.3	63.9	55.3	93.3	64.7	34.1	27.7	13.9	37.4	0.2	0.6	2	157.3	26	572	-1
573	15	1	30/06/2014	-1	B	1	164	3	3_Y1	294	31	400.3	O	T	BT	293	65	26334	114	0.389	C	0	NA	NA	3.28	3.07	90.6	78	65	68.3	63.9	55.3	93.3	64.7	34.1	27.7	13.9	37.4	0.2	0.6	2	157.3	26	573	-1
574	15	1	30/06/2014	-1	B	1	164	3	3_Y1	294	31	400.3	O	T	BT	293	65	26334	114	0.389	C	0	NA	NA	3.28	3.07	90.6	78	65	68.3	63.9	55.3	93.3	64.7	34.1	27.7	13.9	37.4	0.2	0.6	2	157.3	26	574	-1
575	15	1	30/06/2014	-1	B	1	164	3	3_Y1	294	31	400.3	O	T	BT	293	65	26334	114	0.389	C	0	NA	NA	3.28	3.07	90.6	78	65	68.3	63.9	55.3	93.3	64.7	34.1	27.7	13.9	37.4	0.2	0.6	2	157.3	26	575	-1
576	15	1	30/06/2014	-1	B	1	164	3	3_Y1	294	31	400.3	O	T	BT	293	65	26334	114	0.389	C	0	NA	NA	3.28	3.07	90.6	78	65	68.3	63.9	55.3	93.3	64.7	34.1	27.7	13.9	37.4	0.2	0.6	2	157.3	26	576	-1
577	15	1	30/06/2014	-1	B	1	164	3	3_Y1	294	31	400.3	O	T	BT	293	65	26334	114	0.389	C	0	NA	NA	3.28	3.07	90.6	78	65	68.3	63.9	55.3	93.3	64.7	34.1	27.7	13.9	37.4	0.2	0.6	2	157.3	26	577	-1
578	15	1	30/06/2014	-1	B	1	164	3	3_Y1	294	31	400.3	O	T	BT	293	65	26334	114	0.389	C	0	NA	NA	3.28	3.07	90.6	78	65	68.3	63.9	55.3	93.3	64.7	34.1	27.7	13.9	37.4	0.2	0.6	2	157.3	26	578	-1
579	15	1	30/06/2014	-1	B	1	164	3	3_Y1	294	31	400.3	O	T	BT	293	65	26334	114	0.389	C	0	NA	NA	3.28	3.07	90.6	78	65	68.3	63.9	55.3	93.3	64.7	34.1	27.7	13.9	37.4	0.2	0.6	2	157.3	26	579	-1
580	15	1	30/06/2014	-1	B	1	164	3	3_Y1	294	31	400.3	O	T	BT	293	65	26334	114	0.389	C	0	NA	NA	3.28	3.07	90.6	78	65	68.3	63.9	55.3	93.3	64.7	34.1	27.7	13.9	37.4	0.2	0.6	2	157.3	26	580	-1
581	15	1	30/06/2014	-1	B	1	164	3	3_Y1	294	31	400.3	O	T	BT	293	65	26334	114	0.389	C	0	NA	NA	3.28	3.07	90.6	78	65	68.3	63.9	55.3	93.3	64.7	34.1	27.7	13.9	37.4	0.2	0.6	2	157.3	26	581	-1
582	15	1	30/06/2014	-1	B	1	164	3	3_Y1	294	31	400.3	O	T	BT	293	65	26334	114	0.389	C	0	NA	NA	3.28	3.07	90.6	78	65	68.3	63.9	55.3	93.3	64.7	34.1	27.7	13.9	37.4	0.2	0.6	2	157.3	26	582	-1
583	15	1	30/06/2014	-1	B	1	164	3	3_Y1	294	31	400.3	O	T	BT	293	65	26334	114	0.389	C	0	NA	NA	3.28	3.07	90.6	78	65	68.3	63.9	55.3	93.3	64.7	34.1	27.7	13.9	37.4	0.2	0.6	2	157.3	26	583	-1
584	15	1	30/06/2014	-1	B	1	164	3	3_Y1	294	31	400.3	O	T	BT	293	65	26334	114	0.389	C	0	NA	NA	3.28	3.07	90.6	78	65	68.3	63.9	55.3	93.3	64.7	34.1	27.7	13.9	37.4	0.2	0.6	2	157.3	26	584	-1
585	15	1	30/06/2014	-1	B	1	164	3	3_Y1	294	31	400.3	O	T	BT	293	65	26334	114	0.389	C	0	NA	NA	3.28	3.07	90.6	78	65	68.3	63.9	55.3	93.3	64.7	34.1	27.7	13.9	37.4	0.2	0.6	2	157.3	26	585	-1
586	15	1	30/06/2014	-1	B	1	164	3	3_Y1	294	31	400.3	O	T	BT	293	65	26334	114	0.389	C	0	NA	NA	3.28	3.07	90.6	78	65	68.3	63.9	55.3	93.3	64.7	34.1	27.7	13.9	37.4	0.2	0.6	2	157.3	26	586	-1
587	15	1	30/06/2014	-1	B	1	164	3	3_Y1	294	31	400.3	O	T	BT	293	65	26334	114	0.389	C	0	NA	NA	3.28	3.07	90.6	78	65	68.3	63.9	55.3	93.3	64.7	34.1	27.7	13.9	37.4	0.2	0.6	2	157.3	26	587	-1
588	15	1	30/06/2014	-1	B	1	164	3	3_Y1	294	31	400.3	O	T	BT	293	65	26334	114	0.389	C	0	NA	NA	3.28	3.07	90.6	78	65	68.3	63.9	55.3	93.3	64.7	34.1	27.7	13.9	37.4	0.2	0.6	2	157.3	26	588	-1
589	15	1	30/06/2014	-1	B	1	164	3	3_Y1	294	31	400.3	O	T	BT	293	65	26334	114	0.389	C	0	NA	NA	3.28	3.07	90.6	78	65	68.3	63.9	55.3	93.3	64.7	34.1	27.7	13.9	37.4	0.2	0.6	2	157.3	26	589	-1
590	15	1	30/06/2014	-1	B	1	164	3	3_Y1	294	31	400.3	O	T	BT	293	65	26334	114	0.389	C	0	NA	NA	3.28	3.07	90.6	78	65	68.3	63.9	55.3	93.3	64.7	34.1	27.7	13.9	37.4	0.2	0.6	2	157.3	26	590	-1
591	15	1	30/06/2014	-1	B	1	164	3	3_Y1	294	31	400.3	O	T	BT	293	65	26334	114	0.389	C	0	NA	NA	3.28	3.07	90.6	78	65	68.3	63.9	55.3	93.3	64.7	34.1	27.7	13.9	37.4	0.2	0.6	2	157.3	26	591	-1
592	15	1	30/06/2014	-1	B	1	164	3	3_Y1	294	31	400.3	O	T	BT	293	65	26334	114	0.389	C	0	NA	NA	3.28	3.07	90.6	78	65	68.3	63.9	55.3	93.3	64.7	34.1	27.7	13.9	37.4	0.2	0.6	2	157.3	26	592	-1
593	15	1	30/06/2014	-1	B	1	164	3	3_Y1	294	31	400.3	O	T	BT	293	65	26334	114	0.389	C	0	NA	NA	3.28	3.07	90.6	78	65	68.3	63.9	55.3	93.3	64.7	34.1	27.7	13.9	37.4	0.2	0.6	2	157.3	26	593	-1
594	15	1	30/06/2014	-1	B	1	164	3	3_Y1	294	31	400.3	O	T	BT	293	65	26334	114	0.389	C	0	NA	NA	3.28	3.07	90.6	78	65	68.3	63.9	55.3	93.3	64.7	34.1	27.7	13.9	37.4	0.2	0.6	2	157.3	26	594	-1
595	15	1	30/06/2014	-1	B	1	164	3	3_Y1	294	31	400.3	O	T	BT	293	65	26334	114	0.389	C	0	NA	NA	3.28	3.07	90.6	78	65	68.3	63.9	55.3	93.3	64.7	34.1	27.7	13.9	37.4	0.2	0.6	2	157.3	26	595	-1
596	15	1	30/06/2014	-1	B	1	164	3	3_Y1	294	31	400.3	O	T	BT	293	65	26334	114	0.389	C	0	NA	NA	3.28	3.07	90.6	78	65	68.3	63.9	55.3	93.3	64.7	34.1	27.7	13.9	37.4	0.2	0.6	2	157.3	26	596	-1
597	15	1	30/06/2014	-1	B	1	164	3	3_Y1	294	31	400.3	O	T	BT	293	65	26334	114	0.389	C	0	NA	NA	3.28	3.07	90.6	78	65	68.3	63.9	55.3	93.3	64.7	34.1	27.7	13.9	37.4	0.2	0.6	2	157.3	26	597	-1
598	15	1	30/06/2014	-1	B	1	164	3	3_Y1	294	31	400.3	O	T	BT	293	65	26334	114	0.389	C	0	NA	NA	3.28	3.07	90.6	78	65	68.3	63.9	55.3	93.3	64.7	34.1	27.7	13.9	37.4	0.2	0.6	2	157.3	26	598	-1
599	15	1	30/06/2014	-1	B	1	164	3	3_Y1	294	31	400.3	O	T	BT	293	65	26334	114	0.389	C	0	NA	NA	3.28	3.07	90.6	78	65	68.3	63.9	55.3	93.3	64.7	34.1	27.7	13.9	37.4	0.2	0.6	2	157.3	26	599	-1
600	15	1	30/06/2014	-1	B	1	164	3	3_Y1	294	31	400.3	O	T	BT	293	65	26334	114	0.389	C	0	NA	NA	3.28	3.07	90.6	78	65	68.3	63.9	55.3	93.3	64.7	34.1	27.7	13.9	37.4	0.2	0.6	2	157.3	26	600	-1
601	16	1	30/06/2014	-1	B	3	162	3	3_Y1	286	189	926.2	P	T	BT	284	223	25536	111	0.391	C	1	NA	NA	2.86	2.73	90.6	78	65	68.3	63.9	55.3	93.3	64.7	34.1	27.7	13.9	37.4	0.2	0.6	2	157.3	26	601	-1
602	16	1	30/06/2014	-1	B	3	162	3	3_Y1	286	189	926.2	P	T	BT	284	223	25536	111	0.391	C	1	NA	NA	2.86	2.73	90.6	78	65	68.3	63.9	55.3	93.3	64.7	34.1	27.7	13.9	37.4	0.2	0.6	2	157.3	26	602	-1
603	16	1	30/06/2014	-1	B	3	162	3	3_Y1	286	189	926.2	P	T	BT	284	223	25536	111	0.391	C	1	NA	NA	2.86	2.73	90.6	78	65	68.3	63.9	55.3	93.3	64.7	34.1	27.7	13.9	37.4	0.2	0.6	2	157.3	26	603	-1
604	16	1	30/06/2014	-1	B	3	162	3	3_Y1	286	189	926.2	P	T	BT	284	223	25536	111	0.391	C	1	NA	NA	2.86	2.73	90.6	78	65	68.3	63.9	55.3	93.3	64.7	34.1	27.7	13.9	37.4	0.2	0.6	2	157.3	26	604	-1
605	16	1	30/06/2014	-1	B	3	162	3	3_Y1	286	189	926.2	P	T	BT	284	223	25536	111	0.391	C	0	NA	NA	2.86	2.73	90.6	78	65	68.3	63.9	55.3	93.3	64.7	34.1	27.7	13.9	37.4	0.2	0.6	2	157.3	26	605	-1
606	16	1	30/06/2014	-1	B	3	162	3	3_Y1	286	189	926.2	P	T	BT	284	223	25536	111	0.391	C	0	NA	NA	2.86	2.73	90.6	78	65	68.3	63.9	55.3	93.3	64.7	34.1	27.7	13.9	37.4	0.2	0.6	2	157.3	26	606	-1
607	16	1	30/06/2014	-1	B	3	162	3	3_Y1	286	189	926.2	P	T	BT	284	223	25536	111	0.391	C	0	NA	NA	2.86	2.73	90.6	78	65	68.3	63.9	55.3	93.3	64.7	34.1	27.7	13.9	37.4	0.2	0.6	2	157.3	26	607	-1
608	16	1	30/06/2014	-1	B	3	162	3	3_Y1	286	189	926.2	P	T	BT	284	223	25536	111	0.391	C	0	NA	NA	2.86	2.73	90.6	78	65	68.3	63.9	55.3	93.3	64.7	34.1	27.7	13.9	37.4	0.2	0.6	2	157.3	26	608	-1
609	16	1	30/06/2014	-1	B	3	162	3	3_Y1	286	189	926.2	P	T	BT	284	223	25536	111	0.391	C	0	NA	NA	2.86	2.73	90.6	78	65	68.3	63.9	55.3	93.3	64.7	34.1	27.7	13.9	37.4	0.2	0.6	2	157.3	26	609	-1
610	16	1	30/06/2014	-1	B	3	162	3	3_Y1	286	189	926.2	P	T	BT	284	223	25536	111	0.391	C	0	NA	NA	2.86	2.73	90.6	78	65	68.3	63.9	55.3	93.3	64.7	34.1	27.7	13.9	37.4	0.2	0.6	2	157.3	26	610	-1
611	16	1	30/06/2014	-1	B	3	162	3	3_Y1	286	189	926.2	P	T	BT	284	223	25536	111	0.391	C	0	NA	NA	2.86	2.73	90.6	78	65	68.3	63.9	55.3	93.3	64.7	34.1	27.7	13.9	37.4	0.2	0.6	2	157.3	26	611	-1
612	16	1	30/06/2014	-1	B	3	162	3	3_Y1	286	189	926.2	P	T	BT	284	223	25536	111	0.391	C	0	NA	NA	2.86	2.73	90.6	78	65	68.3	63.9	55.3	93.3	64.7	34.1	27.7	13.9	37.4	0.2	0.6	2	157.3	26	612	-1
613	16	1	30/06/2014	-1	B	3	162	3	3_Y1	286	189	926.2	P	T	BT	284	223	25536	111	0.391	C	0	NA	NA	2.86	2.73	90.6	78	65	68.3	63.9	55.3	93.3	64.7	34.1	27.7	13.9	37.4	0.2	0.6	2	157.3	26	613	-1
614	16	1	30/06/2014	-1	B	3	162	3	3_Y1	286	189	926.2	P	T	BT	284	223	25536	111	0.391	C	0	NA	NA	2.86	2.73	90.6	78	65	68.3	63.9	55.3	93.3	64.7	34.1	27.7	13.9	37.4	0.2	0.6	2	157.3	26	614	-1
615	16	1	30/06/2014	-1	B	3	162	3	3_Y1	286	189	926.2	P	T	BT	284	223	25536	111	0.391	C	0	NA	NA	2.86	2.73	90.6	78	65	68.3	63.9	55.3	93.3	64.7	34.1	27.7	13.9	37.4	0.2	0.6	2	157.3	26	615	-1
616	16	1	30/06/2014	-1	B	3	162	3	3_Y1	286	189	926.2	P	T	BT	284	223	25536	111	0.391	C	0	NA	NA	2.86	2.73	90.6	78	65	68.3	63.9	55.3	93.3	64.7	34.1	27.7	13.9	37.4	0.2	0.6	2	157.3	26	616	-1
617	16	1	30/06/2014	-1	B	3	162	3	3_Y1	286	189	926.2	P	T	BT	284	223	25536	111	0.391	C	0	NA	NA	2.86	2.73	90.6	78	65	68.3	63.9	55.3	93.3	64.7	34.1	27.7	13.9	37.4	0.2	0.6	2	157.3	26	617	-1
618	16	1	30/06/2014	-1	B	3	162	3	3_Y1	286	189	926.2	P	T	BT	284	223	25536	111	0.391	C	0	NA	NA	2.86	2.73	90.6	78	65	68.3	63.9	55.3	93.3	64.7	34.1	27.7	13.9	37.4	0.2	0.6	2	157.3	26	618	-1
619	16	1	30/06/2014	-1	B	3	162	3	3_Y1	286	189	926.2	P	T	BT	284	223	25536	111	0.391	C	0	NA	NA	2.86	2.73	90.6	78	65	68.3	63.9	55.3	93.3	64.7	34.1	27.7	13.9	37.4	0.2	0.6	2	157.3	26	619	-1
620	16	1	30/06/2014	-1	B	3	162	3	3_Y1	286	189	926.2	P	T	BT	284	223	25536	111	0.391	C	0	NA	NA	2.86	2.73	90.6	78	65	68.3	63.9	55.3	93.3	64.7	34.1	27.7	13.9	37.4	0.2	0.6	2	157.3	26	620	-1
621	16	1	30/06/2014	-1	B	3	162	3	3_Y1	286	189	926.2	P	T	BT	284	223	25536	111	0.391	C	0	NA	NA	2.86	2.73	90.6	78	65	68.3	63.9	55.3	93.3	64.7	34.1	27.7	13.9	37.4	0.2	0.6	2	157.3	26	621	-1
622	16	1	30/06/2014	-1	B	3	162	3	3_Y1	286	189	926.2	P	T	BT	284	223	25536	111	0.391	C	0	NA	NA	2.86	2.73	90.6	78	65	68.3	63.9	55.3	93.3	64.7	34.1	27.7	13.9	37.4	0.2	0.6	2	157.3	26	622	-1
623	16	1	30/06/2014	-1	B	3	162	3	3_Y1	286	189	926.2	P	T	BT	284	223	25536	111	0.391	C	0	NA	NA	2.86	2.73	90.6	78	65	68.3	63.9	55.3	93.3	64.7	34.1	27.7	13.9	37.4	0.2	0.6	2	157.3	26	623	-1
624	16	1	30/06/2014	-1	B	3	162	3	3_Y1	286	189	926.2	P	T	BT	284	223	25536	111	0.391	C	0	NA	NA	2.86	2.73	90.6	78	65	68.3	63.9	55.3	93.3	64.7	34.1	27.7	13.9	37.4	0.2	0.6	2	157.3	26	624	-1
625	16	1	30/06/2014	-1	B	3	162	3	3_Y1	286	189	926.2	P	T	BT	284	223	25536	111	0.391	C	0	NA	NA	2.86	2.73	90.6	78	65	68.3	63.9	55.3	93.3	64.7	34.1	27.7	13.9	37.4	0.2	0.6	2	157.3	26	625	-1
626	16	1	30/06/2014	-1	B	3	162	3	3_Y1	286	189	926.2	P	T	BT	284	223	25536	111	0.391	C	0	NA	NA	2.86	2.73	90.6	78	65	68.3	63.9	55.3	93.3	64.7	34.1	27.7	13.9	37.4	0.2	0.6	2	157.3	26	626	-1
627	16	1	30/06/2014	-1	B	3	162	3	3_Y1	286	189	926.2	P	T	BT	284	223	25536	111	0.391	C	0	NA	NA	2.86	2.73	90.6	78	65	68.3	63.9	55.3	93.3	64.7	34.1	27.7	13.9	37.4	0.2	0.6	2	157.3	26	627	-1
628	16	1	30/06/2014	-1	B	3	162	3	3_Y1	286	189	926.2	P	T	BT	284	223	25536	111	0.391	C	0	NA	NA	2.86	2.73	90.6	78	65	68.3	63.9	55.3	93.3	64.7	34.1	27.7	13.9	37.4	0.2	0.6	2	157.3	26	628	-1
629	16	1	30/06/2014	-1	B	3	162	3	3_Y1	286	189	926.2	P	T	BT	284	223	25536	111	0.391	C	0	NA	NA	2.86	2.73	90.6	78	65	68.3	63.9	55.3	93.3	64.7	34.1	27.7	13.9	37.4	0.2	0.6	2	157.3	26	629	-1
630	16	1	30/06/2014	-1	B	3	162	3	3_Y1	286	189	926.2	P	T	BT	284	223	25536	111	0.391	C	0	NA	NA	2.86	2.73	90.6	78	65	68.3	63.9	55.3	93.3	64.7	34.1	27.7	13.9	37.4	0.2	0.6	2	157.3	26	630	-1
631	16	1	30/06/2014	-1	B	3	162	3	3_Y1	286	189	926.2	P	T	BT	284	223	25536	111	0.391	C	0	NA	NA	2.86	2.73	90.6	78	65	68.3	63.9	55.3	93.3	64.7	34.1	27.7	13.9	37.4	0.2	0.6	2	157.3	26	631	-1
632	16	1	30/06/2014	-1	B	3	162	3	3_Y1	286	189	926.2	P	T	BT	284	223	25536	111	0.391	C	0	NA	NA	2.86	2.73	90.6	78	65	68.3	63.9	55.3	93.3	64.7	34.1	27.7	13.9	37.4	0.2	0.6	2	157.3	26	632	-1
633	16	1	30/06/2014	-1	B	3	162	3	3_Y1	286	189	926.2	P	T	BT	284	223	25536	111	0.391	C	0	NA	NA	2.86	2.73	90.6	78	65	68.3	63.9	55.3	93.3	64.7	34.1	27.7	13.9	37.4	0.2	0.6	2	157.3	26	633	-1
634	16	1	30/06/2014	-1	B	3	162	3	3_Y1	286	189	926.2	P	T	BT	284	223	25536	111	0.391	C	0	NA	NA	2.86	2.73	90.6	78	65	68.3	63.9	55.3	93.3	64.7	34.1	27.7	13.9	37.4	0.2	0.6	2	157.3	26	634	-1
635	16	1	30/06/2014	-1	B	3	162	3	3_Y1	286	189	926.2	P	T	BT	284	223	25536	111	0.391	C	0	NA	NA	2.86	2.73	90.6	78	65	68.3	63.9	55.3	93.3	64.7	34.1	27.7	13.9	37.4	0.2	0.6	2	157.3	26	635	-1
636	16	1	30/06/2014	-1	B	3	162	3	3_Y1	286	189	926.2	P	T	BT	284	223	25536	111	0.391	C	0	NA	NA	2.86	2.73	90.6	78	65	68.3	63.9	55.3	93.3	64.7	34.1	27.7	13.9	37.4	0.2	0.6	2	157.3	26	636	-1
637	16	1	30/06/2014	-1	B	3	162	3	3_Y1	286	189	926.2	P	T	BT	284	223	25536	111	0.391	C	0	NA	NA	2.86	2.73	90.6	78	65	68.3	63.9	55.3	93.3	64.7	34.1	27.7	13.9	37.4	0.2	0.6	2	157.3	26	637	-1
638	16	1	30/06/2014	-1	B	3	162	3	3_Y1	286	189	926.2	P	T	BT	284	223	25536	111	0.391	C	0	NA	NA	2.86	2.73	90.6	78	65	68.3	63.9	55.3	93.3	64.7	34.1	27.7	13.9	37.4	0.2	0.6	2	157.3	26	638	-1
639	16	1	30/06/2014	-1	B	3	162	3	3_Y1	286	189	926.2	P	T	BT	284	223	25536	111	0.391	C	0	NA	NA	2.86	2.73	90.6	78	65	68.3	63.9	55.3	93.3	64.7	34.1	27.7	13.9	37.4	0.2	0.6	2	157.3	26	639	-1
640	16	1	30/06/2014	-1	B	3	162	3	3_Y1	286	189	926.2	P	T	BT	284	223	25536	111	0.391	C	0	NA	NA	2.86	2.73	90.6	78	65	68.3	63.9	55.3	93.3	64.7	34.1	27.7	13.9	37.4	0.2	0.6	2	157.3	26	640	-1
641	17	1	30/06/2014	-1	B	3	184	3	3_Y1	298	189	884.4	Q	C	BC	295	223	26334	114	0.386	C	1	NA	NA	3.4	3.13	90.6	78	65	68.3	63.9	55.3	93.3	64.7	34.1	27.7	13.9	37.4	0.2	0.6	2	157.3	26	641	-1
642	17	1	30/06/2014	-1	B	3	184	3	3_Y1	298	189	884.4	Q	C	BC	295	223	26334	114	0.386	C	1	NA	NA	3.4	3.13	90.6	78	65	68.3	63.9	55.3	93.3	64.7	34.1	27.7	13.9	37.4	0.2	0.6	2	157.3	26	642	-1
643	17	1	30/06/2014	-1	B	3	184	3	3_Y1	298	189	884.4	Q	C	BC	295	223	26334	114	0.386	C	1	NA	NA	3.4	3.13	90.6	78	65	68.3	63.9	55.3	93.3	64.7	34.1	27.7	13.9	37.4	0.2	0.6	2	157.3	26	643	-1
644	17	1	30/06/2014	-1	B	3	184	3	3_Y1	298	189	884.4	Q	C	BC	295	223	26334	114	0.386	C	1	NA	NA	3.4	3.13	90.6	78	65	68.3	63.9	55.3	93.3	64.7	34.1	27.7	13.9	37.4	0.2	0.6	2	157.3	26	644	-1
645	17	1	30/06/2014	-1	B	3	184	3	3_Y1	298	189	884.4	Q	C	BC	295	223	26334	114	0.386	C	1	NA	NA	3.4	3.13	90.6	78	65	68.3	63.9	55.3	93.3	64.7	34.1	27.7	13.9	37.4	0.2	0.6	2	157.3	26	645	-1
646	17	1	30/06/2014	-1	B	3	184	3	3_Y1	298	189	884.4	Q	C	BC	295	223	26334	114	0.386	C	0	NA	NA	3.4	3.13	90.6	78	65	68.3	63.9	55.3	93.3	64.7	34.1	27.7	13.9	37.4	0.2	0.6	2	157.3	26	646	-1
647	17	1	30/06/2014	-1	B	3	184	3	3_Y1	298	189	884.4	Q	C	BC	295	223	26334	114	0.386	C	0	NA	NA	3.4	3.13	90.6	78	65	68.3	63.9	55.3	93.3	64.7	34.1	27.7	13.9	37.4	0.2	0.6	2	157.3	26	647	-1
648	17	1	30/06/2014	-1	B	3	184	3	3_Y1	298	189	884.4	Q	C	BC	295	223	26334	114	0.386	C	0	NA	NA	3.4	3.13	90.6	78	65	68.3	63.9	55.3	93.3	64.7	34.1	27.7	13.9	37.4	0.2	0.6	2	157.3	26	648	-1
649	17	1	30/06/2014	-1	B	3	184	3	3_Y1	298	189	884.4	Q	C	BC	295	223	26334	114	0.386	C	0	NA	NA	3.4	3.13	90.6	78	65	68.3	63.9	55.3	93.3	64.7	34.1	27.7	13.9	37.4	0.2	0.6	2	157.3	26	649	-1
650	17	1	30/06/2014	-1	B	3	184	3	3_Y1	298	189	884.4	Q	C	BC	295	223	26334	114	0.386	C	0	NA	NA	3.4	3.13	90.6	78	65	68.3	63.9	55.3	93.3	64.7	34.1	27.7	13.9	37.4	0.2	0.6	2	157.3	26	650	-1
651	17	1	30/06/2014	-1	B	3	184	3	3_Y1	298	189	884.4	Q	C	BC	295	223	26334	114	0.386	C	0	NA	NA	3.4	3.13	90.6	78	65	68.3	63.9	55.3	93.3	64.7	34.1	27.7	13.9	37.4	0.2	0.6	2	157.3	26	651	-1
652	17	1	30/06/2014	-1	B	3	184	3	3_Y1	298	189	884.4	Q	C	BC	295	223	26334	114	0.386	C	0	NA	NA	3.4	3.13	90.6	78	65	68.3	63.9	55.3	93.3	64.7	34.1	27.7	13.9	37.4	0.2	0.6	2	157.3	26	652	-1
653	17	1	30/06/2014	-1	B	3	184	3	3_Y1	298	189	884.4	Q	C	BC	295	223	26334	114	0.386	C	0	NA	NA	3.4	3.13	90.6	78	65	68.3	63.9	55.3	93.3	64.7	34.1	27.7	13.9	37.4	0.2	0.6	2	157.3	26	653	-1
654	17	1	30/06/2014	-1	B	3	184	3	3_Y1	298	189	884.4	Q	C	BC	295	223	26334	114	0.386	C	0	NA	NA	3.4	3.13	90.6	78	65	68.3	63.9	55.3	93.3	64.7	34.1	27.7	13.9	37.4	0.2	0.6	2	157.3	26	654	-1
655	17	1	30/06/2014	-1	B	3	184	3	3_Y1	298	189	884.4	Q	C	BC	295	223	26334	114	0.386	C	0	NA	NA	3.4	3.13	90.6	78	65	68.3	63.9	55.3	93.3	64.7	34.1	27.7	13.9	37.4	0.2	0.6	2	157.3	26	655	-1
656	17	1	30/06/2014	-1	B	3	184	3	3_Y1	298	189	884.4	Q	C	BC	295	223	26334	114	0.386	C	0	NA	NA	3.4	3.13	90.6	78	65	68.3	63.9	55.3	93.3	64.7	34.1	27.7	13.9	37.4	0.2	0.6	2	157.3	26	656	-1
657	17	1	30/06/2014	-1	B	3	184	3	3_Y1	298	189	884.4	Q	C	BC	295	223	26334	114	0.386	C	0	NA	NA	3.4	3.13	90.6	78	65	68.3	63.9	55.3	93.3	64.7	34.1	27.7	13.9	37.4	0.2	0.6	2	157.3	26	657	-1
658	17	1	30/06/2014	-1	B	3	184	3	3_Y1	298	189	884.4	Q	C	BC	295	223	26334	114	0.386	C	0	NA	NA	3.4	3.13	90.6	78	65	68.3	63.9	55.3	93.3	64.7	34.1	27.7	13.9	37.4	0.2	0.6	2	157.3	26	658	-1
659	17	1	30/06/2014	-1	B	3	184	3	3_Y1	298	189	884.4	Q	C	BC	295	223	26334	114	0.386	C	0	NA	NA	3.4	3.13	90.6	78	65	68.3	63.9	55.3	93.3	64.7	34.1	27.7	13.9	37.4	0.2	0.6	2	157.3	26	659	-1
660	17	1	30/06/2014	-1	B	3	184	3	3_Y1	298	189	884.4	Q	C	BC	295	223	26334	114	0.386	C	0	NA	NA	3.4	3.13	90.6	78	65	68.3	63.9	55.3	93.3	64.7	34.1	27.7	13.9	37.4	0.2	0.6	2	157.3	26	660	-1
661	17	1	30/06/2014	-1	B	3	184	3	3_Y1	298	189	884.4	Q	C	BC	295	223	26334	114	0.386	C	0	NA	NA	3.4	3.13	90.6	78	65	68.3	63.9	55.3	93.3	64.7	34.1	27.7	13.9	37.4	0.2	0.6	2	157.3	26	661	-1
662	17	1	30/06/2014	-1	B	3	184	3	3_Y1	298	189	884.4	Q	C	BC	295	223	26334	114	0.386	C	0	NA	NA	3.4	3.13	90.6	78	65	68.3	63.9	55.3	93.3	64.7	34.1	27.7	13.9	37.4	0.2	0.6	2	157.3	26	662	-1
663	17	1	30/06/2014	-1	B	3	184	3	3_Y1	298	189	884.4	Q	C	BC	295	223	26334	114	0.386	C	0	NA	NA	3.4	3.13	90.6	78	65	68.3	63.9	55.3	93.3	64.7	34.1	27.7	13.9	37.4	0.2	0.6	2	157.3	26	663	-1
664	17	1	30/06/2014	-1	B	3	184	3	3_Y1	298	189	884.4	Q	C	BC	295	223	26334	114	0.386	C	0	NA	NA	3.4	3.13	90.6	78	65	68.3	63.9	55.3	93.3	64.7	34.1	27.7	13.9	37.4	0.2	0.6	2	157.3	26	664	-1
665	17	1	30/06/2014	-1	B	3	184	3	3_Y1	298	189	884.4	Q	C	BC	295	223	26334	114	0.386	C	0	NA	NA	3.4	3.13	90.6	78	65	68.3	63.9	55.3	93.3	64.7	34.1	27.7	13.9	37.4	0.2	0.6	2	157.3	26	665	-1
666	17	1	30/06/2014	-1	B	3	184	3	3_Y1	298	189	884.4	Q	C	BC	295	223	26334	114	0.386	C	0	NA	NA	3.4	3.13	90.6	78	65	68.3	63.9	55.3	93.3	64.7	34.1	27.7	13.9	37.4	0.2	0.6	2	157.3	26	666	-1
667	17	1	30/06/2014	-1	B	3	184	3	3_Y1	298	189	884.4	Q	C	BC	295	223	26334	114	0.386	C	0	NA	NA	3.4	3.13	90.6	78	65	68.3	63.9	55.3	93.3	64.7	34.1	27.7	13.9	37.4	0.2	0.6	2	157.3	26	667	-1
668	17	1	30/06/2014	-1	B	3	184	3	3_Y1	298	189	884.4	Q	C	BC	295	223	26334	114	0.386	C	0	NA	NA	3.4	3.13	90.6	78	65	68.3	63.9	55.3	93.3	64.7	34.1	27.7	13.9	37.4	0.2	0.6	2	157.3	26	668	-1
669	17	1	30/06/2014	-1	B	3	184	3	3_Y1	298	189	884.4	Q	C	BC	295	223	26334	114	0.386	C	0	NA	NA	3.4	3.13	90.6	78	65	68.3	63.9	55.3	93.3	64.7	34.1	27.7	13.9	37.4	0.2	0.6	2	157.3	26	669	-1
670	17	1	30/06/2014	-1	B	3	184	3	3_Y1	298	189	884.4	Q	C	BC	295	223	26334	114	0.386	C	0	NA	NA	3.4	3.13	90.6	78	65	68.3	63.9	55.3	93.3	64.7	34.1	27.7	13.9	37.4	0.2	0.6	2	157.3	26	670	-1
671	17	1	30/06/2014	-1	B	3	184	3	3_Y1	298	189	884.4	Q	C	BC	295	223	26334	114	0.386	C	0	NA	NA	3.4	3.13	90.6	78	65	68.3	63.9	55.3	93.3	64.7	34.1	27.7	13.9	37.4	0.2	0.6	2	157.3	26	671	-1
672	17	1	30/06/2014	-1	B	3	184	3	3_Y1	298	189	884.4	Q	C	BC	295	223	26334	114	0.386	C	0	NA	NA	3.4	3.13	90.6	78	65	68.3	63.9	55.3	93.3	64.7	34.1	27.7	13.9	37.4	0.2	0.6	2	157.3	26	672	-1
673	17	1	30/06/2014	-1	B	3	184	3	3_Y1	298	189	884.4	Q	C	BC	295	223	26334	114	0.386	C	0	NA	NA	3.4	3.13	90.6	78	65	68.3	63.9	55.3	93.3	64.7	34.1	27.7	13.9	37.4	0.2	0.6	2	157.3	26	673	-1
674	17	1	30/06/2014	-1	B	3	184	3	3_Y1	298	189	884.4	Q	C	BC	295	223	26334	114	0.386	C	0	NA	NA	3.4	3.13	90.6	78	65	68.3	63.9	55.3	93.3	64.7	34.1	27.7	13.9	37.4	0.2	0.6	2	157.3	26	674	-1
675	17	1	30/06/2014	-1	B	3	184	3	3_Y1	298	189	884.4	Q	C	BC	295	223	26334	114	0.386	C	0	NA	NA	3.4	3.13	90.6	78	65	68.3	63.9	55.3	93.3	64.7	34.1	27.7	13.9	37.4	0.2	0.6	2	157.3	26	675	-1
676	17	1	30/06/2014	-1	B	3	184	3	3_Y1	298	189	884.4	Q	C	BC	295	223	26334	114	0.386	C	0	NA	NA	3.4	3.13	90.6	78	65	68.3	63.9	55.3	93.3	64.7	34.1	27.7	13.9	37.4	0.2	0.6	2	157.3	26	676	-1
677	17	1	30/06/2014	-1	B	3	184	3	3_Y1	298	189	884.4	Q	C	BC	295	223	26334	114	0.386	C	0	NA	NA	3.4	3.13	90.6	78	65	68.3	63.9	55.3	93.3	64.7	34.1	27.7	13.9	37.4	0.2	0.6	2	157.3	26	677	-1
678	17	1	30/06/2014	-1	B	3	184	3	3_Y1	298	189	884.4	Q	C	BC	295	223	26334	114	0.386	C	0	NA	NA	3.4	3.13	90.6	78	65	68.3	63.9	55.3	93.3	64.7	34.1	27.7	13.9	37.4	0.2	0.6	2	157.3	26	678	-1
679	17	1	30/06/2014	-1	B	3	184	3	3_Y1	298	189	884.4	Q	C	BC	295	223	26334	114	0.386	C	0	NA	NA	3.4	3.13	90.6	78	65	68.3	63.9	55.3	93.3	64.7	34.1	27.7	13.9	37.4	0.2	0.6	2	157.3	26	679	-1
680	17	1	30/06/2014	-1	B	3	184	3	3_Y1	298	189	884.4	Q	C	BC	295	223	26334	114	0.386	C	0	NA	NA	3.4	3.13	90.6	78	65	68.3	63.9	55.3	93.3	64.7	34.1	27.7	13.9	37.4	0.2	0.6	2	157.3	26	680	-1
681	18	1	30/06/2014	-1	B	2	198	3	3_Y1	285	88	611.3	R	C	BC	282	122	20748	90	0.319	C	1	NA	NA	4.14	4.12	90.6	78	65	68.3	63.9	55.3	93.3	64.7	34.1	27.7	13.9	37.4	0.2	0.6	2	157.3	26	681	-1
682	18	1	30/06/2014	-1	B	2	198	3	3_Y1	285	88	611.3	R	C	BC	282	122	20748	90	0.319	C	1	NA	NA	4.14	4.12	90.6	78	65	68.3	63.9	55.3	93.3	64.7	34.1	27.7	13.9	37.4	0.2	0.6	2	157.3	26	682	-1
683	18	1	30/06/2014	-1	B	2	198	3	3_Y1	285	88	611.3	R	C	BC	282	122	20748	90	0.319	C	1	NA	NA	4.14	4.12	90.6	78	65	68.3	63.9	55.3	93.3	64.7	34.1	27.7	13.9	37.4	0.2	0.6	2	157.3	26	683	-1
684	18	1	30/06/2014	-1	B	2	198	3	3_Y1	285	88	611.3	R	C	BC	282	122	20748	90	0.319	C	1	NA	NA	4.14	4.12	90.6	78	65	68.3	63.9	55.3	93.3	64.7	34.1	27.7	13.9	37.4	0.2	0.6	2	157.3	26	684	-1
685	18	1	30/06/2014	-1	B	2	198	3	3_Y1	285	88	611.3	R	C	BC	282	122	20748	90	0.319	C	1	NA	NA	4.14	4.12	90.6	78	65	68.3	63.9	55.3	93.3	64.7	34.1	27.7	13.9	37.4	0.2	0.6	2	157.3	26	685	-1
686	18	1	30/06/2014	-1	B	2	198	3	3_Y1	285	88	611.3	R	C	BC	282	122	20748	90	0.319	C	1	NA	NA	4.14	4.12	90.6	78	65	68.3	63.9	55.3	93.3	64.7	34.1	27.7	13.9	37.4	0.2	0.6	2	157.3	26	686	-1
687	18	1	30/06/2014	-1	B	2	198	3	3_Y1	285	88	611.3	R	C	BC	282	122	20748	90	0.319	C	1	NA	NA	4.14	4.12	90.6	78	65	68.3	63.9	55.3	93.3	64.7	34.1	27.7	13.9	37.4	0.2	0.6	2	157.3	26	687	-1
688	18	1	30/06/2014	-1	B	2	198	3	3_Y1	285	88	611.3	R	C	BC	282	122	20748	90	0.319	C	1	NA	NA	4.14	4.12	90.6	78	65	68.3	63.9	55.3	93.3	64.7	34.1	27.7	13.9	37.4	0.2	0.6	2	157.3	26	688	-1
689	18	1	30/06/2014	-1	B	2	198	3	3_Y1	285	88	611.3	R	C	BC	282	122	20748	90	0.319	C	0	NA	NA	4.14	4.12	90.6	78	65	68.3	63.9	55.3	93.3	64.7	34.1	27.7	13.9	37.4	0.2	0.6	2	157.3	26	689	-1
690	18	1	30/06/2014	-1	B	2	198	3	3_Y1	285	88	611.3	R	C	BC	282	122	20748	90	0.319	C	0	NA	NA	4.14	4.12	90.6	78	65	68.3	63.9	55.3	93.3	64.7	34.1	27.7	13.9	37.4	0.2	0.6	2	157.3	26	690	-1
691	18	1	30/06/2014	-1	B	2	198	3	3_Y1	285	88	611.3	R	C	BC	282	122	20748	90	0.319	C	0	NA	NA	4.14	4.12	90.6	78	65	68.3	63.9	55.3	93.3	64.7	34.1	27.7	13.9	37.4	0.2	0.6	2	157.3	26	691	-1
692	18	1	30/06/2014	-1	B	2	198	3	3_Y1	285	88	611.3	R	C	BC	282	122	20748	90	0.319	C	0	NA	NA	4.14	4.12	90.6	78	65	68.3	63.9	55.3	93.3	64.7	34.1	27.7	13.9	37.4	0.2	0.6	2	157.3	26	692	-1
693	18	1	30/06/2014	-1	B	2	198	3	3_Y1	285	88	611.3	R	C	BC	282	122	20748	90	0.319	C	0	NA	NA	4.14	4.12	90.6	78	65	68.3	63.9	55.3	93.3	64.7	34.1	27.7	13.9	37.4	0.2	0.6	2	157.3	26	693	-1
694	18	1	30/06/2014	-1	B	2	198	3	3_Y1	285	88	611.3	R	C	BC	282	122	20748	90	0.319	C	0	NA	NA	4.14	4.12	90.6	78	65	68.3	63.9	55.3	93.3	64.7	34.1	27.7	13.9	37.4	0.2	0.6	2	157.3	26	694	-1
695	18	1	30/06/2014	-1	B	2	198	3	3_Y1	285	88	611.3	R	C	BC	282	122	20748	90	0.319	C	0	NA	NA	4.14	4.12	90.6	78	65	68.3	63.9	55.3	93.3	64.7	34.1	27.7	13.9	37.4	0.2	0.6	2	157.3	26	695	-1
696	18	1	30/06/2014	-1	B	2	198	3	3_Y1	285	88	611.3	R	C	BC	282	122	20748	90	0.319	C	0	NA	NA	4.14	4.12	90.6	78	65	68.3	63.9	55.3	93.3	64.7	34.1	27.7	13.9	37.4	0.2	0.6	2	157.3	26	696	-1
697	18	1	30/06/2014	-1	B	2	198	3	3_Y1	285	88	611.3	R	C	BC	282	122	20748	90	0.319	C	0	NA	NA	4.14	4.12	90.6	78	65	68.3	63.9	55.3	93.3	64.7	34.1	27.7	13.9	37.4	0.2	0.6	2	157.3	26	697	-1
698	18	1	30/06/2014	-1	B	2	198	3	3_Y1	285	88	611.3	R	C	BC	282	122	20748	90	0.319	C	0	NA	NA	4.14	4.12	90.6	78	65	68.3	63.9	55.3	93.3	64.7	34.1	27.7	13.9	37.4	0.2	0.6	2	157.3	26	698	-1
699	18	1	30/06/2014	-1	B	2	198	3	3_Y1	285	88	611.3	R	C	BC	282	122	20748	90	0.319	C	0	NA	NA	4.14	4.12	90.6	78	65	68.3	63.9	55.3	93.3	64.7	34.1	27.7	13.9	37.4	0.2	0.6	2	157.3	26	699	-1
700	18	1	30/06/2014	-1	B	2	198	3	3_Y1	285	88	611.3	R	C	BC	282	122	20748	90	0.319	C	0	NA	NA	4.14	4.12	90.6	78	65	68.3	63.9	55.3	93.3	64.7	34.1	27.7	13.9	37.4	0.2	0.6	2	157.3	26	700	-1
701	18	1	30/06/2014	-1	B	2	198	3	3_Y1	285	88	611.3	R	C	BC	282	122	20748	90	0.319	C	0	NA	NA	4.14	4.12	90.6	78	65	68.3	63.9	55.3	93.3	64.7	34.1	27.7	13.9	37.4	0.2	0.6	2	157.3	26	701	-1
702	18	1	30/06/2014	-1	B	2	198	3	3_Y1	285	88	611.3	R	C	BC	282	122	20748	90	0.319	C	0	NA	NA	4.14	4.12	90.6	78	65	68.3	63.9	55.3	93.3	64.7	34.1	27.7	13.9	37.4	0.2	0.6	2	157.3	26	702	-1
703	18	1	30/06/2014	-1	B	2	198	3	3_Y1	285	88	611.3	R	C	BC	282	122	20748	90	0.319	C	0	NA	NA	4.14	4.12	90.6	78	65	68.3	63.9	55.3	93.3	64.7	34.1	27.7	13.9	37.4	0.2	0.6	2	157.3	26	703	-1
704	18	1	30/06/2014	-1	B	2	198	3	3_Y1	285	88	611.3	R	C	BC	282	122	20748	90	0.319	C	0	NA	NA	4.14	4.12	90.6	78	65	68.3	63.9	55.3	93.3	64.7	34.1	27.7	13.9	37.4	0.2	0.6	2	157.3	26	704	-1
705	18	1	30/06/2014	-1	B	2	198	3	3_Y1	285	88	611.3	R	C	BC	282	122	20748	90	0.319	C	0	NA	NA	4.14	4.12	90.6	78	65	68.3	63.9	55.3	93.3	64.7	34.1	27.7	13.9	37.4	0.2	0.6	2	157.3	26	705	-1
706	18	1	30/06/2014	-1	B	2	198	3	3_Y1	285	88	611.3	R	C	BC	282	122	20748	90	0.319	C	0	NA	NA	4.14	4.12	90.6	78	65	68.3	63.9	55.3	93.3	64.7	34.1	27.7	13.9	37.4	0.2	0.6	2	157.3	26	706	-1
707	18	1	30/06/2014	-1	B	2	198	3	3_Y1	285	88	611.3	R	C	BC	282	122	20748	90	0.319	C	0	NA	NA	4.14	4.12	90.6	78	65	68.3	63.9	55.3	93.3	64.7	34.1	27.7	13.9	37.4	0.2	0.6	2	157.3	26	707	-1
708	18	1	30/06/2014	-1	B	2	198	3	3_Y1	285	88	611.3	R	C	BC	282	122	20748	90	0.319	C	0	NA	NA	4.14	4.12	90.6	78	65	68.3	63.9	55.3	93.3	64.7	34.1	27.7	13.9	37.4	0.2	0.6	2	157.3	26	708	-1
709	18	1	30/06/2014	-1	B	2	198	3	3_Y1	285	88	611.3	R	C	BC	282	122	20748	90	0.319	C	0	NA	NA	4.14	4.12	90.6	78	65	68.3	63.9	55.3	93.3	64.7	34.1	27.7	13.9	37.4	0.2	0.6	2	157.3	26	709	-1
710	18	1	30/06/2014	-1	B	2	198	3	3_Y1	285	88	611.3	R	C	BC	282	122	20748	90	0.319	C	0	NA	NA	4.14	4.12	90.6	78	65	68.3	63.9	55.3	93.3	64.7	34.1	27.7	13.9	37.4	0.2	0.6	2	157.3	26	710	-1
711	18	1	30/06/2014	-1	B	2	198	3	3_Y1	285	88	611.3	R	C	BC	282	122	20748	90	0.319	C	0	NA	NA	4.14	4.12	90.6	78	65	68.3	63.9	55.3	93.3	64.7	34.1	27.7	13.9	37.4	0.2	0.6	2	157.3	26	711	-1
712	18	1	30/06/2014	-1	B	2	198	3	3_Y1	285	88	611.3	R	C	BC	282	122	20748	90	0.319	C	0	NA	NA	4.14	4.12	90.6	78	65	68.3	63.9	55.3	93.3	64.7	34.1	27.7	13.9	37.4	0.2	0.6	2	157.3	26	712	-1
713	18	1	30/06/2014	-1	B	2	198	3	3_Y1	285	88	611.3	R	C	BC	282	122	20748	90	0.319	C	0	NA	NA	4.14	4.12	90.6	78	65	68.3	63.9	55.3	93.3	64.7	34.1	27.7	13.9	37.4	0.2	0.6	2	157.3	26	713	-1
714	18	1	30/06/2014	-1	B	2	198	3	3_Y1	285	88	611.3	R	C	BC	282	122	20748	90	0.319	C	0	NA	NA	4.14	4.12	90.6	78	65	68.3	63.9	55.3	93.3	64.7	34.1	27.7	13.9	37.4	0.2	0.6	2	157.3	26	714	-1
715	18	1	30/06/2014	-1	B	2	198	3	3_Y1	285	88	611.3	R	C	BC	282	122	20748	90	0.319	C	0	NA	NA	4.14	4.12	90.6	78	65	68.3	63.9	55.3	93.3	64.7	34.1	27.7	13.9	37.4	0.2	0.6	2	157.3	26	715	-1
716	18	1	30/06/2014	-1	B	2	198	3	3_Y1	285	88	611.3	R	C	BC	282	122	20748	90	0.319	C	0	NA	NA	4.14	4.12	90.6	78	65	68.3	63.9	55.3	93.3	64.7	34.1	27.7	13.9	37.4	0.2	0.6	2	157.3	26	716	-1
717	18	1	30/06/2014	-1	B	2	198	3	3_Y1	285	88	611.3	R	C	BC	282	122	20748	90	0.319	C	0	NA	NA	4.14	4.12	90.6	78	65	68.3	63.9	55.3	93.3	64.7	34.1	27.7	13.9	37.4	0.2	0.6	2	157.3	26	717	-1
718	18	1	30/06/2014	-1	B	2	198	3	3_Y1	285	88	611.3	R	C	BC	282	122	20748	90	0.319	C	0	NA	NA	4.14	4.12	90.6	78	65	68.3	63.9	55.3	93.3	64.7	34.1	27.7	13.9	37.4	0.2	0.6	2	157.3	26	718	-1
719	18	1	30/06/2014	-1	B	2	198	3	3_Y1	285	88	611.3	R	C	BC	282	122	20748	90	0.319	C	0	NA	NA	4.14	4.12	90.6	78	65	68.3	63.9	55.3	93.3	64.7	34.1	27.7	13.9	37.4	0.2	0.6	2	157.3	26	719	-1
720	18	1	30/06/2014	-1	B	2	198	3	3_Y1	285	88	611.3	R	C	BC	282	122	20748	90	0.319	C	0	NA	NA	4.14	4.12	90.6	78	65	68.3	63.9	55.3	93.3	64.7	34.1	27.7	13.9	37.4	0.2	0.6	2	157.3	26	720	-1
721	19	1	30/06/2014	-1	B	2	230	3	3_Y1	298	77	537.2	S	T	BT	294	111	26015	113	0.384	C	1	NA	NA	3.37	3.33	90.6	78	65	68.3	63.9	55.3	93.3	64.7	34.1	27.7	13.9	37.4	0.2	0.6	2	157.3	26	721	-1
722	19	1	30/06/2014	-1	B	2	230	3	3_Y1	298	77	537.2	S	T	BT	294	111	26015	113	0.384	C	1	NA	NA	3.37	3.33	90.6	78	65	68.3	63.9	55.3	93.3	64.7	34.1	27.7	13.9	37.4	0.2	0.6	2	157.3	26	722	-1
723	19	1	30/06/2014	-1	B	2	230	3	3_Y1	298	77	537.2	S	T	BT	294	111	26015	113	0.384	C	1	NA	NA	3.37	3.33	90.6	78	65	68.3	63.9	55.3	93.3	64.7	34.1	27.7	13.9	37.4	0.2	0.6	2	157.3	26	723	-1
724	19	1	30/06/2014	-1	B	2	230	3	3_Y1	298	77	537.2	S	T	BT	294	111	26015	113	0.384	C	1	NA	NA	3.37	3.33	90.6	78	65	68.3	63.9	55.3	93.3	64.7	34.1	27.7	13.9	37.4	0.2	0.6	2	157.3	26	724	-1
725	19	1	30/06/2014	-1	B	2	230	3	3_Y1	298	77	537.2	S	T	BT	294	111	26015	113	0.384	C	1	NA	NA	3.37	3.33	90.6	78	65	68.3	63.9	55.3	93.3	64.7	34.1	27.7	13.9	37.4	0.2	0.6	2	157.3	26	725	-1
726	19	1	30/06/2014	-1	B	2	230	3	3_Y1	298	77	537.2	S	T	BT	294	111	26015	113	0.384	C	0	NA	NA	3.37	3.33	90.6	78	65	68.3	63.9	55.3	93.3	64.7	34.1	27.7	13.9	37.4	0.2	0.6	2	157.3	26	726	-1
727	19	1	30/06/2014	-1	B	2	230	3	3_Y1	298	77	537.2	S	T	BT	294	111	26015	113	0.384	C	0	NA	NA	3.37	3.33	90.6	78	65	68.3	63.9	55.3	93.3	64.7	34.1	27.7	13.9	37.4	0.2	0.6	2	157.3	26	727	-1
728	19	1	30/06/2014	-1	B	2	230	3	3_Y1	298	77	537.2	S	T	BT	294	111	26015	113	0.384	C	0	NA	NA	3.37	3.33	90.6	78	65	68.3	63.9	55.3	93.3	64.7	34.1	27.7	13.9	37.4	0.2	0.6	2	157.3	26	728	-1
729	19	1	30/06/2014	-1	B	2	230	3	3_Y1	298	77	537.2	S	T	BT	294	111	26015	113	0.384	C	0	NA	NA	3.37	3.33	90.6	78	65	68.3	63.9	55.3	93.3	64.7	34.1	27.7	13.9	37.4	0.2	0.6	2	157.3	26	729	-1
730	19	1	30/06/2014	-1	B	2	230	3	3_Y1	298	77	537.2	S	T	BT	294	111	26015	113	0.384	C	0	NA	NA	3.37	3.33	90.6	78	65	68.3	63.9	55.3	93.3	64.7	34.1	27.7	13.9	37.4	0.2	0.6	2	157.3	26	730	-1
731	19	1	30/06/2014	-1	B	2	230	3	3_Y1	298	77	537.2	S	T	BT	294	111	26015	113	0.384	C	0	NA	NA	3.37	3.33	90.6	78	65	68.3	63.9	55.3	93.3	64.7	34.1	27.7	13.9	37.4	0.2	0.6	2	157.3	26	731	-1
732	19	1	30/06/2014	-1	B	2	230	3	3_Y1	298	77	537.2	S	T	BT	294	111	26015	113	0.384	C	0	NA	NA	3.37	3.33	90.6	78	65	68.3	63.9	55.3	93.3	64.7	34.1	27.7	13.9	37.4	0.2	0.6	2	157.3	26	732	-1
733	19	1	30/06/2014	-1	B	2	230	3	3_Y1	298	77	537.2	S	T	BT	294	111	26015	113	0.384	C	0	NA	NA	3.37	3.33	90.6	78	65	68.3	63.9	55.3	93.3	64.7	34.1	27.7	13.9	37.4	0.2	0.6	2	157.3	26	733	-1
734	19	1	30/06/2014	-1	B	2	230	3	3_Y1	298	77	537.2	S	T	BT	294	111	26015	113	0.384	C	0	NA	NA	3.37	3.33	90.6	78	65	68.3	63.9	55.3	93.3	64.7	34.1	27.7	13.9	37.4	0.2	0.6	2	157.3	26	734	-1
735	19	1	30/06/2014	-1	B	2	230	3	3_Y1	298	77	537.2	S	T	BT	294	111	26015	113	0.384	C	0	NA	NA	3.37	3.33	90.6	78	65	68.3	63.9	55.3	93.3	64.7	34.1	27.7	13.9	37.4	0.2	0.6	2	157.3	26	735	-1
736	19	1	30/06/2014	-1	B	2	230	3	3_Y1	298	77	537.2	S	T	BT	294	111	26015	113	0.384	C	0	NA	NA	3.37	3.33	90.6	78	65	68.3	63.9	55.3	93.3	64.7	34.1	27.7	13.9	37.4	0.2	0.6	2	157.3	26	736	-1
737	19	1	30/06/2014	-1	B	2	230	3	3_Y1	298	77	537.2	S	T	BT	294	111	26015	113	0.384	C	0	NA	NA	3.37	3.33	90.6	78	65	68.3	63.9	55.3	93.3	64.7	34.1	27.7	13.9	37.4	0.2	0.6	2	157.3	26	737	-1
738	19	1	30/06/2014	-1	B	2	230	3	3_Y1	298	77	537.2	S	T	BT	294	111	26015	113	0.384	C	0	NA	NA	3.37	3.33	90.6	78	65	68.3	63.9	55.3	93.3	64.7	34.1	27.7	13.9	37.4	0.2	0.6	2	157.3	26	738	-1
739	19	1	30/06/2014	-1	B	2	230	3	3_Y1	298	77	537.2	S	T	BT	294	111	26015	113	0.384	C	0	NA	NA	3.37	3.33	90.6	78	65	68.3	63.9	55.3	93.3	64.7	34.1	27.7	13.9	37.4	0.2	0.6	2	157.3	26	739	-1
740	19	1	30/06/2014	-1	B	2	230	3	3_Y1	298	77	537.2	S	T	BT	294	111	26015	113	0.384	C	0	NA	NA	3.37	3.33	90.6	78	65	68.3	63.9	55.3	93.3	64.7	34.1	27.7	13.9	37.4	0.2	0.6	2	157.3	26	740	-1
741	19	1	30/06/2014	-1	B	2	230	3	3_Y1	298	77	537.2	S	T	BT	294	111	26015	113	0.384	C	0	NA	NA	3.37	3.33	90.6	78	65	68.3	63.9	55.3	93.3	64.7	34.1	27.7	13.9	37.4	0.2	0.6	2	157.3	26	741	-1
742	19	1	30/06/2014	-1	B	2	230	3	3_Y1	298	77	537.2	S	T	BT	294	111	26015	113	0.384	C	0	NA	NA	3.37	3.33	90.6	78	65	68.3	63.9	55.3	93.3	64.7	34.1	27.7	13.9	37.4	0.2	0.6	2	157.3	26	742	-1
743	19	1	30/06/2014	-1	B	2	230	3	3_Y1	298	77	537.2	S	T	BT	294	111	26015	113	0.384	C	0	NA	NA	3.37	3.33	90.6	78	65	68.3	63.9	55.3	93.3	64.7	34.1	27.7	13.9	37.4	0.2	0.6	2	157.3	26	743	-1
744	19	1	30/06/2014	-1	B	2	230	3	3_Y1	298	77	537.2	S	T	BT	294	111	26015	113	0.384	C	0	NA	NA	3.37	3.33	90.6	78	65	68.3	63.9	55.3	93.3	64.7	34.1	27.7	13.9	37.4	0.2	0.6	2	157.3	26	744	-1
745	19	1	30/06/2014	-1	B	2	230	3	3_Y1	298	77	537.2	S	T	BT	294	111	26015	113	0.384	C	0	NA	NA	3.37	3.33	90.6	78	65	68.3	63.9	55.3	93.3	64.7	34.1	27.7	13.9	37.4	0.2	0.6	2	157.3	26	745	-1
746	19	1	30/06/2014	-1	B	2	230	3	3_Y1	298	77	537.2	S	T	BT	294	111	26015	113	0.384	C	0	NA	NA	3.37	3.33	90.6	78	65	68.3	63.9	55.3	93.3	64.7	34.1	27.7	13.9	37.4	0.2	0.6	2	157.3	26	746	-1
747	19	1	30/06/2014	-1	B	2	230	3	3_Y1	298	77	537.2	S	T	BT	294	111	26015	113	0.384	C	0	NA	NA	3.37	3.33	90.6	78	65	68.3	63.9	55.3	93.3	64.7	34.1	27.7	13.9	37.4	0.2	0.6	2	157.3	26	747	-1
748	19	1	30/06/2014	-1	B	2	230	3	3_Y1	298	77	537.2	S	T	BT	294	111	26015	113	0.384	C	0	NA	NA	3.37	3.33	90.6	78	65	68.3	63.9	55.3	93.3	64.7	34.1	27.7	13.9	37.4	0.2	0.6	2	157.3	26	748	-1
749	19	1	30/06/2014	-1	B	2	230	3	3_Y1	298	77	537.2	S	T	BT	294	111	26015	113	0.384	C	0	NA	NA	3.37	3.33	90.6	78	65	68.3	63.9	55.3	93.3	64.7	34.1	27.7	13.9	37.4	0.2	0.6	2	157.3	26	749	-1
750	19	1	30/06/2014	-1	B	2	230	3	3_Y1	298	77	537.2	S	T	BT	294	111	26015	113	0.384	C	0	NA	NA	3.37	3.33	90.6	78	65	68.3	63.9	55.3	93.3	64.7	34.1	27.7	13.9	37.4	0.2	0.6	2	157.3	26	750	-1
751	19	1	30/06/2014	-1	B	2	230	3	3_Y1	298	77	537.2	S	T	BT	294	111	26015	113	0.384	C	0	NA	NA	3.37	3.33	90.6	78	65	68.3	63.9	55.3	93.3	64.7	34.1	27.7	13.9	37.4	0.2	0.6	2	157.3	26	751	-1
752	19	1	30/06/2014	-1	B	2	230	3	3_Y1	298	77	537.2	S	T	BT	294	111	26015	113	0.384	C	0	NA	NA	3.37	3.33	90.6	78	65	68.3	63.9	55.3	93.3	64.7	34.1	27.7	13.9	37.4	0.2	0.6	2	157.3	26	752	-1
753	19	1	30/06/2014	-1	B	2	230	3	3_Y1	298	77	537.2	S	T	BT	294	111	26015	113	0.384	C	0	NA	NA	3.37	3.33	90.6	78	65	68.3	63.9	55.3	93.3	64.7	34.1	27.7	13.9	37.4	0.2	0.6	2	157.3	26	753	-1
754	19	1	30/06/2014	-1	B	2	230	3	3_Y1	298	77	537.2	S	T	BT	294	111	26015	113	0.384	C	0	NA	NA	3.37	3.33	90.6	78	65	68.3	63.9	55.3	93.3	64.7	34.1	27.7	13.9	37.4	0.2	0.6	2	157.3	26	754	-1
755	19	1	30/06/2014	-1	B	2	230	3	3_Y1	298	77	537.2	S	T	BT	294	111	26015	113	0.384	C	0	NA	NA	3.37	3.33	90.6	78	65	68.3	63.9	55.3	93.3	64.7	34.1	27.7	13.9	37.4	0.2	0.6	2	157.3	26	755	-1
756	19	1	30/06/2014	-1	B	2	230	3	3_Y1	298	77	537.2	S	T	BT	294	111	26015	113	0.384	C	0	NA	NA	3.37	3.33	90.6	78	65	68.3	63.9	55.3	93.3	64.7	34.1	27.7	13.9	37.4	0.2	0.6	2	157.3	26	756	-1
757	19	1	30/06/2014	-1	B	2	230	3	3_Y1	298	77	537.2	S	T	BT	294	111	26015	113	0.384	C	0	NA	NA	3.37	3.33	90.6	78	65	68.3	63.9	55.3	93.3	64.7	34.1	27.7	13.9	37.4	0.2	0.6	2	157.3	26	757	-1
758	19	1	30/06/2014	-1	B	2	230	3	3_Y1	298	77	537.2	S	T	BT	294	111	26015	113	0.384	C	0	NA	NA	3.37	3.33	90.6	78	65	68.3	63.9	55.3	93.3	64.7	34.1	27.7	13.9	37.4	0.2	0.6	2	157.3	26	758	-1
759	19	1	30/06/2014	-1	B	2	230	3	3_Y1	298	77	537.2	S	T	BT	294	111	26015	113	0.384	C	0	NA	NA	3.37	3.33	90.6	78	65	68.3	63.9	55.3	93.3	64.7	34.1	27.7	13.9	37.4	0.2	0.6	2	157.3	26	759	-1
760	19	1	30/06/2014	-1	B	2	230	3	3_Y1	298	77	537.2	S	T	BT	294	111	26015	113	0.384	C	0	NA	NA	3.37	3.33	90.6	78	65	68.3	63.9	55.3	93.3	64.7	34.1	27.7	13.9	37.4	0.2	0.6	2	157.3	26	760	-1
761	1	1	07/07/2014	0	A	2	86	1	1_Y1	296	178	1182.3	A	C	AC	293	219	28728	124.4	0.425	A	1	NA	NA	3.96	3.69	84.7	74.4	64	66.1	62.9	58.9	92.7	69.7	44.3	19.7	9.4	26.7	0.2	1.9	3	146.6	27	761	-1
762	1	1	07/07/2014	0	A	2	86	1	1_Y1	296	178	1182.3	A	C	AC	293	219	28728	124.4	0.425	A	1	NA	NA	3.96	3.69	84.7	74.4	64	66.1	62.9	58.9	92.7	69.7	44.3	19.7	9.4	26.7	0.2	1.9	3	146.6	27	762	-1
763	1	1	07/07/2014	0	A	2	86	1	1_Y1	296	178	1182.3	A	C	AC	293	219	28728	124.4	0.425	A	1	NA	NA	3.96	3.69	84.7	74.4	64	66.1	62.9	58.9	92.7	69.7	44.3	19.7	9.4	26.7	0.2	1.9	3	146.6	27	763	-1
764	1	1	07/07/2014	0	A	2	86	1	1_Y1	296	178	1182.3	A	C	AC	293	219	28728	124.4	0.425	A	0	NA	NA	3.96	3.69	84.7	74.4	64	66.1	62.9	58.9	92.7	69.7	44.3	19.7	9.4	26.7	0.2	1.9	3	146.6	27	764	-1
765	1	1	07/07/2014	0	A	2	86	1	1_Y1	296	178	1182.3	A	C	AC	293	219	28728	124.4	0.425	A	0	NA	NA	3.96	3.69	84.7	74.4	64	66.1	62.9	58.9	92.7	69.7	44.3	19.7	9.4	26.7	0.2	1.9	3	146.6	27	765	-1
766	1	1	07/07/2014	0	A	2	86	1	1_Y1	296	178	1182.3	A	C	AC	293	219	28728	124.4	0.425	A	0	NA	NA	3.96	3.69	84.7	74.4	64	66.1	62.9	58.9	92.7	69.7	44.3	19.7	9.4	26.7	0.2	1.9	3	146.6	27	766	-1
767	1	1	07/07/2014	0	A	2	86	1	1_Y1	296	178	1182.3	A	C	AC	293	219	28728	124.4	0.425	A	0	NA	NA	3.96	3.69	84.7	74.4	64	66.1	62.9	58.9	92.7	69.7	44.3	19.7	9.4	26.7	0.2	1.9	3	146.6	27	767	-1
768	1	1	07/07/2014	0	A	2	86	1	1_Y1	296	178	1182.3	A	C	AC	293	219	28728	124.4	0.425	A	0	NA	NA	3.96	3.69	84.7	74.4	64	66.1	62.9	58.9	92.7	69.7	44.3	19.7	9.4	26.7	0.2	1.9	3	146.6	27	768	-1
769	1	1	07/07/2014	0	A	2	86	1	1_Y1	296	178	1182.3	A	C	AC	293	219	28728	124.4	0.425	A	0	NA	NA	3.96	3.69	84.7	74.4	64	66.1	62.9	58.9	92.7	69.7	44.3	19.7	9.4	26.7	0.2	1.9	3	146.6	27	769	-1
770	1	1	07/07/2014	0	A	2	86	1	1_Y1	296	178	1182.3	A	C	AC	293	219	28728	124.4	0.425	A	0	NA	NA	3.96	3.69	84.7	74.4	64	66.1	62.9	58.9	92.7	69.7	44.3	19.7	9.4	26.7	0.2	1.9	3	146.6	27	770	-1
771	1	1	07/07/2014	0	A	2	86	1	1_Y1	296	178	1182.3	A	C	AC	293	219	28728	124.4	0.425	A	0	NA	NA	3.96	3.69	84.7	74.4	64	66.1	62.9	58.9	92.7	69.7	44.3	19.7	9.4	26.7	0.2	1.9	3	146.6	27	771	-1
772	1	1	07/07/2014	0	A	2	86	1	1_Y1	296	178	1182.3	A	C	AC	293	219	28728	124.4	0.425	A	0	NA	NA	3.96	3.69	84.7	74.4	64	66.1	62.9	58.9	92.7	69.7	44.3	19.7	9.4	26.7	0.2	1.9	3	146.6	27	772	-1
773	1	1	07/07/2014	0	A	2	86	1	1_Y1	296	178	1182.3	A	C	AC	293	219	28728	124.4	0.425	A	0	NA	NA	3.96	3.69	84.7	74.4	64	66.1	62.9	58.9	92.7	69.7	44.3	19.7	9.4	26.7	0.2	1.9	3	146.6	27	773	-1
774	1	1	07/07/2014	0	A	2	86	1	1_Y1	296	178	1182.3	A	C	AC	293	219	28728	124.4	0.425	A	0	NA	NA	3.96	3.69	84.7	74.4	64	66.1	62.9	58.9	92.7	69.7	44.3	19.7	9.4	26.7	0.2	1.9	3	146.6	27	774	-1
775	1	1	07/07/2014	0	A	2	86	1	1_Y1	296	178	1182.3	A	C	AC	293	219	28728	124.4	0.425	A	0	NA	NA	3.96	3.69	84.7	74.4	64	66.1	62.9	58.9	92.7	69.7	44.3	19.7	9.4	26.7	0.2	1.9	3	146.6	27	775	-1
776	1	1	07/07/2014	0	A	2	86	1	1_Y1	296	178	1182.3	A	C	AC	293	219	28728	124.4	0.425	A	0	NA	NA	3.96	3.69	84.7	74.4	64	66.1	62.9	58.9	92.7	69.7	44.3	19.7	9.4	26.7	0.2	1.9	3	146.6	27	776	-1
777	1	1	07/07/2014	0	A	2	86	1	1_Y1	296	178	1182.3	A	C	AC	293	219	28728	124.4	0.425	A	0	NA	NA	3.96	3.69	84.7	74.4	64	66.1	62.9	58.9	92.7	69.7	44.3	19.7	9.4	26.7	0.2	1.9	3	146.6	27	777	-1
778	1	1	07/07/2014	0	A	2	86	1	1_Y1	296	178	1182.3	A	C	AC	293	219	28728	124.4	0.425	A	0	NA	NA	3.96	3.69	84.7	74.4	64	66.1	62.9	58.9	92.7	69.7	44.3	19.7	9.4	26.7	0.2	1.9	3	146.6	27	778	-1
779	1	1	07/07/2014	0	A	2	86	1	1_Y1	296	178	1182.3	A	C	AC	293	219	28728	124.4	0.425	A	0	NA	NA	3.96	3.69	84.7	74.4	64	66.1	62.9	58.9	92.7	69.7	44.3	19.7	9.4	26.7	0.2	1.9	3	146.6	27	779	-1
780	1	1	07/07/2014	0	A	2	86	1	1_Y1	296	178	1182.3	A	C	AC	293	219	28728	124.4	0.425	A	0	NA	NA	3.96	3.69	84.7	74.4	64	66.1	62.9	58.9	92.7	69.7	44.3	19.7	9.4	26.7	0.2	1.9	3	146.6	27	780	-1
781	1	1	07/07/2014	0	A	2	86	1	1_Y1	296	178	1182.3	A	C	AC	293	219	28728	124.4	0.425	A	0	NA	NA	3.96	3.69	84.7	74.4	64	66.1	62.9	58.9	92.7	69.7	44.3	19.7	9.4	26.7	0.2	1.9	3	146.6	27	781	-1
782	1	1	07/07/2014	0	A	2	86	1	1_Y1	296	178	1182.3	A	C	AC	293	219	28728	124.4	0.425	A	0	NA	NA	3.96	3.69	84.7	74.4	64	66.1	62.9	58.9	92.7	69.7	44.3	19.7	9.4	26.7	0.2	1.9	3	146.6	27	782	-1
783	1	1	07/07/2014	0	A	2	86	1	1_Y1	296	178	1182.3	A	C	AC	293	219	28728	124.4	0.425	A	0	NA	NA	3.96	3.69	84.7	74.4	64	66.1	62.9	58.9	92.7	69.7	44.3	19.7	9.4	26.7	0.2	1.9	3	146.6	27	783	-1
784	1	1	07/07/2014	0	A	2	86	1	1_Y1	296	178	1182.3	A	C	AC	293	219	28728	124.4	0.425	A	0	NA	NA	3.96	3.69	84.7	74.4	64	66.1	62.9	58.9	92.7	69.7	44.3	19.7	9.4	26.7	0.2	1.9	3	146.6	27	784	-1
785	1	1	07/07/2014	0	A	2	86	1	1_Y1	296	178	1182.3	A	C	AC	293	219	28728	124.4	0.425	A	0	NA	NA	3.96	3.69	84.7	74.4	64	66.1	62.9	58.9	92.7	69.7	44.3	19.7	9.4	26.7	0.2	1.9	3	146.6	27	785	-1
786	1	1	07/07/2014	0	A	2	86	1	1_Y1	296	178	1182.3	A	C	AC	293	219	28728	124.4	0.425	A	0	NA	NA	3.96	3.69	84.7	74.4	64	66.1	62.9	58.9	92.7	69.7	44.3	19.7	9.4	26.7	0.2	1.9	3	146.6	27	786	-1
787	1	1	07/07/2014	0	A	2	86	1	1_Y1	296	178	1182.3	A	C	AC	293	219	28728	124.4	0.425	A	0	NA	NA	3.96	3.69	84.7	74.4	64	66.1	62.9	58.9	92.7	69.7	44.3	19.7	9.4	26.7	0.2	1.9	3	146.6	27	787	-1
788	1	1	07/07/2014	0	A	2	86	1	1_Y1	296	178	1182.3	A	C	AC	293	219	28728	124.4	0.425	A	0	NA	NA	3.96	3.69	84.7	74.4	64	66.1	62.9	58.9	92.7	69.7	44.3	19.7	9.4	26.7	0.2	1.9	3	146.6	27	788	-1
789	1	1	07/07/2014	0	A	2	86	1	1_Y1	296	178	1182.3	A	C	AC	293	219	28728	124.4	0.425	A	0	NA	NA	3.96	3.69	84.7	74.4	64	66.1	62.9	58.9	92.7	69.7	44.3	19.7	9.4	26.7	0.2	1.9	3	146.6	27	789	-1
790	1	1	07/07/2014	0	A	2	86	1	1_Y1	296	178	1182.3	A	C	AC	293	219	28728	124.4	0.425	A	0	NA	NA	3.96	3.69	84.7	74.4	64	66.1	62.9	58.9	92.7	69.7	44.3	19.7	9.4	26.7	0.2	1.9	3	146.6	27	790	-1
791	1	1	07/07/2014	0	A	2	86	1	1_Y1	296	178	1182.3	A	C	AC	293	219	28728	124.4	0.425	A	0	NA	NA	3.96	3.69	84.7	74.4	64	66.1	62.9	58.9	92.7	69.7	44.3	19.7	9.4	26.7	0.2	1.9	3	146.6	27	791	-1
792	1	1	07/07/2014	0	A	2	86	1	1_Y1	296	178	1182.3	A	C	AC	293	219	28728	124.4	0.425	A	0	NA	NA	3.96	3.69	84.7	74.4	64	66.1	62.9	58.9	92.7	69.7	44.3	19.7	9.4	26.7	0.2	1.9	3	146.6	27	792	-1
793	1	1	07/07/2014	0	A	2	86	1	1_Y1	296	178	1182.3	A	C	AC	293	219	28728	124.4	0.425	A	0	NA	NA	3.96	3.69	84.7	74.4	64	66.1	62.9	58.9	92.7	69.7	44.3	19.7	9.4	26.7	0.2	1.9	3	146.6	27	793	-1
794	1	1	07/07/2014	0	A	2	86	1	1_Y1	296	178	1182.3	A	C	AC	293	219	28728	124.4	0.425	A	0	NA	NA	3.96	3.69	84.7	74.4	64	66.1	62.9	58.9	92.7	69.7	44.3	19.7	9.4	26.7	0.2	1.9	3	146.6	27	794	-1
795	1	1	07/07/2014	0	A	2	86	1	1_Y1	296	178	1182.3	A	C	AC	293	219	28728	124.4	0.425	A	0	NA	NA	3.96	3.69	84.7	74.4	64	66.1	62.9	58.9	92.7	69.7	44.3	19.7	9.4	26.7	0.2	1.9	3	146.6	27	795	-1
796	1	1	07/07/2014	0	A	2	86	1	1_Y1	296	178	1182.3	A	C	AC	293	219	28728	124.4	0.425	A	0	NA	NA	3.96	3.69	84.7	74.4	64	66.1	62.9	58.9	92.7	69.7	44.3	19.7	9.4	26.7	0.2	1.9	3	146.6	27	796	-1
797	1	1	07/07/2014	0	A	2	86	1	1_Y1	296	178	1182.3	A	C	AC	293	219	28728	124.4	0.425	A	0	NA	NA	3.96	3.69	84.7	74.4	64	66.1	62.9	58.9	92.7	69.7	44.3	19.7	9.4	26.7	0.2	1.9	3	146.6	27	797	-1
798	1	1	07/07/2014	0	A	2	86	1	1_Y1	296	178	1182.3	A	C	AC	293	219	28728	124.4	0.425	A	0	NA	NA	3.96	3.69	84.7	74.4	64	66.1	62.9	58.9	92.7	69.7	44.3	19.7	9.4	26.7	0.2	1.9	3	146.6	27	798	-1
799	1	1	07/07/2014	0	A	2	86	1	1_Y1	296	178	1182.3	A	C	AC	293	219	28728	124.4	0.425	A	0	NA	NA	3.96	3.69	84.7	74.4	64	66.1	62.9	58.9	92.7	69.7	44.3	19.7	9.4	26.7	0.2	1.9	3	146.6	27	799	-1
800	1	1	07/07/2014	0	A	2	86	1	1_Y1	296	178	1182.3	A	C	AC	293	219	28728	124.4	0.425	A	0	NA	NA	3.96	3.69	84.7	74.4	64	66.1	62.9	58.9	92.7	69.7	44.3	19.7	9.4	26.7	0.2	1.9	3	146.6	27	800	-1
801	2	1	07/07/2014	0	A	3	89	1	1_Y1	284	265	1176.2	B	C	AC	282	306	14815.5	64.1	0.227	B	1	NA	NA	3.37	2.43	84.7	74.4	64	66.1	62.9	58.9	92.7	69.7	44.3	19.7	9.4	26.7	0.2	1.9	3	146.6	27	801	-1
802	2	1	07/07/2014	0	A	3	89	1	1_Y1	284	265	1176.2	B	C	AC	282	306	14815.5	64.1	0.227	B	1	NA	NA	3.37	2.43	84.7	74.4	64	66.1	62.9	58.9	92.7	69.7	44.3	19.7	9.4	26.7	0.2	1.9	3	146.6	27	802	-1
803	2	1	07/07/2014	0	A	3	89	1	1_Y1	284	265	1176.2	B	C	AC	282	306	14815.5	64.1	0.227	B	1	NA	NA	3.37	2.43	84.7	74.4	64	66.1	62.9	58.9	92.7	69.7	44.3	19.7	9.4	26.7	0.2	1.9	3	146.6	27	803	-1
804	2	1	07/07/2014	0	A	3	89	1	1_Y1	284	265	1176.2	B	C	AC	282	306	14815.5	64.1	0.227	B	1	NA	NA	3.37	2.43	84.7	74.4	64	66.1	62.9	58.9	92.7	69.7	44.3	19.7	9.4	26.7	0.2	1.9	3	146.6	27	804	-1
805	2	1	07/07/2014	0	A	3	89	1	1_Y1	284	265	1176.2	B	C	AC	282	306	14815.5	64.1	0.227	B	1	NA	NA	3.37	2.43	84.7	74.4	64	66.1	62.9	58.9	92.7	69.7	44.3	19.7	9.4	26.7	0.2	1.9	3	146.6	27	805	-1
806	2	1	07/07/2014	0	A	3	89	1	1_Y1	284	265	1176.2	B	C	AC	282	306	14815.5	64.1	0.227	B	1	NA	NA	3.37	2.43	84.7	74.4	64	66.1	62.9	58.9	92.7	69.7	44.3	19.7	9.4	26.7	0.2	1.9	3	146.6	27	806	-1
807	2	1	07/07/2014	0	A	3	89	1	1_Y1	284	265	1176.2	B	C	AC	282	306	14815.5	64.1	0.227	B	1	NA	NA	3.37	2.43	84.7	74.4	64	66.1	62.9	58.9	92.7	69.7	44.3	19.7	9.4	26.7	0.2	1.9	3	146.6	27	807	-1
808	2	1	07/07/2014	0	A	3	89	1	1_Y1	284	265	1176.2	B	C	AC	282	306	14815.5	64.1	0.227	B	1	NA	NA	3.37	2.43	84.7	74.4	64	66.1	62.9	58.9	92.7	69.7	44.3	19.7	9.4	26.7	0.2	1.9	3	146.6	27	808	-1
809	2	1	07/07/2014	0	A	3	89	1	1_Y1	284	265	1176.2	B	C	AC	282	306	14815.5	64.1	0.227	B	1	NA	NA	3.37	2.43	84.7	74.4	64	66.1	62.9	58.9	92.7	69.7	44.3	19.7	9.4	26.7	0.2	1.9	3	146.6	27	809	-1
810	2	1	07/07/2014	0	A	3	89	1	1_Y1	284	265	1176.2	B	C	AC	282	306	14815.5	64.1	0.227	B	1	NA	NA	3.37	2.43	84.7	74.4	64	66.1	62.9	58.9	92.7	69.7	44.3	19.7	9.4	26.7	0.2	1.9	3	146.6	27	810	-1
811	2	1	07/07/2014	0	A	3	89	1	1_Y1	284	265	1176.2	B	C	AC	282	306	14815.5	64.1	0.227	B	1	NA	NA	3.37	2.43	84.7	74.4	64	66.1	62.9	58.9	92.7	69.7	44.3	19.7	9.4	26.7	0.2	1.9	3	146.6	27	811	-1
812	2	1	07/07/2014	0	A	3	89	1	1_Y1	284	265	1176.2	B	C	AC	282	306	14815.5	64.1	0.227	B	1	NA	NA	3.37	2.43	84.7	74.4	64	66.1	62.9	58.9	92.7	69.7	44.3	19.7	9.4	26.7	0.2	1.9	3	146.6	27	812	-1
813	2	1	07/07/2014	0	A	3	89	1	1_Y1	284	265	1176.2	B	C	AC	282	306	14815.5	64.1	0.227	B	0	NA	NA	3.37	2.43	84.7	74.4	64	66.1	62.9	58.9	92.7	69.7	44.3	19.7	9.4	26.7	0.2	1.9	3	146.6	27	813	-1
814	2	1	07/07/2014	0	A	3	89	1	1_Y1	284	265	1176.2	B	C	AC	282	306	14815.5	64.1	0.227	B	0	NA	NA	3.37	2.43	84.7	74.4	64	66.1	62.9	58.9	92.7	69.7	44.3	19.7	9.4	26.7	0.2	1.9	3	146.6	27	814	-1
815	2	1	07/07/2014	0	A	3	89	1	1_Y1	284	265	1176.2	B	C	AC	282	306	14815.5	64.1	0.227	B	0	NA	NA	3.37	2.43	84.7	74.4	64	66.1	62.9	58.9	92.7	69.7	44.3	19.7	9.4	26.7	0.2	1.9	3	146.6	27	815	-1
816	2	1	07/07/2014	0	A	3	89	1	1_Y1	284	265	1176.2	B	C	AC	282	306	14815.5	64.1	0.227	B	0	NA	NA	3.37	2.43	84.7	74.4	64	66.1	62.9	58.9	92.7	69.7	44.3	19.7	9.4	26.7	0.2	1.9	3	146.6	27	816	-1
817	2	1	07/07/2014	0	A	3	89	1	1_Y1	284	265	1176.2	B	C	AC	282	306	14815.5	64.1	0.227	B	0	NA	NA	3.37	2.43	84.7	74.4	64	66.1	62.9	58.9	92.7	69.7	44.3	19.7	9.4	26.7	0.2	1.9	3	146.6	27	817	-1
818	2	1	07/07/2014	0	A	3	89	1	1_Y1	284	265	1176.2	B	C	AC	282	306	14815.5	64.1	0.227	B	0	NA	NA	3.37	2.43	84.7	74.4	64	66.1	62.9	58.9	92.7	69.7	44.3	19.7	9.4	26.7	0.2	1.9	3	146.6	27	818	-1
819	2	1	07/07/2014	0	A	3	89	1	1_Y1	284	265	1176.2	B	C	AC	282	306	14815.5	64.1	0.227	B	0	NA	NA	3.37	2.43	84.7	74.4	64	66.1	62.9	58.9	92.7	69.7	44.3	19.7	9.4	26.7	0.2	1.9	3	146.6	27	819	-1
820	2	1	07/07/2014	0	A	3	89	1	1_Y1	284	265	1176.2	B	C	AC	282	306	14815.5	64.1	0.227	B	0	NA	NA	3.37	2.43	84.7	74.4	64	66.1	62.9	58.9	92.7	69.7	44.3	19.7	9.4	26.7	0.2	1.9	3	146.6	27	820	-1
821	2	1	07/07/2014	0	A	3	89	1	1_Y1	284	265	1176.2	B	C	AC	282	306	14815.5	64.1	0.227	B	0	NA	NA	3.37	2.43	84.7	74.4	64	66.1	62.9	58.9	92.7	69.7	44.3	19.7	9.4	26.7	0.2	1.9	3	146.6	27	821	-1
822	2	1	07/07/2014	0	A	3	89	1	1_Y1	284	265	1176.2	B	C	AC	282	306	14815.5	64.1	0.227	B	0	NA	NA	3.37	2.43	84.7	74.4	64	66.1	62.9	58.9	92.7	69.7	44.3	19.7	9.4	26.7	0.2	1.9	3	146.6	27	822	-1
823	2	1	07/07/2014	0	A	3	89	1	1_Y1	284	265	1176.2	B	C	AC	282	306	14815.5	64.1	0.227	B	0	NA	NA	3.37	2.43	84.7	74.4	64	66.1	62.9	58.9	92.7	69.7	44.3	19.7	9.4	26.7	0.2	1.9	3	146.6	27	823	-1
824	2	1	07/07/2014	0	A	3	89	1	1_Y1	284	265	1176.2	B	C	AC	282	306	14815.5	64.1	0.227	B	0	NA	NA	3.37	2.43	84.7	74.4	64	66.1	62.9	58.9	92.7	69.7	44.3	19.7	9.4	26.7	0.2	1.9	3	146.6	27	824	-1
825	2	1	07/07/2014	0	A	3	89	1	1_Y1	284	265	1176.2	B	C	AC	282	306	14815.5	64.1	0.227	B	0	NA	NA	3.37	2.43	84.7	74.4	64	66.1	62.9	58.9	92.7	69.7	44.3	19.7	9.4	26.7	0.2	1.9	3	146.6	27	825	-1
826	2	1	07/07/2014	0	A	3	89	1	1_Y1	284	265	1176.2	B	C	AC	282	306	14815.5	64.1	0.227	B	0	NA	NA	3.37	2.43	84.7	74.4	64	66.1	62.9	58.9	92.7	69.7	44.3	19.7	9.4	26.7	0.2	1.9	3	146.6	27	826	-1
827	2	1	07/07/2014	0	A	3	89	1	1_Y1	284	265	1176.2	B	C	AC	282	306	14815.5	64.1	0.227	B	0	NA	NA	3.37	2.43	84.7	74.4	64	66.1	62.9	58.9	92.7	69.7	44.3	19.7	9.4	26.7	0.2	1.9	3	146.6	27	827	-1
828	2	1	07/07/2014	0	A	3	89	1	1_Y1	284	265	1176.2	B	C	AC	282	306	14815.5	64.1	0.227	B	0	NA	NA	3.37	2.43	84.7	74.4	64	66.1	62.9	58.9	92.7	69.7	44.3	19.7	9.4	26.7	0.2	1.9	3	146.6	27	828	-1
829	2	1	07/07/2014	0	A	3	89	1	1_Y1	284	265	1176.2	B	C	AC	282	306	14815.5	64.1	0.227	B	0	NA	NA	3.37	2.43	84.7	74.4	64	66.1	62.9	58.9	92.7	69.7	44.3	19.7	9.4	26.7	0.2	1.9	3	146.6	27	829	-1
830	2	1	07/07/2014	0	A	3	89	1	1_Y1	284	265	1176.2	B	C	AC	282	306	14815.5	64.1	0.227	B	0	NA	NA	3.37	2.43	84.7	74.4	64	66.1	62.9	58.9	92.7	69.7	44.3	19.7	9.4	26.7	0.2	1.9	3	146.6	27	830	-1
831	2	1	07/07/2014	0	A	3	89	1	1_Y1	284	265	1176.2	B	C	AC	282	306	14815.5	64.1	0.227	B	0	NA	NA	3.37	2.43	84.7	74.4	64	66.1	62.9	58.9	92.7	69.7	44.3	19.7	9.4	26.7	0.2	1.9	3	146.6	27	831	-1
832	2	1	07/07/2014	0	A	3	89	1	1_Y1	284	265	1176.2	B	C	AC	282	306	14815.5	64.1	0.227	B	0	NA	NA	3.37	2.43	84.7	74.4	64	66.1	62.9	58.9	92.7	69.7	44.3	19.7	9.4	26.7	0.2	1.9	3	146.6	27	832	-1
833	2	1	07/07/2014	0	A	3	89	1	1_Y1	284	265	1176.2	B	C	AC	282	306	14815.5	64.1	0.227	B	0	NA	NA	3.37	2.43	84.7	74.4	64	66.1	62.9	58.9	92.7	69.7	44.3	19.7	9.4	26.7	0.2	1.9	3	146.6	27	833	-1
834	2	1	07/07/2014	0	A	3	89	1	1_Y1	284	265	1176.2	B	C	AC	282	306	14815.5	64.1	0.227	B	0	NA	NA	3.37	2.43	84.7	74.4	64	66.1	62.9	58.9	92.7	69.7	44.3	19.7	9.4	26.7	0.2	1.9	3	146.6	27	834	-1
835	2	1	07/07/2014	0	A	3	89	1	1_Y1	284	265	1176.2	B	C	AC	282	306	14815.5	64.1	0.227	B	0	NA	NA	3.37	2.43	84.7	74.4	64	66.1	62.9	58.9	92.7	69.7	44.3	19.7	9.4	26.7	0.2	1.9	3	146.6	27	835	-1
836	2	1	07/07/2014	0	A	3	89	1	1_Y1	284	265	1176.2	B	C	AC	282	306	14815.5	64.1	0.227	B	0	NA	NA	3.37	2.43	84.7	74.4	64	66.1	62.9	58.9	92.7	69.7	44.3	19.7	9.4	26.7	0.2	1.9	3	146.6	27	836	-1
837	2	1	07/07/2014	0	A	3	89	1	1_Y1	284	265	1176.2	B	C	AC	282	306	14815.5	64.1	0.227	B	0	NA	NA	3.37	2.43	84.7	74.4	64	66.1	62.9	58.9	92.7	69.7	44.3	19.7	9.4	26.7	0.2	1.9	3	146.6	27	837	-1
838	2	1	07/07/2014	0	A	3	89	1	1_Y1	284	265	1176.2	B	C	AC	282	306	14815.5	64.1	0.227	B	0	NA	NA	3.37	2.43	84.7	74.4	64	66.1	62.9	58.9	92.7	69.7	44.3	19.7	9.4	26.7	0.2	1.9	3	146.6	27	838	-1
839	2	1	07/07/2014	0	A	3	89	1	1_Y1	284	265	1176.2	B	C	AC	282	306	14815.5	64.1	0.227	B	0	NA	NA	3.37	2.43	84.7	74.4	64	66.1	62.9	58.9	92.7	69.7	44.3	19.7	9.4	26.7	0.2	1.9	3	146.6	27	839	-1
840	2	1	07/07/2014	0	A	3	89	1	1_Y1	284	265	1176.2	B	C	AC	282	306	14815.5	64.1	0.227	B	0	NA	NA	3.37	2.43	84.7	74.4	64	66.1	62.9	58.9	92.7	69.7	44.3	19.7	9.4	26.7	0.2	1.9	3	146.6	27	840	-1
841	3	1	07/07/2014	0	A	1	114	1	1_Y1	296	67	523.1	C	C	AC	295	108	14815.5	64.1	0.217	B	1	NA	NA	3.07	2.73	84.7	74.4	64	66.1	62.9	58.9	92.7	69.7	44.3	19.7	9.4	26.7	0.2	1.9	3	146.6	27	841	-1
842	3	1	07/07/2014	0	A	1	114	1	1_Y1	296	67	523.1	C	C	AC	295	108	14815.5	64.1	0.217	B	1	NA	NA	3.07	2.73	84.7	74.4	64	66.1	62.9	58.9	92.7	69.7	44.3	19.7	9.4	26.7	0.2	1.9	3	146.6	27	842	-1
843	3	1	07/07/2014	0	A	1	114	1	1_Y1	296	67	523.1	C	C	AC	295	108	14815.5	64.1	0.217	B	1	NA	NA	3.07	2.73	84.7	74.4	64	66.1	62.9	58.9	92.7	69.7	44.3	19.7	9.4	26.7	0.2	1.9	3	146.6	27	843	-1
844	3	1	07/07/2014	0	A	1	114	1	1_Y1	296	67	523.1	C	C	AC	295	108	14815.5	64.1	0.217	B	1	NA	NA	3.07	2.73	84.7	74.4	64	66.1	62.9	58.9	92.7	69.7	44.3	19.7	9.4	26.7	0.2	1.9	3	146.6	27	844	-1
845	3	1	07/07/2014	0	A	1	114	1	1_Y1	296	67	523.1	C	C	AC	295	108	14815.5	64.1	0.217	B	1	NA	NA	3.07	2.73	84.7	74.4	64	66.1	62.9	58.9	92.7	69.7	44.3	19.7	9.4	26.7	0.2	1.9	3	146.6	27	845	-1
846	3	1	07/07/2014	0	A	1	114	1	1_Y1	296	67	523.1	C	C	AC	295	108	14815.5	64.1	0.217	B	1	NA	NA	3.07	2.73	84.7	74.4	64	66.1	62.9	58.9	92.7	69.7	44.3	19.7	9.4	26.7	0.2	1.9	3	146.6	27	846	-1
847	3	1	07/07/2014	0	A	1	114	1	1_Y1	296	67	523.1	C	C	AC	295	108	14815.5	64.1	0.217	B	1	NA	NA	3.07	2.73	84.7	74.4	64	66.1	62.9	58.9	92.7	69.7	44.3	19.7	9.4	26.7	0.2	1.9	3	146.6	27	847	-1
848	3	1	07/07/2014	0	A	1	114	1	1_Y1	296	67	523.1	C	C	AC	295	108	14815.5	64.1	0.217	B	1	NA	NA	3.07	2.73	84.7	74.4	64	66.1	62.9	58.9	92.7	69.7	44.3	19.7	9.4	26.7	0.2	1.9	3	146.6	27	848	-1
849	3	1	07/07/2014	0	A	1	114	1	1_Y1	296	67	523.1	C	C	AC	295	108	14815.5	64.1	0.217	B	1	NA	NA	3.07	2.73	84.7	74.4	64	66.1	62.9	58.9	92.7	69.7	44.3	19.7	9.4	26.7	0.2	1.9	3	146.6	27	849	-1
850	3	1	07/07/2014	0	A	1	114	1	1_Y1	296	67	523.1	C	C	AC	295	108	14815.5	64.1	0.217	B	1	NA	NA	3.07	2.73	84.7	74.4	64	66.1	62.9	58.9	92.7	69.7	44.3	19.7	9.4	26.7	0.2	1.9	3	146.6	27	850	-1
851	3	1	07/07/2014	0	A	1	114	1	1_Y1	296	67	523.1	C	C	AC	295	108	14815.5	64.1	0.217	B	1	NA	NA	3.07	2.73	84.7	74.4	64	66.1	62.9	58.9	92.7	69.7	44.3	19.7	9.4	26.7	0.2	1.9	3	146.6	27	851	-1
852	3	1	07/07/2014	0	A	1	114	1	1_Y1	296	67	523.1	C	C	AC	295	108	14815.5	64.1	0.217	B	0	NA	NA	3.07	2.73	84.7	74.4	64	66.1	62.9	58.9	92.7	69.7	44.3	19.7	9.4	26.7	0.2	1.9	3	146.6	27	852	-1
853	3	1	07/07/2014	0	A	1	114	1	1_Y1	296	67	523.1	C	C	AC	295	108	14815.5	64.1	0.217	B	0	NA	NA	3.07	2.73	84.7	74.4	64	66.1	62.9	58.9	92.7	69.7	44.3	19.7	9.4	26.7	0.2	1.9	3	146.6	27	853	-1
854	3	1	07/07/2014	0	A	1	114	1	1_Y1	296	67	523.1	C	C	AC	295	108	14815.5	64.1	0.217	B	0	NA	NA	3.07	2.73	84.7	74.4	64	66.1	62.9	58.9	92.7	69.7	44.3	19.7	9.4	26.7	0.2	1.9	3	146.6	27	854	-1
855	3	1	07/07/2014	0	A	1	114	1	1_Y1	296	67	523.1	C	C	AC	295	108	14815.5	64.1	0.217	B	0	NA	NA	3.07	2.73	84.7	74.4	64	66.1	62.9	58.9	92.7	69.7	44.3	19.7	9.4	26.7	0.2	1.9	3	146.6	27	855	-1
856	3	1	07/07/2014	0	A	1	114	1	1_Y1	296	67	523.1	C	C	AC	295	108	14815.5	64.1	0.217	B	0	NA	NA	3.07	2.73	84.7	74.4	64	66.1	62.9	58.9	92.7	69.7	44.3	19.7	9.4	26.7	0.2	1.9	3	146.6	27	856	-1
857	3	1	07/07/2014	0	A	1	114	1	1_Y1	296	67	523.1	C	C	AC	295	108	14815.5	64.1	0.217	B	0	NA	NA	3.07	2.73	84.7	74.4	64	66.1	62.9	58.9	92.7	69.7	44.3	19.7	9.4	26.7	0.2	1.9	3	146.6	27	857	-1
858	3	1	07/07/2014	0	A	1	114	1	1_Y1	296	67	523.1	C	C	AC	295	108	14815.5	64.1	0.217	B	0	NA	NA	3.07	2.73	84.7	74.4	64	66.1	62.9	58.9	92.7	69.7	44.3	19.7	9.4	26.7	0.2	1.9	3	146.6	27	858	-1
859	3	1	07/07/2014	0	A	1	114	1	1_Y1	296	67	523.1	C	C	AC	295	108	14815.5	64.1	0.217	B	0	NA	NA	3.07	2.73	84.7	74.4	64	66.1	62.9	58.9	92.7	69.7	44.3	19.7	9.4	26.7	0.2	1.9	3	146.6	27	859	-1
860	3	1	07/07/2014	0	A	1	114	1	1_Y1	296	67	523.1	C	C	AC	295	108	14815.5	64.1	0.217	B	0	NA	NA	3.07	2.73	84.7	74.4	64	66.1	62.9	58.9	92.7	69.7	44.3	19.7	9.4	26.7	0.2	1.9	3	146.6	27	860	-1
861	3	1	07/07/2014	0	A	1	114	1	1_Y1	296	67	523.1	C	C	AC	295	108	14815.5	64.1	0.217	B	0	NA	NA	3.07	2.73	84.7	74.4	64	66.1	62.9	58.9	92.7	69.7	44.3	19.7	9.4	26.7	0.2	1.9	3	146.6	27	861	-1
862	3	1	07/07/2014	0	A	1	114	1	1_Y1	296	67	523.1	C	C	AC	295	108	14815.5	64.1	0.217	B	0	NA	NA	3.07	2.73	84.7	74.4	64	66.1	62.9	58.9	92.7	69.7	44.3	19.7	9.4	26.7	0.2	1.9	3	146.6	27	862	-1
863	3	1	07/07/2014	0	A	1	114	1	1_Y1	296	67	523.1	C	C	AC	295	108	14815.5	64.1	0.217	B	0	NA	NA	3.07	2.73	84.7	74.4	64	66.1	62.9	58.9	92.7	69.7	44.3	19.7	9.4	26.7	0.2	1.9	3	146.6	27	863	-1
864	3	1	07/07/2014	0	A	1	114	1	1_Y1	296	67	523.1	C	C	AC	295	108	14815.5	64.1	0.217	B	0	NA	NA	3.07	2.73	84.7	74.4	64	66.1	62.9	58.9	92.7	69.7	44.3	19.7	9.4	26.7	0.2	1.9	3	146.6	27	864	-1
865	3	1	07/07/2014	0	A	1	114	1	1_Y1	296	67	523.1	C	C	AC	295	108	14815.5	64.1	0.217	B	0	NA	NA	3.07	2.73	84.7	74.4	64	66.1	62.9	58.9	92.7	69.7	44.3	19.7	9.4	26.7	0.2	1.9	3	146.6	27	865	-1
866	3	1	07/07/2014	0	A	1	114	1	1_Y1	296	67	523.1	C	C	AC	295	108	14815.5	64.1	0.217	B	0	NA	NA	3.07	2.73	84.7	74.4	64	66.1	62.9	58.9	92.7	69.7	44.3	19.7	9.4	26.7	0.2	1.9	3	146.6	27	866	-1
867	3	1	07/07/2014	0	A	1	114	1	1_Y1	296	67	523.1	C	C	AC	295	108	14815.5	64.1	0.217	B	0	NA	NA	3.07	2.73	84.7	74.4	64	66.1	62.9	58.9	92.7	69.7	44.3	19.7	9.4	26.7	0.2	1.9	3	146.6	27	867	-1
868	3	1	07/07/2014	0	A	1	114	1	1_Y1	296	67	523.1	C	C	AC	295	108	14815.5	64.1	0.217	B	0	NA	NA	3.07	2.73	84.7	74.4	64	66.1	62.9	58.9	92.7	69.7	44.3	19.7	9.4	26.7	0.2	1.9	3	146.6	27	868	-1
869	3	1	07/07/2014	0	A	1	114	1	1_Y1	296	67	523.1	C	C	AC	295	108	14815.5	64.1	0.217	B	0	NA	NA	3.07	2.73	84.7	74.4	64	66.1	62.9	58.9	92.7	69.7	44.3	19.7	9.4	26.7	0.2	1.9	3	146.6	27	869	-1
870	3	1	07/07/2014	0	A	1	114	1	1_Y1	296	67	523.1	C	C	AC	295	108	14815.5	64.1	0.217	B	0	NA	NA	3.07	2.73	84.7	74.4	64	66.1	62.9	58.9	92.7	69.7	44.3	19.7	9.4	26.7	0.2	1.9	3	146.6	27	870	-1
871	3	1	07/07/2014	0	A	1	114	1	1_Y1	296	67	523.1	C	C	AC	295	108	14815.5	64.1	0.217	B	0	NA	NA	3.07	2.73	84.7	74.4	64	66.1	62.9	58.9	92.7	69.7	44.3	19.7	9.4	26.7	0.2	1.9	3	146.6	27	871	-1
872	3	1	07/07/2014	0	A	1	114	1	1_Y1	296	67	523.1	C	C	AC	295	108	14815.5	64.1	0.217	B	0	NA	NA	3.07	2.73	84.7	74.4	64	66.1	62.9	58.9	92.7	69.7	44.3	19.7	9.4	26.7	0.2	1.9	3	146.6	27	872	-1
873	3	1	07/07/2014	0	A	1	114	1	1_Y1	296	67	523.1	C	C	AC	295	108	14815.5	64.1	0.217	B	0	NA	NA	3.07	2.73	84.7	74.4	64	66.1	62.9	58.9	92.7	69.7	44.3	19.7	9.4	26.7	0.2	1.9	3	146.6	27	873	-1
874	3	1	07/07/2014	0	A	1	114	1	1_Y1	296	67	523.1	C	C	AC	295	108	14815.5	64.1	0.217	B	0	NA	NA	3.07	2.73	84.7	74.4	64	66.1	62.9	58.9	92.7	69.7	44.3	19.7	9.4	26.7	0.2	1.9	3	146.6	27	874	-1
875	3	1	07/07/2014	0	A	1	114	1	1_Y1	296	67	523.1	C	C	AC	295	108	14815.5	64.1	0.217	B	0	NA	NA	3.07	2.73	84.7	74.4	64	66.1	62.9	58.9	92.7	69.7	44.3	19.7	9.4	26.7	0.2	1.9	3	146.6	27	875	-1
876	3	1	07/07/2014	0	A	1	114	1	1_Y1	296	67	523.1	C	C	AC	295	108	14815.5	64.1	0.217	B	0	NA	NA	3.07	2.73	84.7	74.4	64	66.1	62.9	58.9	92.7	69.7	44.3	19.7	9.4	26.7	0.2	1.9	3	146.6	27	876	-1
877	3	1	07/07/2014	0	A	1	114	1	1_Y1	296	67	523.1	C	C	AC	295	108	14815.5	64.1	0.217	B	0	NA	NA	3.07	2.73	84.7	74.4	64	66.1	62.9	58.9	92.7	69.7	44.3	19.7	9.4	26.7	0.2	1.9	3	146.6	27	877	-1
878	3	1	07/07/2014	0	A	1	114	1	1_Y1	296	67	523.1	C	C	AC	295	108	14815.5	64.1	0.217	B	0	NA	NA	3.07	2.73	84.7	74.4	64	66.1	62.9	58.9	92.7	69.7	44.3	19.7	9.4	26.7	0.2	1.9	3	146.6	27	878	-1
879	3	1	07/07/2014	0	A	1	114	1	1_Y1	296	67	523.1	C	C	AC	295	108	14815.5	64.1	0.217	B	0	NA	NA	3.07	2.73	84.7	74.4	64	66.1	62.9	58.9	92.7	69.7	44.3	19.7	9.4	26.7	0.2	1.9	3	146.6	27	879	-1
880	3	1	07/07/2014	0	A	1	114	1	1_Y1	296	67	523.1	C	C	AC	295	108	14815.5	64.1	0.217	B	0	NA	NA	3.07	2.73	84.7	74.4	64	66.1	62.9	58.9	92.7	69.7	44.3	19.7	9.4	26.7	0.2	1.9	3	146.6	27	880	-1
881	4	1	07/07/2014	0	A	1	145	1	1_Y1	290	59	496.9	D	T	AT	289	100	14815.5	32.05	0.111	B	1	NA	NA	3.82	2.91	84.7	74.4	64	66.1	62.9	58.9	92.7	69.7	44.3	19.7	9.4	26.7	0.2	1.9	3	146.6	27	881	0
882	4	1	07/07/2014	0	A	1	145	1	1_Y1	290	59	496.9	D	T	AT	289	100	14815.5	32.05	0.111	B	1	NA	NA	3.82	2.91	84.7	74.4	64	66.1	62.9	58.9	92.7	69.7	44.3	19.7	9.4	26.7	0.2	1.9	3	146.6	27	882	0
883	4	1	07/07/2014	0	A	1	145	1	1_Y1	290	59	496.9	D	T	AT	289	100	14815.5	32.05	0.111	B	1	NA	NA	3.82	2.91	84.7	74.4	64	66.1	62.9	58.9	92.7	69.7	44.3	19.7	9.4	26.7	0.2	1.9	3	146.6	27	883	0
884	4	1	07/07/2014	0	A	1	145	1	1_Y1	290	59	496.9	D	T	AT	289	100	14815.5	32.05	0.111	B	1	NA	NA	3.82	2.91	84.7	74.4	64	66.1	62.9	58.9	92.7	69.7	44.3	19.7	9.4	26.7	0.2	1.9	3	146.6	27	884	0
885	4	1	07/07/2014	0	A	1	145	1	1_Y1	290	59	496.9	D	T	AT	289	100	14815.5	32.05	0.111	B	1	NA	NA	3.82	2.91	84.7	74.4	64	66.1	62.9	58.9	92.7	69.7	44.3	19.7	9.4	26.7	0.2	1.9	3	146.6	27	885	0
886	4	1	07/07/2014	0	A	1	145	1	1_Y1	290	59	496.9	D	T	AT	289	100	14815.5	32.05	0.111	B	1	NA	NA	3.82	2.91	84.7	74.4	64	66.1	62.9	58.9	92.7	69.7	44.3	19.7	9.4	26.7	0.2	1.9	3	146.6	27	886	0
887	4	1	07/07/2014	0	A	1	145	1	1_Y1	290	59	496.9	D	T	AT	289	100	14815.5	32.05	0.111	B	1	NA	NA	3.82	2.91	84.7	74.4	64	66.1	62.9	58.9	92.7	69.7	44.3	19.7	9.4	26.7	0.2	1.9	3	146.6	27	887	0
888	4	1	07/07/2014	0	A	1	145	1	1_Y1	290	59	496.9	D	T	AT	289	100	14815.5	32.05	0.111	B	1	NA	NA	3.82	2.91	84.7	74.4	64	66.1	62.9	58.9	92.7	69.7	44.3	19.7	9.4	26.7	0.2	1.9	3	146.6	27	888	0
889	4	1	07/07/2014	0	A	1	145	1	1_Y1	290	59	496.9	D	T	AT	289	100	14815.5	32.05	0.111	B	1	NA	NA	3.82	2.91	84.7	74.4	64	66.1	62.9	58.9	92.7	69.7	44.3	19.7	9.4	26.7	0.2	1.9	3	146.6	27	889	0
890	4	1	07/07/2014	0	A	1	145	1	1_Y1	290	59	496.9	D	T	AT	289	100	14815.5	32.05	0.111	B	1	NA	NA	3.82	2.91	84.7	74.4	64	66.1	62.9	58.9	92.7	69.7	44.3	19.7	9.4	26.7	0.2	1.9	3	146.6	27	890	0
891	4	1	07/07/2014	0	A	1	145	1	1_Y1	290	59	496.9	D	T	AT	289	100	14815.5	32.05	0.111	B	1	NA	NA	3.82	2.91	84.7	74.4	64	66.1	62.9	58.9	92.7	69.7	44.3	19.7	9.4	26.7	0.2	1.9	3	146.6	27	891	0
892	4	1	07/07/2014	0	A	1	145	1	1_Y1	290	59	496.9	D	T	AT	289	100	14815.5	32.05	0.111	B	1	NA	NA	3.82	2.91	84.7	74.4	64	66.1	62.9	58.9	92.7	69.7	44.3	19.7	9.4	26.7	0.2	1.9	3	146.6	27	892	0
893	4	1	07/07/2014	0	A	1	145	1	1_Y1	290	59	496.9	D	T	AT	289	100	14815.5	32.05	0.111	B	1	NA	NA	3.82	2.91	84.7	74.4	64	66.1	62.9	58.9	92.7	69.7	44.3	19.7	9.4	26.7	0.2	1.9	3	146.6	27	893	0
894	4	1	07/07/2014	0	A	1	145	1	1_Y1	290	59	496.9	D	T	AT	289	100	14815.5	32.05	0.111	B	1	NA	NA	3.82	2.91	84.7	74.4	64	66.1	62.9	58.9	92.7	69.7	44.3	19.7	9.4	26.7	0.2	1.9	3	146.6	27	894	0
895	4	1	07/07/2014	0	A	1	145	1	1_Y1	290	59	496.9	D	T	AT	289	100	14815.5	32.05	0.111	B	0	NA	NA	3.82	2.91	84.7	74.4	64	66.1	62.9	58.9	92.7	69.7	44.3	19.7	9.4	26.7	0.2	1.9	3	146.6	27	895	0
896	4	1	07/07/2014	0	A	1	145	1	1_Y1	290	59	496.9	D	T	AT	289	100	14815.5	32.05	0.111	B	0	NA	NA	3.82	2.91	84.7	74.4	64	66.1	62.9	58.9	92.7	69.7	44.3	19.7	9.4	26.7	0.2	1.9	3	146.6	27	896	0
897	4	1	07/07/2014	0	A	1	145	1	1_Y1	290	59	496.9	D	T	AT	289	100	14815.5	32.05	0.111	B	0	NA	NA	3.82	2.91	84.7	74.4	64	66.1	62.9	58.9	92.7	69.7	44.3	19.7	9.4	26.7	0.2	1.9	3	146.6	27	897	0
898	4	1	07/07/2014	0	A	1	145	1	1_Y1	290	59	496.9	D	T	AT	289	100	14815.5	32.05	0.111	B	0	NA	NA	3.82	2.91	84.7	74.4	64	66.1	62.9	58.9	92.7	69.7	44.3	19.7	9.4	26.7	0.2	1.9	3	146.6	27	898	0
899	4	1	07/07/2014	0	A	1	145	1	1_Y1	290	59	496.9	D	T	AT	289	100	14815.5	32.05	0.111	B	0	NA	NA	3.82	2.91	84.7	74.4	64	66.1	62.9	58.9	92.7	69.7	44.3	19.7	9.4	26.7	0.2	1.9	3	146.6	27	899	0
900	4	1	07/07/2014	0	A	1	145	1	1_Y1	290	59	496.9	D	T	AT	289	100	14815.5	32.05	0.111	B	0	NA	NA	3.82	2.91	84.7	74.4	64	66.1	62.9	58.9	92.7	69.7	44.3	19.7	9.4	26.7	0.2	1.9	3	146.6	27	900	0
901	4	1	07/07/2014	0	A	1	145	1	1_Y1	290	59	496.9	D	T	AT	289	100	14815.5	32.05	0.111	B	0	NA	NA	3.82	2.91	84.7	74.4	64	66.1	62.9	58.9	92.7	69.7	44.3	19.7	9.4	26.7	0.2	1.9	3	146.6	27	901	0
902	4	1	07/07/2014	0	A	1	145	1	1_Y1	290	59	496.9	D	T	AT	289	100	14815.5	32.05	0.111	B	0	NA	NA	3.82	2.91	84.7	74.4	64	66.1	62.9	58.9	92.7	69.7	44.3	19.7	9.4	26.7	0.2	1.9	3	146.6	27	902	0
903	4	1	07/07/2014	0	A	1	145	1	1_Y1	290	59	496.9	D	T	AT	289	100	14815.5	32.05	0.111	B	0	NA	NA	3.82	2.91	84.7	74.4	64	66.1	62.9	58.9	92.7	69.7	44.3	19.7	9.4	26.7	0.2	1.9	3	146.6	27	903	0
904	4	1	07/07/2014	0	A	1	145	1	1_Y1	290	59	496.9	D	T	AT	289	100	14815.5	32.05	0.111	B	0	NA	NA	3.82	2.91	84.7	74.4	64	66.1	62.9	58.9	92.7	69.7	44.3	19.7	9.4	26.7	0.2	1.9	3	146.6	27	904	0
905	4	1	07/07/2014	0	A	1	145	1	1_Y1	290	59	496.9	D	T	AT	289	100	14815.5	32.05	0.111	B	0	NA	NA	3.82	2.91	84.7	74.4	64	66.1	62.9	58.9	92.7	69.7	44.3	19.7	9.4	26.7	0.2	1.9	3	146.6	27	905	0
906	4	1	07/07/2014	0	A	1	145	1	1_Y1	290	59	496.9	D	T	AT	289	100	14815.5	32.05	0.111	B	0	NA	NA	3.82	2.91	84.7	74.4	64	66.1	62.9	58.9	92.7	69.7	44.3	19.7	9.4	26.7	0.2	1.9	3	146.6	27	906	0
907	4	1	07/07/2014	0	A	1	145	1	1_Y1	290	59	496.9	D	T	AT	289	100	14815.5	32.05	0.111	B	0	NA	NA	3.82	2.91	84.7	74.4	64	66.1	62.9	58.9	92.7	69.7	44.3	19.7	9.4	26.7	0.2	1.9	3	146.6	27	907	0
908	4	1	07/07/2014	0	A	1	145	1	1_Y1	290	59	496.9	D	T	AT	289	100	14815.5	32.05	0.111	B	0	NA	NA	3.82	2.91	84.7	74.4	64	66.1	62.9	58.9	92.7	69.7	44.3	19.7	9.4	26.7	0.2	1.9	3	146.6	27	908	0
909	4	1	07/07/2014	0	A	1	145	1	1_Y1	290	59	496.9	D	T	AT	289	100	14815.5	32.05	0.111	B	0	NA	NA	3.82	2.91	84.7	74.4	64	66.1	62.9	58.9	92.7	69.7	44.3	19.7	9.4	26.7	0.2	1.9	3	146.6	27	909	0
910	4	1	07/07/2014	0	A	1	145	1	1_Y1	290	59	496.9	D	T	AT	289	100	14815.5	32.05	0.111	B	0	NA	NA	3.82	2.91	84.7	74.4	64	66.1	62.9	58.9	92.7	69.7	44.3	19.7	9.4	26.7	0.2	1.9	3	146.6	27	910	0
911	4	1	07/07/2014	0	A	1	145	1	1_Y1	290	59	496.9	D	T	AT	289	100	14815.5	32.05	0.111	B	0	NA	NA	3.82	2.91	84.7	74.4	64	66.1	62.9	58.9	92.7	69.7	44.3	19.7	9.4	26.7	0.2	1.9	3	146.6	27	911	0
912	4	1	07/07/2014	0	A	1	145	1	1_Y1	290	59	496.9	D	T	AT	289	100	14815.5	32.05	0.111	B	0	NA	NA	3.82	2.91	84.7	74.4	64	66.1	62.9	58.9	92.7	69.7	44.3	19.7	9.4	26.7	0.2	1.9	3	146.6	27	912	0
913	4	1	07/07/2014	0	A	1	145	1	1_Y1	290	59	496.9	D	T	AT	289	100	14815.5	32.05	0.111	B	0	NA	NA	3.82	2.91	84.7	74.4	64	66.1	62.9	58.9	92.7	69.7	44.3	19.7	9.4	26.7	0.2	1.9	3	146.6	27	913	0
914	4	1	07/07/2014	0	A	1	145	1	1_Y1	290	59	496.9	D	T	AT	289	100	14815.5	32.05	0.111	B	0	NA	NA	3.82	2.91	84.7	74.4	64	66.1	62.9	58.9	92.7	69.7	44.3	19.7	9.4	26.7	0.2	1.9	3	146.6	27	914	0
915	4	1	07/07/2014	0	A	1	145	1	1_Y1	290	59	496.9	D	T	AT	289	100	14815.5	32.05	0.111	B	0	NA	NA	3.82	2.91	84.7	74.4	64	66.1	62.9	58.9	92.7	69.7	44.3	19.7	9.4	26.7	0.2	1.9	3	146.6	27	915	0
916	4	1	07/07/2014	0	A	1	145	1	1_Y1	290	59	496.9	D	T	AT	289	100	14815.5	32.05	0.111	B	0	NA	NA	3.82	2.91	84.7	74.4	64	66.1	62.9	58.9	92.7	69.7	44.3	19.7	9.4	26.7	0.2	1.9	3	146.6	27	916	0
917	4	1	07/07/2014	0	A	1	145	1	1_Y1	290	59	496.9	D	T	AT	289	100	14815.5	32.05	0.111	B	0	NA	NA	3.82	2.91	84.7	74.4	64	66.1	62.9	58.9	92.7	69.7	44.3	19.7	9.4	26.7	0.2	1.9	3	146.6	27	917	0
918	4	1	07/07/2014	0	A	1	145	1	1_Y1	290	59	496.9	D	T	AT	289	100	14815.5	32.05	0.111	B	0	NA	NA	3.82	2.91	84.7	74.4	64	66.1	62.9	58.9	92.7	69.7	44.3	19.7	9.4	26.7	0.2	1.9	3	146.6	27	918	0
919	4	1	07/07/2014	0	A	1	145	1	1_Y1	290	59	496.9	D	T	AT	289	100	14815.5	32.05	0.111	B	0	NA	NA	3.82	2.91	84.7	74.4	64	66.1	62.9	58.9	92.7	69.7	44.3	19.7	9.4	26.7	0.2	1.9	3	146.6	27	919	0
920	4	1	07/07/2014	0	A	1	145	1	1_Y1	290	59	496.9	D	T	AT	289	100	14815.5	32.05	0.111	B	0	NA	NA	3.82	2.91	84.7	74.4	64	66.1	62.9	58.9	92.7	69.7	44.3	19.7	9.4	26.7	0.2	1.9	3	146.6	27	920	0
921	5	1	07/07/2014	0	A	3	154	1	1_Y1	275	266	1167.8	E	T	AT	275	307	31122	67.35	0.245	B	1	NA	NA	3.13	2.95	84.7	74.4	64	66.1	62.9	58.9	92.7	69.7	44.3	19.7	9.4	26.7	0.2	1.9	3	146.6	27	921	0
922	5	1	07/07/2014	0	A	3	154	1	1_Y1	275	266	1167.8	E	T	AT	275	307	31122	67.35	0.245	B	1	NA	NA	3.13	2.95	84.7	74.4	64	66.1	62.9	58.9	92.7	69.7	44.3	19.7	9.4	26.7	0.2	1.9	3	146.6	27	922	0
923	5	1	07/07/2014	0	A	3	154	1	1_Y1	275	266	1167.8	E	T	AT	275	307	31122	67.35	0.245	B	1	NA	NA	3.13	2.95	84.7	74.4	64	66.1	62.9	58.9	92.7	69.7	44.3	19.7	9.4	26.7	0.2	1.9	3	146.6	27	923	0
924	5	1	07/07/2014	0	A	3	154	1	1_Y1	275	266	1167.8	E	T	AT	275	307	31122	67.35	0.245	B	1	NA	NA	3.13	2.95	84.7	74.4	64	66.1	62.9	58.9	92.7	69.7	44.3	19.7	9.4	26.7	0.2	1.9	3	146.6	27	924	0
925	5	1	07/07/2014	0	A	3	154	1	1_Y1	275	266	1167.8	E	T	AT	275	307	31122	67.35	0.245	B	1	NA	NA	3.13	2.95	84.7	74.4	64	66.1	62.9	58.9	92.7	69.7	44.3	19.7	9.4	26.7	0.2	1.9	3	146.6	27	925	0
926	5	1	07/07/2014	0	A	3	154	1	1_Y1	275	266	1167.8	E	T	AT	275	307	31122	67.35	0.245	B	1	NA	NA	3.13	2.95	84.7	74.4	64	66.1	62.9	58.9	92.7	69.7	44.3	19.7	9.4	26.7	0.2	1.9	3	146.6	27	926	0
927	5	1	07/07/2014	0	A	3	154	1	1_Y1	275	266	1167.8	E	T	AT	275	307	31122	67.35	0.245	B	1	NA	NA	3.13	2.95	84.7	74.4	64	66.1	62.9	58.9	92.7	69.7	44.3	19.7	9.4	26.7	0.2	1.9	3	146.6	27	927	0
928	5	1	07/07/2014	0	A	3	154	1	1_Y1	275	266	1167.8	E	T	AT	275	307	31122	67.35	0.245	B	1	NA	NA	3.13	2.95	84.7	74.4	64	66.1	62.9	58.9	92.7	69.7	44.3	19.7	9.4	26.7	0.2	1.9	3	146.6	27	928	0
929	5	1	07/07/2014	0	A	3	154	1	1_Y1	275	266	1167.8	E	T	AT	275	307	31122	67.35	0.245	B	1	NA	NA	3.13	2.95	84.7	74.4	64	66.1	62.9	58.9	92.7	69.7	44.3	19.7	9.4	26.7	0.2	1.9	3	146.6	27	929	0
930	5	1	07/07/2014	0	A	3	154	1	1_Y1	275	266	1167.8	E	T	AT	275	307	31122	67.35	0.245	B	1	NA	NA	3.13	2.95	84.7	74.4	64	66.1	62.9	58.9	92.7	69.7	44.3	19.7	9.4	26.7	0.2	1.9	3	146.6	27	930	0
931	5	1	07/07/2014	0	A	3	154	1	1_Y1	275	266	1167.8	E	T	AT	275	307	31122	67.35	0.245	B	1	NA	NA	3.13	2.95	84.7	74.4	64	66.1	62.9	58.9	92.7	69.7	44.3	19.7	9.4	26.7	0.2	1.9	3	146.6	27	931	0
932	5	1	07/07/2014	0	A	3	154	1	1_Y1	275	266	1167.8	E	T	AT	275	307	31122	67.35	0.245	B	0	NA	NA	3.13	2.95	84.7	74.4	64	66.1	62.9	58.9	92.7	69.7	44.3	19.7	9.4	26.7	0.2	1.9	3	146.6	27	932	0
933	5	1	07/07/2014	0	A	3	154	1	1_Y1	275	266	1167.8	E	T	AT	275	307	31122	67.35	0.245	B	0	NA	NA	3.13	2.95	84.7	74.4	64	66.1	62.9	58.9	92.7	69.7	44.3	19.7	9.4	26.7	0.2	1.9	3	146.6	27	933	0
934	5	1	07/07/2014	0	A	3	154	1	1_Y1	275	266	1167.8	E	T	AT	275	307	31122	67.35	0.245	B	0	NA	NA	3.13	2.95	84.7	74.4	64	66.1	62.9	58.9	92.7	69.7	44.3	19.7	9.4	26.7	0.2	1.9	3	146.6	27	934	0
935	5	1	07/07/2014	0	A	3	154	1	1_Y1	275	266	1167.8	E	T	AT	275	307	31122	67.35	0.245	B	0	NA	NA	3.13	2.95	84.7	74.4	64	66.1	62.9	58.9	92.7	69.7	44.3	19.7	9.4	26.7	0.2	1.9	3	146.6	27	935	0
936	5	1	07/07/2014	0	A	3	154	1	1_Y1	275	266	1167.8	E	T	AT	275	307	31122	67.35	0.245	B	0	NA	NA	3.13	2.95	84.7	74.4	64	66.1	62.9	58.9	92.7	69.7	44.3	19.7	9.4	26.7	0.2	1.9	3	146.6	27	936	0
937	5	1	07/07/2014	0	A	3	154	1	1_Y1	275	266	1167.8	E	T	AT	275	307	31122	67.35	0.245	B	0	NA	NA	3.13	2.95	84.7	74.4	64	66.1	62.9	58.9	92.7	69.7	44.3	19.7	9.4	26.7	0.2	1.9	3	146.6	27	937	0
938	5	1	07/07/2014	0	A	3	154	1	1_Y1	275	266	1167.8	E	T	AT	275	307	31122	67.35	0.245	B	0	NA	NA	3.13	2.95	84.7	74.4	64	66.1	62.9	58.9	92.7	69.7	44.3	19.7	9.4	26.7	0.2	1.9	3	146.6	27	938	0
939	5	1	07/07/2014	0	A	3	154	1	1_Y1	275	266	1167.8	E	T	AT	275	307	31122	67.35	0.245	B	0	NA	NA	3.13	2.95	84.7	74.4	64	66.1	62.9	58.9	92.7	69.7	44.3	19.7	9.4	26.7	0.2	1.9	3	146.6	27	939	0
940	5	1	07/07/2014	0	A	3	154	1	1_Y1	275	266	1167.8	E	T	AT	275	307	31122	67.35	0.245	B	0	NA	NA	3.13	2.95	84.7	74.4	64	66.1	62.9	58.9	92.7	69.7	44.3	19.7	9.4	26.7	0.2	1.9	3	146.6	27	940	0
941	5	1	07/07/2014	0	A	3	154	1	1_Y1	275	266	1167.8	E	T	AT	275	307	31122	67.35	0.245	B	0	NA	NA	3.13	2.95	84.7	74.4	64	66.1	62.9	58.9	92.7	69.7	44.3	19.7	9.4	26.7	0.2	1.9	3	146.6	27	941	0
942	5	1	07/07/2014	0	A	3	154	1	1_Y1	275	266	1167.8	E	T	AT	275	307	31122	67.35	0.245	B	0	NA	NA	3.13	2.95	84.7	74.4	64	66.1	62.9	58.9	92.7	69.7	44.3	19.7	9.4	26.7	0.2	1.9	3	146.6	27	942	0
943	5	1	07/07/2014	0	A	3	154	1	1_Y1	275	266	1167.8	E	T	AT	275	307	31122	67.35	0.245	B	0	NA	NA	3.13	2.95	84.7	74.4	64	66.1	62.9	58.9	92.7	69.7	44.3	19.7	9.4	26.7	0.2	1.9	3	146.6	27	943	0
944	5	1	07/07/2014	0	A	3	154	1	1_Y1	275	266	1167.8	E	T	AT	275	307	31122	67.35	0.245	B	0	NA	NA	3.13	2.95	84.7	74.4	64	66.1	62.9	58.9	92.7	69.7	44.3	19.7	9.4	26.7	0.2	1.9	3	146.6	27	944	0
945	5	1	07/07/2014	0	A	3	154	1	1_Y1	275	266	1167.8	E	T	AT	275	307	31122	67.35	0.245	B	0	NA	NA	3.13	2.95	84.7	74.4	64	66.1	62.9	58.9	92.7	69.7	44.3	19.7	9.4	26.7	0.2	1.9	3	146.6	27	945	0
946	5	1	07/07/2014	0	A	3	154	1	1_Y1	275	266	1167.8	E	T	AT	275	307	31122	67.35	0.245	B	0	NA	NA	3.13	2.95	84.7	74.4	64	66.1	62.9	58.9	92.7	69.7	44.3	19.7	9.4	26.7	0.2	1.9	3	146.6	27	946	0
947	5	1	07/07/2014	0	A	3	154	1	1_Y1	275	266	1167.8	E	T	AT	275	307	31122	67.35	0.245	B	0	NA	NA	3.13	2.95	84.7	74.4	64	66.1	62.9	58.9	92.7	69.7	44.3	19.7	9.4	26.7	0.2	1.9	3	146.6	27	947	0
948	5	1	07/07/2014	0	A	3	154	1	1_Y1	275	266	1167.8	E	T	AT	275	307	31122	67.35	0.245	B	0	NA	NA	3.13	2.95	84.7	74.4	64	66.1	62.9	58.9	92.7	69.7	44.3	19.7	9.4	26.7	0.2	1.9	3	146.6	27	948	0
949	5	1	07/07/2014	0	A	3	154	1	1_Y1	275	266	1167.8	E	T	AT	275	307	31122	67.35	0.245	B	0	NA	NA	3.13	2.95	84.7	74.4	64	66.1	62.9	58.9	92.7	69.7	44.3	19.7	9.4	26.7	0.2	1.9	3	146.6	27	949	0
950	5	1	07/07/2014	0	A	3	154	1	1_Y1	275	266	1167.8	E	T	AT	275	307	31122	67.35	0.245	B	0	NA	NA	3.13	2.95	84.7	74.4	64	66.1	62.9	58.9	92.7	69.7	44.3	19.7	9.4	26.7	0.2	1.9	3	146.6	27	950	0
951	5	1	07/07/2014	0	A	3	154	1	1_Y1	275	266	1167.8	E	T	AT	275	307	31122	67.35	0.245	B	0	NA	NA	3.13	2.95	84.7	74.4	64	66.1	62.9	58.9	92.7	69.7	44.3	19.7	9.4	26.7	0.2	1.9	3	146.6	27	951	0
952	5	1	07/07/2014	0	A	3	154	1	1_Y1	275	266	1167.8	E	T	AT	275	307	31122	67.35	0.245	B	0	NA	NA	3.13	2.95	84.7	74.4	64	66.1	62.9	58.9	92.7	69.7	44.3	19.7	9.4	26.7	0.2	1.9	3	146.6	27	952	0
953	5	1	07/07/2014	0	A	3	154	1	1_Y1	275	266	1167.8	E	T	AT	275	307	31122	67.35	0.245	B	0	NA	NA	3.13	2.95	84.7	74.4	64	66.1	62.9	58.9	92.7	69.7	44.3	19.7	9.4	26.7	0.2	1.9	3	146.6	27	953	0
954	5	1	07/07/2014	0	A	3	154	1	1_Y1	275	266	1167.8	E	T	AT	275	307	31122	67.35	0.245	B	0	NA	NA	3.13	2.95	84.7	74.4	64	66.1	62.9	58.9	92.7	69.7	44.3	19.7	9.4	26.7	0.2	1.9	3	146.6	27	954	0
955	5	1	07/07/2014	0	A	3	154	1	1_Y1	275	266	1167.8	E	T	AT	275	307	31122	67.35	0.245	B	0	NA	NA	3.13	2.95	84.7	74.4	64	66.1	62.9	58.9	92.7	69.7	44.3	19.7	9.4	26.7	0.2	1.9	3	146.6	27	955	0
956	5	1	07/07/2014	0	A	3	154	1	1_Y1	275	266	1167.8	E	T	AT	275	307	31122	67.35	0.245	B	0	NA	NA	3.13	2.95	84.7	74.4	64	66.1	62.9	58.9	92.7	69.7	44.3	19.7	9.4	26.7	0.2	1.9	3	146.6	27	956	0
957	5	1	07/07/2014	0	A	3	154	1	1_Y1	275	266	1167.8	E	T	AT	275	307	31122	67.35	0.245	B	0	NA	NA	3.13	2.95	84.7	74.4	64	66.1	62.9	58.9	92.7	69.7	44.3	19.7	9.4	26.7	0.2	1.9	3	146.6	27	957	0
958	5	1	07/07/2014	0	A	3	154	1	1_Y1	275	266	1167.8	E	T	AT	275	307	31122	67.35	0.245	B	0	NA	NA	3.13	2.95	84.7	74.4	64	66.1	62.9	58.9	92.7	69.7	44.3	19.7	9.4	26.7	0.2	1.9	3	146.6	27	958	0
959	5	1	07/07/2014	0	A	3	154	1	1_Y1	275	266	1167.8	E	T	AT	275	307	31122	67.35	0.245	B	0	NA	NA	3.13	2.95	84.7	74.4	64	66.1	62.9	58.9	92.7	69.7	44.3	19.7	9.4	26.7	0.2	1.9	3	146.6	27	959	0
960	5	1	07/07/2014	0	A	3	154	1	1_Y1	275	266	1167.8	E	T	AT	275	307	31122	67.35	0.245	B	0	NA	NA	3.13	2.95	84.7	74.4	64	66.1	62.9	58.9	92.7	69.7	44.3	19.7	9.4	26.7	0.2	1.9	3	146.6	27	960	0
961	6	1	07/07/2014	0	A	3	167	1	1_Y1	273	262	1181.4	F	T	AT	270	303	30324	65.65	0.243	C	1	NA	NA	3.92	3.37	84.7	74.4	64	66.1	62.9	58.9	92.7	69.7	44.3	19.7	9.4	26.7	0.2	1.9	3	146.6	27	961	0
962	6	1	07/07/2014	0	A	3	167	1	1_Y1	273	262	1181.4	F	T	AT	270	303	30324	65.65	0.243	C	1	NA	NA	3.92	3.37	84.7	74.4	64	66.1	62.9	58.9	92.7	69.7	44.3	19.7	9.4	26.7	0.2	1.9	3	146.6	27	962	0
963	6	1	07/07/2014	0	A	3	167	1	1_Y1	273	262	1181.4	F	T	AT	270	303	30324	65.65	0.243	C	1	NA	NA	3.92	3.37	84.7	74.4	64	66.1	62.9	58.9	92.7	69.7	44.3	19.7	9.4	26.7	0.2	1.9	3	146.6	27	963	0
964	6	1	07/07/2014	0	A	3	167	1	1_Y1	273	262	1181.4	F	T	AT	270	303	30324	65.65	0.243	C	1	NA	NA	3.92	3.37	84.7	74.4	64	66.1	62.9	58.9	92.7	69.7	44.3	19.7	9.4	26.7	0.2	1.9	3	146.6	27	964	0
965	6	1	07/07/2014	0	A	3	167	1	1_Y1	273	262	1181.4	F	T	AT	270	303	30324	65.65	0.243	C	1	NA	NA	3.92	3.37	84.7	74.4	64	66.1	62.9	58.9	92.7	69.7	44.3	19.7	9.4	26.7	0.2	1.9	3	146.6	27	965	0
966	6	1	07/07/2014	0	A	3	167	1	1_Y1	273	262	1181.4	F	T	AT	270	303	30324	65.65	0.243	C	1	NA	NA	3.92	3.37	84.7	74.4	64	66.1	62.9	58.9	92.7	69.7	44.3	19.7	9.4	26.7	0.2	1.9	3	146.6	27	966	0
967	6	1	07/07/2014	0	A	3	167	1	1_Y1	273	262	1181.4	F	T	AT	270	303	30324	65.65	0.243	C	1	NA	NA	3.92	3.37	84.7	74.4	64	66.1	62.9	58.9	92.7	69.7	44.3	19.7	9.4	26.7	0.2	1.9	3	146.6	27	967	0
968	6	1	07/07/2014	0	A	3	167	1	1_Y1	273	262	1181.4	F	T	AT	270	303	30324	65.65	0.243	C	1	NA	NA	3.92	3.37	84.7	74.4	64	66.1	62.9	58.9	92.7	69.7	44.3	19.7	9.4	26.7	0.2	1.9	3	146.6	27	968	0
969	6	1	07/07/2014	0	A	3	167	1	1_Y1	273	262	1181.4	F	T	AT	270	303	30324	65.65	0.243	C	1	NA	NA	3.92	3.37	84.7	74.4	64	66.1	62.9	58.9	92.7	69.7	44.3	19.7	9.4	26.7	0.2	1.9	3	146.6	27	969	0
970	6	1	07/07/2014	0	A	3	167	1	1_Y1	273	262	1181.4	F	T	AT	270	303	30324	65.65	0.243	C	1	NA	NA	3.92	3.37	84.7	74.4	64	66.1	62.9	58.9	92.7	69.7	44.3	19.7	9.4	26.7	0.2	1.9	3	146.6	27	970	0
971	6	1	07/07/2014	0	A	3	167	1	1_Y1	273	262	1181.4	F	T	AT	270	303	30324	65.65	0.243	C	1	NA	NA	3.92	3.37	84.7	74.4	64	66.1	62.9	58.9	92.7	69.7	44.3	19.7	9.4	26.7	0.2	1.9	3	146.6	27	971	0
972	6	1	07/07/2014	0	A	3	167	1	1_Y1	273	262	1181.4	F	T	AT	270	303	30324	65.65	0.243	C	1	NA	NA	3.92	3.37	84.7	74.4	64	66.1	62.9	58.9	92.7	69.7	44.3	19.7	9.4	26.7	0.2	1.9	3	146.6	27	972	0
973	6	1	07/07/2014	0	A	3	167	1	1_Y1	273	262	1181.4	F	T	AT	270	303	30324	65.65	0.243	C	1	NA	NA	3.92	3.37	84.7	74.4	64	66.1	62.9	58.9	92.7	69.7	44.3	19.7	9.4	26.7	0.2	1.9	3	146.6	27	973	0
974	6	1	07/07/2014	0	A	3	167	1	1_Y1	273	262	1181.4	F	T	AT	270	303	30324	65.65	0.243	C	0	NA	NA	3.92	3.37	84.7	74.4	64	66.1	62.9	58.9	92.7	69.7	44.3	19.7	9.4	26.7	0.2	1.9	3	146.6	27	974	0
975	6	1	07/07/2014	0	A	3	167	1	1_Y1	273	262	1181.4	F	T	AT	270	303	30324	65.65	0.243	C	0	NA	NA	3.92	3.37	84.7	74.4	64	66.1	62.9	58.9	92.7	69.7	44.3	19.7	9.4	26.7	0.2	1.9	3	146.6	27	975	0
976	6	1	07/07/2014	0	A	3	167	1	1_Y1	273	262	1181.4	F	T	AT	270	303	30324	65.65	0.243	C	0	NA	NA	3.92	3.37	84.7	74.4	64	66.1	62.9	58.9	92.7	69.7	44.3	19.7	9.4	26.7	0.2	1.9	3	146.6	27	976	0
977	6	1	07/07/2014	0	A	3	167	1	1_Y1	273	262	1181.4	F	T	AT	270	303	30324	65.65	0.243	C	0	NA	NA	3.92	3.37	84.7	74.4	64	66.1	62.9	58.9	92.7	69.7	44.3	19.7	9.4	26.7	0.2	1.9	3	146.6	27	977	0
978	6	1	07/07/2014	0	A	3	167	1	1_Y1	273	262	1181.4	F	T	AT	270	303	30324	65.65	0.243	C	0	NA	NA	3.92	3.37	84.7	74.4	64	66.1	62.9	58.9	92.7	69.7	44.3	19.7	9.4	26.7	0.2	1.9	3	146.6	27	978	0
979	6	1	07/07/2014	0	A	3	167	1	1_Y1	273	262	1181.4	F	T	AT	270	303	30324	65.65	0.243	C	0	NA	NA	3.92	3.37	84.7	74.4	64	66.1	62.9	58.9	92.7	69.7	44.3	19.7	9.4	26.7	0.2	1.9	3	146.6	27	979	0
980	6	1	07/07/2014	0	A	3	167	1	1_Y1	273	262	1181.4	F	T	AT	270	303	30324	65.65	0.243	C	0	NA	NA	3.92	3.37	84.7	74.4	64	66.1	62.9	58.9	92.7	69.7	44.3	19.7	9.4	26.7	0.2	1.9	3	146.6	27	980	0
981	6	1	07/07/2014	0	A	3	167	1	1_Y1	273	262	1181.4	F	T	AT	270	303	30324	65.65	0.243	C	0	NA	NA	3.92	3.37	84.7	74.4	64	66.1	62.9	58.9	92.7	69.7	44.3	19.7	9.4	26.7	0.2	1.9	3	146.6	27	981	0
982	6	1	07/07/2014	0	A	3	167	1	1_Y1	273	262	1181.4	F	T	AT	270	303	30324	65.65	0.243	C	0	NA	NA	3.92	3.37	84.7	74.4	64	66.1	62.9	58.9	92.7	69.7	44.3	19.7	9.4	26.7	0.2	1.9	3	146.6	27	982	0
983	6	1	07/07/2014	0	A	3	167	1	1_Y1	273	262	1181.4	F	T	AT	270	303	30324	65.65	0.243	C	0	NA	NA	3.92	3.37	84.7	74.4	64	66.1	62.9	58.9	92.7	69.7	44.3	19.7	9.4	26.7	0.2	1.9	3	146.6	27	983	0
984	6	1	07/07/2014	0	A	3	167	1	1_Y1	273	262	1181.4	F	T	AT	270	303	30324	65.65	0.243	C	0	NA	NA	3.92	3.37	84.7	74.4	64	66.1	62.9	58.9	92.7	69.7	44.3	19.7	9.4	26.7	0.2	1.9	3	146.6	27	984	0
985	6	1	07/07/2014	0	A	3	167	1	1_Y1	273	262	1181.4	F	T	AT	270	303	30324	65.65	0.243	C	0	NA	NA	3.92	3.37	84.7	74.4	64	66.1	62.9	58.9	92.7	69.7	44.3	19.7	9.4	26.7	0.2	1.9	3	146.6	27	985	0
986	6	1	07/07/2014	0	A	3	167	1	1_Y1	273	262	1181.4	F	T	AT	270	303	30324	65.65	0.243	C	0	NA	NA	3.92	3.37	84.7	74.4	64	66.1	62.9	58.9	92.7	69.7	44.3	19.7	9.4	26.7	0.2	1.9	3	146.6	27	986	0
987	6	1	07/07/2014	0	A	3	167	1	1_Y1	273	262	1181.4	F	T	AT	270	303	30324	65.65	0.243	C	0	NA	NA	3.92	3.37	84.7	74.4	64	66.1	62.9	58.9	92.7	69.7	44.3	19.7	9.4	26.7	0.2	1.9	3	146.6	27	987	0
988	6	1	07/07/2014	0	A	3	167	1	1_Y1	273	262	1181.4	F	T	AT	270	303	30324	65.65	0.243	C	0	NA	NA	3.92	3.37	84.7	74.4	64	66.1	62.9	58.9	92.7	69.7	44.3	19.7	9.4	26.7	0.2	1.9	3	146.6	27	988	0
989	6	1	07/07/2014	0	A	3	167	1	1_Y1	273	262	1181.4	F	T	AT	270	303	30324	65.65	0.243	C	0	NA	NA	3.92	3.37	84.7	74.4	64	66.1	62.9	58.9	92.7	69.7	44.3	19.7	9.4	26.7	0.2	1.9	3	146.6	27	989	0
990	6	1	07/07/2014	0	A	3	167	1	1_Y1	273	262	1181.4	F	T	AT	270	303	30324	65.65	0.243	C	0	NA	NA	3.92	3.37	84.7	74.4	64	66.1	62.9	58.9	92.7	69.7	44.3	19.7	9.4	26.7	0.2	1.9	3	146.6	27	990	0
991	6	1	07/07/2014	0	A	3	167	1	1_Y1	273	262	1181.4	F	T	AT	270	303	30324	65.65	0.243	C	0	NA	NA	3.92	3.37	84.7	74.4	64	66.1	62.9	58.9	92.7	69.7	44.3	19.7	9.4	26.7	0.2	1.9	3	146.6	27	991	0
992	6	1	07/07/2014	0	A	3	167	1	1_Y1	273	262	1181.4	F	T	AT	270	303	30324	65.65	0.243	C	0	NA	NA	3.92	3.37	84.7	74.4	64	66.1	62.9	58.9	92.7	69.7	44.3	19.7	9.4	26.7	0.2	1.9	3	146.6	27	992	0
993	6	1	07/07/2014	0	A	3	167	1	1_Y1	273	262	1181.4	F	T	AT	270	303	30324	65.65	0.243	C	0	NA	NA	3.92	3.37	84.7	74.4	64	66.1	62.9	58.9	92.7	69.7	44.3	19.7	9.4	26.7	0.2	1.9	3	146.6	27	993	0
994	6	1	07/07/2014	0	A	3	167	1	1_Y1	273	262	1181.4	F	T	AT	270	303	30324	65.65	0.243	C	0	NA	NA	3.92	3.37	84.7	74.4	64	66.1	62.9	58.9	92.7	69.7	44.3	19.7	9.4	26.7	0.2	1.9	3	146.6	27	994	0
995	6	1	07/07/2014	0	A	3	167	1	1_Y1	273	262	1181.4	F	T	AT	270	303	30324	65.65	0.243	C	0	NA	NA	3.92	3.37	84.7	74.4	64	66.1	62.9	58.9	92.7	69.7	44.3	19.7	9.4	26.7	0.2	1.9	3	146.6	27	995	0
996	6	1	07/07/2014	0	A	3	167	1	1_Y1	273	262	1181.4	F	T	AT	270	303	30324	65.65	0.243	C	0	NA	NA	3.92	3.37	84.7	74.4	64	66.1	62.9	58.9	92.7	69.7	44.3	19.7	9.4	26.7	0.2	1.9	3	146.6	27	996	0
997	6	1	07/07/2014	0	A	3	167	1	1_Y1	273	262	1181.4	F	T	AT	270	303	30324	65.65	0.243	C	0	NA	NA	3.92	3.37	84.7	74.4	64	66.1	62.9	58.9	92.7	69.7	44.3	19.7	9.4	26.7	0.2	1.9	3	146.6	27	997	0
998	6	1	07/07/2014	0	A	3	167	1	1_Y1	273	262	1181.4	F	T	AT	270	303	30324	65.65	0.243	C	0	NA	NA	3.92	3.37	84.7	74.4	64	66.1	62.9	58.9	92.7	69.7	44.3	19.7	9.4	26.7	0.2	1.9	3	146.6	27	998	0
999	6	1	07/07/2014	0	A	3	167	1	1_Y1	273	262	1181.4	F	T	AT	270	303	30324	65.65	0.243	C	0	NA	NA	3.92	3.37	84.7	74.4	64	66.1	62.9	58.9	92.7	69.7	44.3	19.7	9.4	26.7	0.2	1.9	3	146.6	27	999	0
1000	6	1	07/07/2014	0	A	3	167	1	1_Y1	273	262	1181.4	F	T	AT	270	303	30324	65.65	0.243	C	0	NA	NA	3.92	3.37	84.7	74.4	64	66.1	62.9	58.9	92.7	69.7	44.3	19.7	9.4	26.7	0.2	1.9	3	146.6	27	1000	0
1001	7	1	14/07/2014	0	A	2	150	2	2_Y1	294	140	755.8	G	C	AC	293	188	22344	97	0.331	B	1	NA	NA	4.14	3.33	90	76.9	63.9	65.7	61.9	57.9	90.9	63	36.3	19	8.1	27.3	0	1.1	2	180.9	28	1001	-1
1002	7	1	14/07/2014	0	A	2	150	2	2_Y1	294	140	755.8	G	C	AC	293	188	22344	97	0.331	B	1	NA	NA	4.14	3.33	90	76.9	63.9	65.7	61.9	57.9	90.9	63	36.3	19	8.1	27.3	0	1.1	2	180.9	28	1002	-1
1003	7	1	14/07/2014	0	A	2	150	2	2_Y1	294	140	755.8	G	C	AC	293	188	22344	97	0.331	B	1	NA	NA	4.14	3.33	90	76.9	63.9	65.7	61.9	57.9	90.9	63	36.3	19	8.1	27.3	0	1.1	2	180.9	28	1003	-1
1004	7	1	14/07/2014	0	A	2	150	2	2_Y1	294	140	755.8	G	C	AC	293	188	22344	97	0.331	B	1	NA	NA	4.14	3.33	90	76.9	63.9	65.7	61.9	57.9	90.9	63	36.3	19	8.1	27.3	0	1.1	2	180.9	28	1004	-1
1005	7	1	14/07/2014	0	A	2	150	2	2_Y1	294	140	755.8	G	C	AC	293	188	22344	97	0.331	B	1	NA	NA	4.14	3.33	90	76.9	63.9	65.7	61.9	57.9	90.9	63	36.3	19	8.1	27.3	0	1.1	2	180.9	28	1005	-1
1006	7	1	14/07/2014	0	A	2	150	2	2_Y1	294	140	755.8	G	C	AC	293	188	22344	97	0.331	B	1	NA	NA	4.14	3.33	90	76.9	63.9	65.7	61.9	57.9	90.9	63	36.3	19	8.1	27.3	0	1.1	2	180.9	28	1006	-1
1007	7	1	14/07/2014	0	A	2	150	2	2_Y1	294	140	755.8	G	C	AC	293	188	22344	97	0.331	B	1	NA	NA	4.14	3.33	90	76.9	63.9	65.7	61.9	57.9	90.9	63	36.3	19	8.1	27.3	0	1.1	2	180.9	28	1007	-1
1008	7	1	14/07/2014	0	A	2	150	2	2_Y1	294	140	755.8	G	C	AC	293	188	22344	97	0.331	B	1	NA	NA	4.14	3.33	90	76.9	63.9	65.7	61.9	57.9	90.9	63	36.3	19	8.1	27.3	0	1.1	2	180.9	28	1008	-1
1009	7	1	14/07/2014	0	A	2	150	2	2_Y1	294	140	755.8	G	C	AC	293	188	22344	97	0.331	B	0	NA	NA	4.14	3.33	90	76.9	63.9	65.7	61.9	57.9	90.9	63	36.3	19	8.1	27.3	0	1.1	2	180.9	28	1009	-1
1010	7	1	14/07/2014	0	A	2	150	2	2_Y1	294	140	755.8	G	C	AC	293	188	22344	97	0.331	B	0	NA	NA	4.14	3.33	90	76.9	63.9	65.7	61.9	57.9	90.9	63	36.3	19	8.1	27.3	0	1.1	2	180.9	28	1010	-1
1011	7	1	14/07/2014	0	A	2	150	2	2_Y1	294	140	755.8	G	C	AC	293	188	22344	97	0.331	B	0	NA	NA	4.14	3.33	90	76.9	63.9	65.7	61.9	57.9	90.9	63	36.3	19	8.1	27.3	0	1.1	2	180.9	28	1011	-1
1012	7	1	14/07/2014	0	A	2	150	2	2_Y1	294	140	755.8	G	C	AC	293	188	22344	97	0.331	B	0	NA	NA	4.14	3.33	90	76.9	63.9	65.7	61.9	57.9	90.9	63	36.3	19	8.1	27.3	0	1.1	2	180.9	28	1012	-1
1013	7	1	14/07/2014	0	A	2	150	2	2_Y1	294	140	755.8	G	C	AC	293	188	22344	97	0.331	B	0	NA	NA	4.14	3.33	90	76.9	63.9	65.7	61.9	57.9	90.9	63	36.3	19	8.1	27.3	0	1.1	2	180.9	28	1013	-1
1014	7	1	14/07/2014	0	A	2	150	2	2_Y1	294	140	755.8	G	C	AC	293	188	22344	97	0.331	B	0	NA	NA	4.14	3.33	90	76.9	63.9	65.7	61.9	57.9	90.9	63	36.3	19	8.1	27.3	0	1.1	2	180.9	28	1014	-1
1015	7	1	14/07/2014	0	A	2	150	2	2_Y1	294	140	755.8	G	C	AC	293	188	22344	97	0.331	B	0	NA	NA	4.14	3.33	90	76.9	63.9	65.7	61.9	57.9	90.9	63	36.3	19	8.1	27.3	0	1.1	2	180.9	28	1015	-1
1016	7	1	14/07/2014	0	A	2	150	2	2_Y1	294	140	755.8	G	C	AC	293	188	22344	97	0.331	B	0	NA	NA	4.14	3.33	90	76.9	63.9	65.7	61.9	57.9	90.9	63	36.3	19	8.1	27.3	0	1.1	2	180.9	28	1016	-1
1017	7	1	14/07/2014	0	A	2	150	2	2_Y1	294	140	755.8	G	C	AC	293	188	22344	97	0.331	B	0	NA	NA	4.14	3.33	90	76.9	63.9	65.7	61.9	57.9	90.9	63	36.3	19	8.1	27.3	0	1.1	2	180.9	28	1017	-1
1018	7	1	14/07/2014	0	A	2	150	2	2_Y1	294	140	755.8	G	C	AC	293	188	22344	97	0.331	B	0	NA	NA	4.14	3.33	90	76.9	63.9	65.7	61.9	57.9	90.9	63	36.3	19	8.1	27.3	0	1.1	2	180.9	28	1018	-1
1019	7	1	14/07/2014	0	A	2	150	2	2_Y1	294	140	755.8	G	C	AC	293	188	22344	97	0.331	B	0	NA	NA	4.14	3.33	90	76.9	63.9	65.7	61.9	57.9	90.9	63	36.3	19	8.1	27.3	0	1.1	2	180.9	28	1019	-1
1020	7	1	14/07/2014	0	A	2	150	2	2_Y1	294	140	755.8	G	C	AC	293	188	22344	97	0.331	B	0	NA	NA	4.14	3.33	90	76.9	63.9	65.7	61.9	57.9	90.9	63	36.3	19	8.1	27.3	0	1.1	2	180.9	28	1020	-1
1021	7	1	14/07/2014	0	A	2	150	2	2_Y1	294	140	755.8	G	C	AC	293	188	22344	97	0.331	B	0	NA	NA	4.14	3.33	90	76.9	63.9	65.7	61.9	57.9	90.9	63	36.3	19	8.1	27.3	0	1.1	2	180.9	28	1021	-1
1022	7	1	14/07/2014	0	A	2	150	2	2_Y1	294	140	755.8	G	C	AC	293	188	22344	97	0.331	B	0	NA	NA	4.14	3.33	90	76.9	63.9	65.7	61.9	57.9	90.9	63	36.3	19	8.1	27.3	0	1.1	2	180.9	28	1022	-1
1023	7	1	14/07/2014	0	A	2	150	2	2_Y1	294	140	755.8	G	C	AC	293	188	22344	97	0.331	B	0	NA	NA	4.14	3.33	90	76.9	63.9	65.7	61.9	57.9	90.9	63	36.3	19	8.1	27.3	0	1.1	2	180.9	28	1023	-1
1024	7	1	14/07/2014	0	A	2	150	2	2_Y1	294	140	755.8	G	C	AC	293	188	22344	97	0.331	B	0	NA	NA	4.14	3.33	90	76.9	63.9	65.7	61.9	57.9	90.9	63	36.3	19	8.1	27.3	0	1.1	2	180.9	28	1024	-1
1025	7	1	14/07/2014	0	A	2	150	2	2_Y1	294	140	755.8	G	C	AC	293	188	22344	97	0.331	B	0	NA	NA	4.14	3.33	90	76.9	63.9	65.7	61.9	57.9	90.9	63	36.3	19	8.1	27.3	0	1.1	2	180.9	28	1025	-1
1026	7	1	14/07/2014	0	A	2	150	2	2_Y1	294	140	755.8	G	C	AC	293	188	22344	97	0.331	B	0	NA	NA	4.14	3.33	90	76.9	63.9	65.7	61.9	57.9	90.9	63	36.3	19	8.1	27.3	0	1.1	2	180.9	28	1026	-1
1027	7	1	14/07/2014	0	A	2	150	2	2_Y1	294	140	755.8	G	C	AC	293	188	22344	97	0.331	B	0	NA	NA	4.14	3.33	90	76.9	63.9	65.7	61.9	57.9	90.9	63	36.3	19	8.1	27.3	0	1.1	2	180.9	28	1027	-1
1028	7	1	14/07/2014	0	A	2	150	2	2_Y1	294	140	755.8	G	C	AC	293	188	22344	97	0.331	B	0	NA	NA	4.14	3.33	90	76.9	63.9	65.7	61.9	57.9	90.9	63	36.3	19	8.1	27.3	0	1.1	2	180.9	28	1028	-1
1029	7	1	14/07/2014	0	A	2	150	2	2_Y1	294	140	755.8	G	C	AC	293	188	22344	97	0.331	B	0	NA	NA	4.14	3.33	90	76.9	63.9	65.7	61.9	57.9	90.9	63	36.3	19	8.1	27.3	0	1.1	2	180.9	28	1029	-1
1030	7	1	14/07/2014	0	A	2	150	2	2_Y1	294	140	755.8	G	C	AC	293	188	22344	97	0.331	B	0	NA	NA	4.14	3.33	90	76.9	63.9	65.7	61.9	57.9	90.9	63	36.3	19	8.1	27.3	0	1.1	2	180.9	28	1030	-1
1031	7	1	14/07/2014	0	A	2	150	2	2_Y1	294	140	755.8	G	C	AC	293	188	22344	97	0.331	B	0	NA	NA	4.14	3.33	90	76.9	63.9	65.7	61.9	57.9	90.9	63	36.3	19	8.1	27.3	0	1.1	2	180.9	28	1031	-1
1032	7	1	14/07/2014	0	A	2	150	2	2_Y1	294	140	755.8	G	C	AC	293	188	22344	97	0.331	B	0	NA	NA	4.14	3.33	90	76.9	63.9	65.7	61.9	57.9	90.9	63	36.3	19	8.1	27.3	0	1.1	2	180.9	28	1032	-1
1033	7	1	14/07/2014	0	A	2	150	2	2_Y1	294	140	755.8	G	C	AC	293	188	22344	97	0.331	B	0	NA	NA	4.14	3.33	90	76.9	63.9	65.7	61.9	57.9	90.9	63	36.3	19	8.1	27.3	0	1.1	2	180.9	28	1033	-1
1034	7	1	14/07/2014	0	A	2	150	2	2_Y1	294	140	755.8	G	C	AC	293	188	22344	97	0.331	B	0	NA	NA	4.14	3.33	90	76.9	63.9	65.7	61.9	57.9	90.9	63	36.3	19	8.1	27.3	0	1.1	2	180.9	28	1034	-1
1035	7	1	14/07/2014	0	A	2	150	2	2_Y1	294	140	755.8	G	C	AC	293	188	22344	97	0.331	B	0	NA	NA	4.14	3.33	90	76.9	63.9	65.7	61.9	57.9	90.9	63	36.3	19	8.1	27.3	0	1.1	2	180.9	28	1035	-1
1036	7	1	14/07/2014	0	A	2	150	2	2_Y1	294	140	755.8	G	C	AC	293	188	22344	97	0.331	B	0	NA	NA	4.14	3.33	90	76.9	63.9	65.7	61.9	57.9	90.9	63	36.3	19	8.1	27.3	0	1.1	2	180.9	28	1036	-1
1037	7	1	14/07/2014	0	A	2	150	2	2_Y1	294	140	755.8	G	C	AC	293	188	22344	97	0.331	B	0	NA	NA	4.14	3.33	90	76.9	63.9	65.7	61.9	57.9	90.9	63	36.3	19	8.1	27.3	0	1.1	2	180.9	28	1037	-1
1038	7	1	14/07/2014	0	A	2	150	2	2_Y1	294	140	755.8	G	C	AC	293	188	22344	97	0.331	B	0	NA	NA	4.14	3.33	90	76.9	63.9	65.7	61.9	57.9	90.9	63	36.3	19	8.1	27.3	0	1.1	2	180.9	28	1038	-1
1039	7	1	14/07/2014	0	A	2	150	2	2_Y1	294	140	755.8	G	C	AC	293	188	22344	97	0.331	B	0	NA	NA	4.14	3.33	90	76.9	63.9	65.7	61.9	57.9	90.9	63	36.3	19	8.1	27.3	0	1.1	2	180.9	28	1039	-1
1040	7	1	14/07/2014	0	A	2	150	2	2_Y1	294	140	755.8	G	C	AC	293	188	22344	97	0.331	B	0	NA	NA	4.14	3.33	90	76.9	63.9	65.7	61.9	57.9	90.9	63	36.3	19	8.1	27.3	0	1.1	2	180.9	28	1040	-1
1041	8	1	14/07/2014	0	A	2	85	2	2_Y1	295	174	819.3	H	T	AT	293	222	18301.5	39.5	0.135	A	1	NA	NA	3.52	3	90	76.9	63.9	65.7	61.9	57.9	90.9	63	36.3	19	8.1	27.3	0	1.1	2	180.9	28	1041	0
1042	8	1	14/07/2014	0	A	2	85	2	2_Y1	295	174	819.3	H	T	AT	293	222	18301.5	39.5	0.135	A	1	NA	NA	3.52	3	90	76.9	63.9	65.7	61.9	57.9	90.9	63	36.3	19	8.1	27.3	0	1.1	2	180.9	28	1042	0
1043	8	1	14/07/2014	0	A	2	85	2	2_Y1	295	174	819.3	H	T	AT	293	222	18301.5	39.5	0.135	A	1	NA	NA	3.52	3	90	76.9	63.9	65.7	61.9	57.9	90.9	63	36.3	19	8.1	27.3	0	1.1	2	180.9	28	1043	0
1044	8	1	14/07/2014	0	A	2	85	2	2_Y1	295	174	819.3	H	T	AT	293	222	18301.5	39.5	0.135	A	0	NA	NA	3.52	3	90	76.9	63.9	65.7	61.9	57.9	90.9	63	36.3	19	8.1	27.3	0	1.1	2	180.9	28	1044	0
1045	8	1	14/07/2014	0	A	2	85	2	2_Y1	295	174	819.3	H	T	AT	293	222	18301.5	39.5	0.135	A	0	NA	NA	3.52	3	90	76.9	63.9	65.7	61.9	57.9	90.9	63	36.3	19	8.1	27.3	0	1.1	2	180.9	28	1045	0
1046	8	1	14/07/2014	0	A	2	85	2	2_Y1	295	174	819.3	H	T	AT	293	222	18301.5	39.5	0.135	A	0	NA	NA	3.52	3	90	76.9	63.9	65.7	61.9	57.9	90.9	63	36.3	19	8.1	27.3	0	1.1	2	180.9	28	1046	0
1047	8	1	14/07/2014	0	A	2	85	2	2_Y1	295	174	819.3	H	T	AT	293	222	18301.5	39.5	0.135	A	0	NA	NA	3.52	3	90	76.9	63.9	65.7	61.9	57.9	90.9	63	36.3	19	8.1	27.3	0	1.1	2	180.9	28	1047	0
1048	8	1	14/07/2014	0	A	2	85	2	2_Y1	295	174	819.3	H	T	AT	293	222	18301.5	39.5	0.135	A	0	NA	NA	3.52	3	90	76.9	63.9	65.7	61.9	57.9	90.9	63	36.3	19	8.1	27.3	0	1.1	2	180.9	28	1048	0
1049	8	1	14/07/2014	0	A	2	85	2	2_Y1	295	174	819.3	H	T	AT	293	222	18301.5	39.5	0.135	A	0	NA	NA	3.52	3	90	76.9	63.9	65.7	61.9	57.9	90.9	63	36.3	19	8.1	27.3	0	1.1	2	180.9	28	1049	0
1050	8	1	14/07/2014	0	A	2	85	2	2_Y1	295	174	819.3	H	T	AT	293	222	18301.5	39.5	0.135	A	0	NA	NA	3.52	3	90	76.9	63.9	65.7	61.9	57.9	90.9	63	36.3	19	8.1	27.3	0	1.1	2	180.9	28	1050	0
1051	8	1	14/07/2014	0	A	2	85	2	2_Y1	295	174	819.3	H	T	AT	293	222	18301.5	39.5	0.135	A	0	NA	NA	3.52	3	90	76.9	63.9	65.7	61.9	57.9	90.9	63	36.3	19	8.1	27.3	0	1.1	2	180.9	28	1051	0
1052	8	1	14/07/2014	0	A	2	85	2	2_Y1	295	174	819.3	H	T	AT	293	222	18301.5	39.5	0.135	A	0	NA	NA	3.52	3	90	76.9	63.9	65.7	61.9	57.9	90.9	63	36.3	19	8.1	27.3	0	1.1	2	180.9	28	1052	0
1053	8	1	14/07/2014	0	A	2	85	2	2_Y1	295	174	819.3	H	T	AT	293	222	18301.5	39.5	0.135	A	0	NA	NA	3.52	3	90	76.9	63.9	65.7	61.9	57.9	90.9	63	36.3	19	8.1	27.3	0	1.1	2	180.9	28	1053	0
1054	8	1	14/07/2014	0	A	2	85	2	2_Y1	295	174	819.3	H	T	AT	293	222	18301.5	39.5	0.135	A	0	NA	NA	3.52	3	90	76.9	63.9	65.7	61.9	57.9	90.9	63	36.3	19	8.1	27.3	0	1.1	2	180.9	28	1054	0
1055	8	1	14/07/2014	0	A	2	85	2	2_Y1	295	174	819.3	H	T	AT	293	222	18301.5	39.5	0.135	A	0	NA	NA	3.52	3	90	76.9	63.9	65.7	61.9	57.9	90.9	63	36.3	19	8.1	27.3	0	1.1	2	180.9	28	1055	0
1056	8	1	14/07/2014	0	A	2	85	2	2_Y1	295	174	819.3	H	T	AT	293	222	18301.5	39.5	0.135	A	0	NA	NA	3.52	3	90	76.9	63.9	65.7	61.9	57.9	90.9	63	36.3	19	8.1	27.3	0	1.1	2	180.9	28	1056	0
1057	8	1	14/07/2014	0	A	2	85	2	2_Y1	295	174	819.3	H	T	AT	293	222	18301.5	39.5	0.135	A	0	NA	NA	3.52	3	90	76.9	63.9	65.7	61.9	57.9	90.9	63	36.3	19	8.1	27.3	0	1.1	2	180.9	28	1057	0
1058	8	1	14/07/2014	0	A	2	85	2	2_Y1	295	174	819.3	H	T	AT	293	222	18301.5	39.5	0.135	A	0	NA	NA	3.52	3	90	76.9	63.9	65.7	61.9	57.9	90.9	63	36.3	19	8.1	27.3	0	1.1	2	180.9	28	1058	0
1059	8	1	14/07/2014	0	A	2	85	2	2_Y1	295	174	819.3	H	T	AT	293	222	18301.5	39.5	0.135	A	0	NA	NA	3.52	3	90	76.9	63.9	65.7	61.9	57.9	90.9	63	36.3	19	8.1	27.3	0	1.1	2	180.9	28	1059	0
1060	8	1	14/07/2014	0	A	2	85	2	2_Y1	295	174	819.3	H	T	AT	293	222	18301.5	39.5	0.135	A	0	NA	NA	3.52	3	90	76.9	63.9	65.7	61.9	57.9	90.9	63	36.3	19	8.1	27.3	0	1.1	2	180.9	28	1060	0
1061	8	1	14/07/2014	0	A	2	85	2	2_Y1	295	174	819.3	H	T	AT	293	222	18301.5	39.5	0.135	A	0	NA	NA	3.52	3	90	76.9	63.9	65.7	61.9	57.9	90.9	63	36.3	19	8.1	27.3	0	1.1	2	180.9	28	1061	0
1062	8	1	14/07/2014	0	A	2	85	2	2_Y1	295	174	819.3	H	T	AT	293	222	18301.5	39.5	0.135	A	0	NA	NA	3.52	3	90	76.9	63.9	65.7	61.9	57.9	90.9	63	36.3	19	8.1	27.3	0	1.1	2	180.9	28	1062	0
1063	8	1	14/07/2014	0	A	2	85	2	2_Y1	295	174	819.3	H	T	AT	293	222	18301.5	39.5	0.135	A	0	NA	NA	3.52	3	90	76.9	63.9	65.7	61.9	57.9	90.9	63	36.3	19	8.1	27.3	0	1.1	2	180.9	28	1063	0
1064	8	1	14/07/2014	0	A	2	85	2	2_Y1	295	174	819.3	H	T	AT	293	222	18301.5	39.5	0.135	A	0	NA	NA	3.52	3	90	76.9	63.9	65.7	61.9	57.9	90.9	63	36.3	19	8.1	27.3	0	1.1	2	180.9	28	1064	0
1065	8	1	14/07/2014	0	A	2	85	2	2_Y1	295	174	819.3	H	T	AT	293	222	18301.5	39.5	0.135	A	0	NA	NA	3.52	3	90	76.9	63.9	65.7	61.9	57.9	90.9	63	36.3	19	8.1	27.3	0	1.1	2	180.9	28	1065	0
1066	8	1	14/07/2014	0	A	2	85	2	2_Y1	295	174	819.3	H	T	AT	293	222	18301.5	39.5	0.135	A	0	NA	NA	3.52	3	90	76.9	63.9	65.7	61.9	57.9	90.9	63	36.3	19	8.1	27.3	0	1.1	2	180.9	28	1066	0
1067	8	1	14/07/2014	0	A	2	85	2	2_Y1	295	174	819.3	H	T	AT	293	222	18301.5	39.5	0.135	A	0	NA	NA	3.52	3	90	76.9	63.9	65.7	61.9	57.9	90.9	63	36.3	19	8.1	27.3	0	1.1	2	180.9	28	1067	0
1068	8	1	14/07/2014	0	A	2	85	2	2_Y1	295	174	819.3	H	T	AT	293	222	18301.5	39.5	0.135	A	0	NA	NA	3.52	3	90	76.9	63.9	65.7	61.9	57.9	90.9	63	36.3	19	8.1	27.3	0	1.1	2	180.9	28	1068	0
1069	8	1	14/07/2014	0	A	2	85	2	2_Y1	295	174	819.3	H	T	AT	293	222	18301.5	39.5	0.135	A	0	NA	NA	3.52	3	90	76.9	63.9	65.7	61.9	57.9	90.9	63	36.3	19	8.1	27.3	0	1.1	2	180.9	28	1069	0
1070	8	1	14/07/2014	0	A	2	85	2	2_Y1	295	174	819.3	H	T	AT	293	222	18301.5	39.5	0.135	A	0	NA	NA	3.52	3	90	76.9	63.9	65.7	61.9	57.9	90.9	63	36.3	19	8.1	27.3	0	1.1	2	180.9	28	1070	0
1071	8	1	14/07/2014	0	A	2	85	2	2_Y1	295	174	819.3	H	T	AT	293	222	18301.5	39.5	0.135	A	0	NA	NA	3.52	3	90	76.9	63.9	65.7	61.9	57.9	90.9	63	36.3	19	8.1	27.3	0	1.1	2	180.9	28	1071	0
1072	8	1	14/07/2014	0	A	2	85	2	2_Y1	295	174	819.3	H	T	AT	293	222	18301.5	39.5	0.135	A	0	NA	NA	3.52	3	90	76.9	63.9	65.7	61.9	57.9	90.9	63	36.3	19	8.1	27.3	0	1.1	2	180.9	28	1072	0
1073	8	1	14/07/2014	0	A	2	85	2	2_Y1	295	174	819.3	H	T	AT	293	222	18301.5	39.5	0.135	A	0	NA	NA	3.52	3	90	76.9	63.9	65.7	61.9	57.9	90.9	63	36.3	19	8.1	27.3	0	1.1	2	180.9	28	1073	0
1074	8	1	14/07/2014	0	A	2	85	2	2_Y1	295	174	819.3	H	T	AT	293	222	18301.5	39.5	0.135	A	0	NA	NA	3.52	3	90	76.9	63.9	65.7	61.9	57.9	90.9	63	36.3	19	8.1	27.3	0	1.1	2	180.9	28	1074	0
1075	8	1	14/07/2014	0	A	2	85	2	2_Y1	295	174	819.3	H	T	AT	293	222	18301.5	39.5	0.135	A	0	NA	NA	3.52	3	90	76.9	63.9	65.7	61.9	57.9	90.9	63	36.3	19	8.1	27.3	0	1.1	2	180.9	28	1075	0
1076	8	1	14/07/2014	0	A	2	85	2	2_Y1	295	174	819.3	H	T	AT	293	222	18301.5	39.5	0.135	A	0	NA	NA	3.52	3	90	76.9	63.9	65.7	61.9	57.9	90.9	63	36.3	19	8.1	27.3	0	1.1	2	180.9	28	1076	0
1077	8	1	14/07/2014	0	A	2	85	2	2_Y1	295	174	819.3	H	T	AT	293	222	18301.5	39.5	0.135	A	0	NA	NA	3.52	3	90	76.9	63.9	65.7	61.9	57.9	90.9	63	36.3	19	8.1	27.3	0	1.1	2	180.9	28	1077	0
1078	8	1	14/07/2014	0	A	2	85	2	2_Y1	295	174	819.3	H	T	AT	293	222	18301.5	39.5	0.135	A	0	NA	NA	3.52	3	90	76.9	63.9	65.7	61.9	57.9	90.9	63	36.3	19	8.1	27.3	0	1.1	2	180.9	28	1078	0
1079	8	1	14/07/2014	0	A	2	85	2	2_Y1	295	174	819.3	H	T	AT	293	222	18301.5	39.5	0.135	A	0	NA	NA	3.52	3	90	76.9	63.9	65.7	61.9	57.9	90.9	63	36.3	19	8.1	27.3	0	1.1	2	180.9	28	1079	0
1080	9	1	14/07/2014	0	A	1	117	2	2_Y1	303	54	478.3	I	T	AT	303	102	31920	69	0.228	B	1	NA	NA	3.69	3.18	90	76.9	63.9	65.7	61.9	57.9	90.9	63	36.3	19	8.1	27.3	0	1.1	2	180.9	28	1080	0
1081	9	1	14/07/2014	0	A	1	117	2	2_Y1	303	54	478.3	I	T	AT	303	102	31920	69	0.228	B	1	NA	NA	3.69	3.18	90	76.9	63.9	65.7	61.9	57.9	90.9	63	36.3	19	8.1	27.3	0	1.1	2	180.9	28	1081	0
1082	9	1	14/07/2014	0	A	1	117	2	2_Y1	303	54	478.3	I	T	AT	303	102	31920	69	0.228	B	1	NA	NA	3.69	3.18	90	76.9	63.9	65.7	61.9	57.9	90.9	63	36.3	19	8.1	27.3	0	1.1	2	180.9	28	1082	0
1083	9	1	14/07/2014	0	A	1	117	2	2_Y1	303	54	478.3	I	T	AT	303	102	31920	69	0.228	B	1	NA	NA	3.69	3.18	90	76.9	63.9	65.7	61.9	57.9	90.9	63	36.3	19	8.1	27.3	0	1.1	2	180.9	28	1083	0
1084	9	1	14/07/2014	0	A	1	117	2	2_Y1	303	54	478.3	I	T	AT	303	102	31920	69	0.228	B	1	NA	NA	3.69	3.18	90	76.9	63.9	65.7	61.9	57.9	90.9	63	36.3	19	8.1	27.3	0	1.1	2	180.9	28	1084	0
1085	9	1	14/07/2014	0	A	1	117	2	2_Y1	303	54	478.3	I	T	AT	303	102	31920	69	0.228	B	1	NA	NA	3.69	3.18	90	76.9	63.9	65.7	61.9	57.9	90.9	63	36.3	19	8.1	27.3	0	1.1	2	180.9	28	1085	0
1086	9	1	14/07/2014	0	A	1	117	2	2_Y1	303	54	478.3	I	T	AT	303	102	31920	69	0.228	B	1	NA	NA	3.69	3.18	90	76.9	63.9	65.7	61.9	57.9	90.9	63	36.3	19	8.1	27.3	0	1.1	2	180.9	28	1086	0
1087	9	1	14/07/2014	0	A	1	117	2	2_Y1	303	54	478.3	I	T	AT	303	102	31920	69	0.228	B	1	NA	NA	3.69	3.18	90	76.9	63.9	65.7	61.9	57.9	90.9	63	36.3	19	8.1	27.3	0	1.1	2	180.9	28	1087	0
1088	9	1	14/07/2014	0	A	1	117	2	2_Y1	303	54	478.3	I	T	AT	303	102	31920	69	0.228	B	1	NA	NA	3.69	3.18	90	76.9	63.9	65.7	61.9	57.9	90.9	63	36.3	19	8.1	27.3	0	1.1	2	180.9	28	1088	0
1089	9	1	14/07/2014	0	A	1	117	2	2_Y1	303	54	478.3	I	T	AT	303	102	31920	69	0.228	B	1	NA	NA	3.69	3.18	90	76.9	63.9	65.7	61.9	57.9	90.9	63	36.3	19	8.1	27.3	0	1.1	2	180.9	28	1089	0
1090	9	1	14/07/2014	0	A	1	117	2	2_Y1	303	54	478.3	I	T	AT	303	102	31920	69	0.228	B	1	NA	NA	3.69	3.18	90	76.9	63.9	65.7	61.9	57.9	90.9	63	36.3	19	8.1	27.3	0	1.1	2	180.9	28	1090	0
1091	9	1	14/07/2014	0	A	1	117	2	2_Y1	303	54	478.3	I	T	AT	303	102	31920	69	0.228	B	1	NA	NA	3.69	3.18	90	76.9	63.9	65.7	61.9	57.9	90.9	63	36.3	19	8.1	27.3	0	1.1	2	180.9	28	1091	0
1092	9	1	14/07/2014	0	A	1	117	2	2_Y1	303	54	478.3	I	T	AT	303	102	31920	69	0.228	B	1	NA	NA	3.69	3.18	90	76.9	63.9	65.7	61.9	57.9	90.9	63	36.3	19	8.1	27.3	0	1.1	2	180.9	28	1092	0
1093	9	1	14/07/2014	0	A	1	117	2	2_Y1	303	54	478.3	I	T	AT	303	102	31920	69	0.228	B	1	NA	NA	3.69	3.18	90	76.9	63.9	65.7	61.9	57.9	90.9	63	36.3	19	8.1	27.3	0	1.1	2	180.9	28	1093	0
1094	9	1	14/07/2014	0	A	1	117	2	2_Y1	303	54	478.3	I	T	AT	303	102	31920	69	0.228	B	1	NA	NA	3.69	3.18	90	76.9	63.9	65.7	61.9	57.9	90.9	63	36.3	19	8.1	27.3	0	1.1	2	180.9	28	1094	0
1095	9	1	14/07/2014	0	A	1	117	2	2_Y1	303	54	478.3	I	T	AT	303	102	31920	69	0.228	B	1	NA	NA	3.69	3.18	90	76.9	63.9	65.7	61.9	57.9	90.9	63	36.3	19	8.1	27.3	0	1.1	2	180.9	28	1095	0
1096	9	1	14/07/2014	0	A	1	117	2	2_Y1	303	54	478.3	I	T	AT	303	102	31920	69	0.228	B	1	NA	NA	3.69	3.18	90	76.9	63.9	65.7	61.9	57.9	90.9	63	36.3	19	8.1	27.3	0	1.1	2	180.9	28	1096	0
1097	9	1	14/07/2014	0	A	1	117	2	2_Y1	303	54	478.3	I	T	AT	303	102	31920	69	0.228	B	1	NA	NA	3.69	3.18	90	76.9	63.9	65.7	61.9	57.9	90.9	63	36.3	19	8.1	27.3	0	1.1	2	180.9	28	1097	0
1098	9	1	14/07/2014	0	A	1	117	2	2_Y1	303	54	478.3	I	T	AT	303	102	31920	69	0.228	B	0	NA	NA	3.69	3.18	90	76.9	63.9	65.7	61.9	57.9	90.9	63	36.3	19	8.1	27.3	0	1.1	2	180.9	28	1098	0
1099	9	1	14/07/2014	0	A	1	117	2	2_Y1	303	54	478.3	I	T	AT	303	102	31920	69	0.228	B	0	NA	NA	3.69	3.18	90	76.9	63.9	65.7	61.9	57.9	90.9	63	36.3	19	8.1	27.3	0	1.1	2	180.9	28	1099	0
1100	9	1	14/07/2014	0	A	1	117	2	2_Y1	303	54	478.3	I	T	AT	303	102	31920	69	0.228	B	0	NA	NA	3.69	3.18	90	76.9	63.9	65.7	61.9	57.9	90.9	63	36.3	19	8.1	27.3	0	1.1	2	180.9	28	1100	0
1101	9	1	14/07/2014	0	A	1	117	2	2_Y1	303	54	478.3	I	T	AT	303	102	31920	69	0.228	B	0	NA	NA	3.69	3.18	90	76.9	63.9	65.7	61.9	57.9	90.9	63	36.3	19	8.1	27.3	0	1.1	2	180.9	28	1101	0
1102	9	1	14/07/2014	0	A	1	117	2	2_Y1	303	54	478.3	I	T	AT	303	102	31920	69	0.228	B	0	NA	NA	3.69	3.18	90	76.9	63.9	65.7	61.9	57.9	90.9	63	36.3	19	8.1	27.3	0	1.1	2	180.9	28	1102	0
1103	9	1	14/07/2014	0	A	1	117	2	2_Y1	303	54	478.3	I	T	AT	303	102	31920	69	0.228	B	0	NA	NA	3.69	3.18	90	76.9	63.9	65.7	61.9	57.9	90.9	63	36.3	19	8.1	27.3	0	1.1	2	180.9	28	1103	0
1104	9	1	14/07/2014	0	A	1	117	2	2_Y1	303	54	478.3	I	T	AT	303	102	31920	69	0.228	B	0	NA	NA	3.69	3.18	90	76.9	63.9	65.7	61.9	57.9	90.9	63	36.3	19	8.1	27.3	0	1.1	2	180.9	28	1104	0
1105	9	1	14/07/2014	0	A	1	117	2	2_Y1	303	54	478.3	I	T	AT	303	102	31920	69	0.228	B	0	NA	NA	3.69	3.18	90	76.9	63.9	65.7	61.9	57.9	90.9	63	36.3	19	8.1	27.3	0	1.1	2	180.9	28	1105	0
1106	9	1	14/07/2014	0	A	1	117	2	2_Y1	303	54	478.3	I	T	AT	303	102	31920	69	0.228	B	0	NA	NA	3.69	3.18	90	76.9	63.9	65.7	61.9	57.9	90.9	63	36.3	19	8.1	27.3	0	1.1	2	180.9	28	1106	0
1107	9	1	14/07/2014	0	A	1	117	2	2_Y1	303	54	478.3	I	T	AT	303	102	31920	69	0.228	B	0	NA	NA	3.69	3.18	90	76.9	63.9	65.7	61.9	57.9	90.9	63	36.3	19	8.1	27.3	0	1.1	2	180.9	28	1107	0
1108	9	1	14/07/2014	0	A	1	117	2	2_Y1	303	54	478.3	I	T	AT	303	102	31920	69	0.228	B	0	NA	NA	3.69	3.18	90	76.9	63.9	65.7	61.9	57.9	90.9	63	36.3	19	8.1	27.3	0	1.1	2	180.9	28	1108	0
1109	9	1	14/07/2014	0	A	1	117	2	2_Y1	303	54	478.3	I	T	AT	303	102	31920	69	0.228	B	0	NA	NA	3.69	3.18	90	76.9	63.9	65.7	61.9	57.9	90.9	63	36.3	19	8.1	27.3	0	1.1	2	180.9	28	1109	0
1110	9	1	14/07/2014	0	A	1	117	2	2_Y1	303	54	478.3	I	T	AT	303	102	31920	69	0.228	B	0	NA	NA	3.69	3.18	90	76.9	63.9	65.7	61.9	57.9	90.9	63	36.3	19	8.1	27.3	0	1.1	2	180.9	28	1110	0
1111	9	1	14/07/2014	0	A	1	117	2	2_Y1	303	54	478.3	I	T	AT	303	102	31920	69	0.228	B	0	NA	NA	3.69	3.18	90	76.9	63.9	65.7	61.9	57.9	90.9	63	36.3	19	8.1	27.3	0	1.1	2	180.9	28	1111	0
1112	9	1	14/07/2014	0	A	1	117	2	2_Y1	303	54	478.3	I	T	AT	303	102	31920	69	0.228	B	0	NA	NA	3.69	3.18	90	76.9	63.9	65.7	61.9	57.9	90.9	63	36.3	19	8.1	27.3	0	1.1	2	180.9	28	1112	0
1113	9	1	14/07/2014	0	A	1	117	2	2_Y1	303	54	478.3	I	T	AT	303	102	31920	69	0.228	B	0	NA	NA	3.69	3.18	90	76.9	63.9	65.7	61.9	57.9	90.9	63	36.3	19	8.1	27.3	0	1.1	2	180.9	28	1113	0
1114	9	1	14/07/2014	0	A	1	117	2	2_Y1	303	54	478.3	I	T	AT	303	102	31920	69	0.228	B	0	NA	NA	3.69	3.18	90	76.9	63.9	65.7	61.9	57.9	90.9	63	36.3	19	8.1	27.3	0	1.1	2	180.9	28	1114	0
1115	9	1	14/07/2014	0	A	1	117	2	2_Y1	303	54	478.3	I	T	AT	303	102	31920	69	0.228	B	0	NA	NA	3.69	3.18	90	76.9	63.9	65.7	61.9	57.9	90.9	63	36.3	19	8.1	27.3	0	1.1	2	180.9	28	1115	0
1116	9	1	14/07/2014	0	A	1	117	2	2_Y1	303	54	478.3	I	T	AT	303	102	31920	69	0.228	B	0	NA	NA	3.69	3.18	90	76.9	63.9	65.7	61.9	57.9	90.9	63	36.3	19	8.1	27.3	0	1.1	2	180.9	28	1116	0
1117	9	1	14/07/2014	0	A	1	117	2	2_Y1	303	54	478.3	I	T	AT	303	102	31920	69	0.228	B	0	NA	NA	3.69	3.18	90	76.9	63.9	65.7	61.9	57.9	90.9	63	36.3	19	8.1	27.3	0	1.1	2	180.9	28	1117	0
1118	9	1	14/07/2014	0	A	1	117	2	2_Y1	303	54	478.3	I	T	AT	303	102	31920	69	0.228	B	0	NA	NA	3.69	3.18	90	76.9	63.9	65.7	61.9	57.9	90.9	63	36.3	19	8.1	27.3	0	1.1	2	180.9	28	1118	0
1119	9	1	14/07/2014	0	A	1	117	2	2_Y1	303	54	478.3	I	T	AT	303	102	31920	69	0.228	B	0	NA	NA	3.69	3.18	90	76.9	63.9	65.7	61.9	57.9	90.9	63	36.3	19	8.1	27.3	0	1.1	2	180.9	28	1119	0
1120	10	1	14/07/2014	0	A	2	194	2	2_Y1	274	108	679	J	T	AT	274	156	22344	48.5	0.177	C	1	NA	NA	4.8	4.74	90	76.9	63.9	65.7	61.9	57.9	90.9	63	36.3	19	8.1	27.3	0	1.1	2	180.9	28	1120	0
1121	10	1	14/07/2014	0	A	2	194	2	2_Y1	274	108	679	J	T	AT	274	156	22344	48.5	0.177	C	1	NA	NA	4.8	4.74	90	76.9	63.9	65.7	61.9	57.9	90.9	63	36.3	19	8.1	27.3	0	1.1	2	180.9	28	1121	0
1122	10	1	14/07/2014	0	A	2	194	2	2_Y1	274	108	679	J	T	AT	274	156	22344	48.5	0.177	C	1	NA	NA	4.8	4.74	90	76.9	63.9	65.7	61.9	57.9	90.9	63	36.3	19	8.1	27.3	0	1.1	2	180.9	28	1122	0
1123	10	1	14/07/2014	0	A	2	194	2	2_Y1	274	108	679	J	T	AT	274	156	22344	48.5	0.177	C	1	NA	NA	4.8	4.74	90	76.9	63.9	65.7	61.9	57.9	90.9	63	36.3	19	8.1	27.3	0	1.1	2	180.9	28	1123	0
1124	10	1	14/07/2014	0	A	2	194	2	2_Y1	274	108	679	J	T	AT	274	156	22344	48.5	0.177	C	1	NA	NA	4.8	4.74	90	76.9	63.9	65.7	61.9	57.9	90.9	63	36.3	19	8.1	27.3	0	1.1	2	180.9	28	1124	0
1125	10	1	14/07/2014	0	A	2	194	2	2_Y1	274	108	679	J	T	AT	274	156	22344	48.5	0.177	C	1	NA	NA	4.8	4.74	90	76.9	63.9	65.7	61.9	57.9	90.9	63	36.3	19	8.1	27.3	0	1.1	2	180.9	28	1125	0
1126	10	1	14/07/2014	0	A	2	194	2	2_Y1	274	108	679	J	T	AT	274	156	22344	48.5	0.177	C	0	NA	NA	4.8	4.74	90	76.9	63.9	65.7	61.9	57.9	90.9	63	36.3	19	8.1	27.3	0	1.1	2	180.9	28	1126	0
1127	10	1	14/07/2014	0	A	2	194	2	2_Y1	274	108	679	J	T	AT	274	156	22344	48.5	0.177	C	0	NA	NA	4.8	4.74	90	76.9	63.9	65.7	61.9	57.9	90.9	63	36.3	19	8.1	27.3	0	1.1	2	180.9	28	1127	0
1128	10	1	14/07/2014	0	A	2	194	2	2_Y1	274	108	679	J	T	AT	274	156	22344	48.5	0.177	C	0	NA	NA	4.8	4.74	90	76.9	63.9	65.7	61.9	57.9	90.9	63	36.3	19	8.1	27.3	0	1.1	2	180.9	28	1128	0
1129	10	1	14/07/2014	0	A	2	194	2	2_Y1	274	108	679	J	T	AT	274	156	22344	48.5	0.177	C	0	NA	NA	4.8	4.74	90	76.9	63.9	65.7	61.9	57.9	90.9	63	36.3	19	8.1	27.3	0	1.1	2	180.9	28	1129	0
1130	10	1	14/07/2014	0	A	2	194	2	2_Y1	274	108	679	J	T	AT	274	156	22344	48.5	0.177	C	0	NA	NA	4.8	4.74	90	76.9	63.9	65.7	61.9	57.9	90.9	63	36.3	19	8.1	27.3	0	1.1	2	180.9	28	1130	0
1131	10	1	14/07/2014	0	A	2	194	2	2_Y1	274	108	679	J	T	AT	274	156	22344	48.5	0.177	C	0	NA	NA	4.8	4.74	90	76.9	63.9	65.7	61.9	57.9	90.9	63	36.3	19	8.1	27.3	0	1.1	2	180.9	28	1131	0
1132	10	1	14/07/2014	0	A	2	194	2	2_Y1	274	108	679	J	T	AT	274	156	22344	48.5	0.177	C	0	NA	NA	4.8	4.74	90	76.9	63.9	65.7	61.9	57.9	90.9	63	36.3	19	8.1	27.3	0	1.1	2	180.9	28	1132	0
1133	10	1	14/07/2014	0	A	2	194	2	2_Y1	274	108	679	J	T	AT	274	156	22344	48.5	0.177	C	0	NA	NA	4.8	4.74	90	76.9	63.9	65.7	61.9	57.9	90.9	63	36.3	19	8.1	27.3	0	1.1	2	180.9	28	1133	0
1134	10	1	14/07/2014	0	A	2	194	2	2_Y1	274	108	679	J	T	AT	274	156	22344	48.5	0.177	C	0	NA	NA	4.8	4.74	90	76.9	63.9	65.7	61.9	57.9	90.9	63	36.3	19	8.1	27.3	0	1.1	2	180.9	28	1134	0
1135	10	1	14/07/2014	0	A	2	194	2	2_Y1	274	108	679	J	T	AT	274	156	22344	48.5	0.177	C	0	NA	NA	4.8	4.74	90	76.9	63.9	65.7	61.9	57.9	90.9	63	36.3	19	8.1	27.3	0	1.1	2	180.9	28	1135	0
1136	10	1	14/07/2014	0	A	2	194	2	2_Y1	274	108	679	J	T	AT	274	156	22344	48.5	0.177	C	0	NA	NA	4.8	4.74	90	76.9	63.9	65.7	61.9	57.9	90.9	63	36.3	19	8.1	27.3	0	1.1	2	180.9	28	1136	0
1137	10	1	14/07/2014	0	A	2	194	2	2_Y1	274	108	679	J	T	AT	274	156	22344	48.5	0.177	C	0	NA	NA	4.8	4.74	90	76.9	63.9	65.7	61.9	57.9	90.9	63	36.3	19	8.1	27.3	0	1.1	2	180.9	28	1137	0
1138	10	1	14/07/2014	0	A	2	194	2	2_Y1	274	108	679	J	T	AT	274	156	22344	48.5	0.177	C	0	NA	NA	4.8	4.74	90	76.9	63.9	65.7	61.9	57.9	90.9	63	36.3	19	8.1	27.3	0	1.1	2	180.9	28	1138	0
1139	10	1	14/07/2014	0	A	2	194	2	2_Y1	274	108	679	J	T	AT	274	156	22344	48.5	0.177	C	0	NA	NA	4.8	4.74	90	76.9	63.9	65.7	61.9	57.9	90.9	63	36.3	19	8.1	27.3	0	1.1	2	180.9	28	1139	0
1140	10	1	14/07/2014	0	A	2	194	2	2_Y1	274	108	679	J	T	AT	274	156	22344	48.5	0.177	C	0	NA	NA	4.8	4.74	90	76.9	63.9	65.7	61.9	57.9	90.9	63	36.3	19	8.1	27.3	0	1.1	2	180.9	28	1140	0
1141	10	1	14/07/2014	0	A	2	194	2	2_Y1	274	108	679	J	T	AT	274	156	22344	48.5	0.177	C	0	NA	NA	4.8	4.74	90	76.9	63.9	65.7	61.9	57.9	90.9	63	36.3	19	8.1	27.3	0	1.1	2	180.9	28	1141	0
1142	10	1	14/07/2014	0	A	2	194	2	2_Y1	274	108	679	J	T	AT	274	156	22344	48.5	0.177	C	0	NA	NA	4.8	4.74	90	76.9	63.9	65.7	61.9	57.9	90.9	63	36.3	19	8.1	27.3	0	1.1	2	180.9	28	1142	0
1143	10	1	14/07/2014	0	A	2	194	2	2_Y1	274	108	679	J	T	AT	274	156	22344	48.5	0.177	C	0	NA	NA	4.8	4.74	90	76.9	63.9	65.7	61.9	57.9	90.9	63	36.3	19	8.1	27.3	0	1.1	2	180.9	28	1143	0
1144	10	1	14/07/2014	0	A	2	194	2	2_Y1	274	108	679	J	T	AT	274	156	22344	48.5	0.177	C	0	NA	NA	4.8	4.74	90	76.9	63.9	65.7	61.9	57.9	90.9	63	36.3	19	8.1	27.3	0	1.1	2	180.9	28	1144	0
1145	10	1	14/07/2014	0	A	2	194	2	2_Y1	274	108	679	J	T	AT	274	156	22344	48.5	0.177	C	0	NA	NA	4.8	4.74	90	76.9	63.9	65.7	61.9	57.9	90.9	63	36.3	19	8.1	27.3	0	1.1	2	180.9	28	1145	0
1146	10	1	14/07/2014	0	A	2	194	2	2_Y1	274	108	679	J	T	AT	274	156	22344	48.5	0.177	C	0	NA	NA	4.8	4.74	90	76.9	63.9	65.7	61.9	57.9	90.9	63	36.3	19	8.1	27.3	0	1.1	2	180.9	28	1146	0
1147	10	1	14/07/2014	0	A	2	194	2	2_Y1	274	108	679	J	T	AT	274	156	22344	48.5	0.177	C	0	NA	NA	4.8	4.74	90	76.9	63.9	65.7	61.9	57.9	90.9	63	36.3	19	8.1	27.3	0	1.1	2	180.9	28	1147	0
1148	10	1	14/07/2014	0	A	2	194	2	2_Y1	274	108	679	J	T	AT	274	156	22344	48.5	0.177	C	0	NA	NA	4.8	4.74	90	76.9	63.9	65.7	61.9	57.9	90.9	63	36.3	19	8.1	27.3	0	1.1	2	180.9	28	1148	0
1149	10	1	14/07/2014	0	A	2	194	2	2_Y1	274	108	679	J	T	AT	274	156	22344	48.5	0.177	C	0	NA	NA	4.8	4.74	90	76.9	63.9	65.7	61.9	57.9	90.9	63	36.3	19	8.1	27.3	0	1.1	2	180.9	28	1149	0
1150	10	1	14/07/2014	0	A	2	194	2	2_Y1	274	108	679	J	T	AT	274	156	22344	48.5	0.177	C	0	NA	NA	4.8	4.74	90	76.9	63.9	65.7	61.9	57.9	90.9	63	36.3	19	8.1	27.3	0	1.1	2	180.9	28	1150	0
1151	10	1	14/07/2014	0	A	2	194	2	2_Y1	274	108	679	J	T	AT	274	156	22344	48.5	0.177	C	0	NA	NA	4.8	4.74	90	76.9	63.9	65.7	61.9	57.9	90.9	63	36.3	19	8.1	27.3	0	1.1	2	180.9	28	1151	0
1152	10	1	14/07/2014	0	A	2	194	2	2_Y1	274	108	679	J	T	AT	274	156	22344	48.5	0.177	C	0	NA	NA	4.8	4.74	90	76.9	63.9	65.7	61.9	57.9	90.9	63	36.3	19	8.1	27.3	0	1.1	2	180.9	28	1152	0
1153	10	1	14/07/2014	0	A	2	194	2	2_Y1	274	108	679	J	T	AT	274	156	22344	48.5	0.177	C	0	NA	NA	4.8	4.74	90	76.9	63.9	65.7	61.9	57.9	90.9	63	36.3	19	8.1	27.3	0	1.1	2	180.9	28	1153	0
1154	10	1	14/07/2014	0	A	2	194	2	2_Y1	274	108	679	J	T	AT	274	156	22344	48.5	0.177	C	0	NA	NA	4.8	4.74	90	76.9	63.9	65.7	61.9	57.9	90.9	63	36.3	19	8.1	27.3	0	1.1	2	180.9	28	1154	0
1155	10	1	14/07/2014	0	A	2	194	2	2_Y1	274	108	679	J	T	AT	274	156	22344	48.5	0.177	C	0	NA	NA	4.8	4.74	90	76.9	63.9	65.7	61.9	57.9	90.9	63	36.3	19	8.1	27.3	0	1.1	2	180.9	28	1155	0
1156	10	1	14/07/2014	0	A	2	194	2	2_Y1	274	108	679	J	T	AT	274	156	22344	48.5	0.177	C	0	NA	NA	4.8	4.74	90	76.9	63.9	65.7	61.9	57.9	90.9	63	36.3	19	8.1	27.3	0	1.1	2	180.9	28	1156	0
1157	10	1	14/07/2014	0	A	2	194	2	2_Y1	274	108	679	J	T	AT	274	156	22344	48.5	0.177	C	0	NA	NA	4.8	4.74	90	76.9	63.9	65.7	61.9	57.9	90.9	63	36.3	19	8.1	27.3	0	1.1	2	180.9	28	1157	0
1158	10	1	14/07/2014	0	A	2	194	2	2_Y1	274	108	679	J	T	AT	274	156	22344	48.5	0.177	C	0	NA	NA	4.8	4.74	90	76.9	63.9	65.7	61.9	57.9	90.9	63	36.3	19	8.1	27.3	0	1.1	2	180.9	28	1158	0
1159	10	1	14/07/2014	0	A	2	194	2	2_Y1	274	108	679	J	T	AT	274	156	22344	48.5	0.177	C	0	NA	NA	4.8	4.74	90	76.9	63.9	65.7	61.9	57.9	90.9	63	36.3	19	8.1	27.3	0	1.1	2	180.9	28	1159	0
1160	11	1	14/07/2014	0	A	3	206	2	2_Y1	285	192	894.2	K	T	AT	283	240	23142	50	0.177	C	1	NA	NA	3.77	2.86	90	76.9	63.9	65.7	61.9	57.9	90.9	63	36.3	19	8.1	27.3	0	1.1	2	180.9	28	1160	0
1161	11	1	14/07/2014	0	A	3	206	2	2_Y1	285	192	894.2	K	T	AT	283	240	23142	50	0.177	C	1	NA	NA	3.77	2.86	90	76.9	63.9	65.7	61.9	57.9	90.9	63	36.3	19	8.1	27.3	0	1.1	2	180.9	28	1161	0
1162	11	1	14/07/2014	0	A	3	206	2	2_Y1	285	192	894.2	K	T	AT	283	240	23142	50	0.177	C	1	NA	NA	3.77	2.86	90	76.9	63.9	65.7	61.9	57.9	90.9	63	36.3	19	8.1	27.3	0	1.1	2	180.9	28	1162	0
1163	11	1	14/07/2014	0	A	3	206	2	2_Y1	285	192	894.2	K	T	AT	283	240	23142	50	0.177	C	1	NA	NA	3.77	2.86	90	76.9	63.9	65.7	61.9	57.9	90.9	63	36.3	19	8.1	27.3	0	1.1	2	180.9	28	1163	0
1164	11	1	14/07/2014	0	A	3	206	2	2_Y1	285	192	894.2	K	T	AT	283	240	23142	50	0.177	C	1	NA	NA	3.77	2.86	90	76.9	63.9	65.7	61.9	57.9	90.9	63	36.3	19	8.1	27.3	0	1.1	2	180.9	28	1164	0
1165	11	1	14/07/2014	0	A	3	206	2	2_Y1	285	192	894.2	K	T	AT	283	240	23142	50	0.177	C	1	NA	NA	3.77	2.86	90	76.9	63.9	65.7	61.9	57.9	90.9	63	36.3	19	8.1	27.3	0	1.1	2	180.9	28	1165	0
1166	11	1	14/07/2014	0	A	3	206	2	2_Y1	285	192	894.2	K	T	AT	283	240	23142	50	0.177	C	1	NA	NA	3.77	2.86	90	76.9	63.9	65.7	61.9	57.9	90.9	63	36.3	19	8.1	27.3	0	1.1	2	180.9	28	1166	0
1167	11	1	14/07/2014	0	A	3	206	2	2_Y1	285	192	894.2	K	T	AT	283	240	23142	50	0.177	C	1	NA	NA	3.77	2.86	90	76.9	63.9	65.7	61.9	57.9	90.9	63	36.3	19	8.1	27.3	0	1.1	2	180.9	28	1167	0
1168	11	1	14/07/2014	0	A	3	206	2	2_Y1	285	192	894.2	K	T	AT	283	240	23142	50	0.177	C	1	NA	NA	3.77	2.86	90	76.9	63.9	65.7	61.9	57.9	90.9	63	36.3	19	8.1	27.3	0	1.1	2	180.9	28	1168	0
1169	11	1	14/07/2014	0	A	3	206	2	2_Y1	285	192	894.2	K	T	AT	283	240	23142	50	0.177	C	1	NA	NA	3.77	2.86	90	76.9	63.9	65.7	61.9	57.9	90.9	63	36.3	19	8.1	27.3	0	1.1	2	180.9	28	1169	0
1170	11	1	14/07/2014	0	A	3	206	2	2_Y1	285	192	894.2	K	T	AT	283	240	23142	50	0.177	C	1	NA	NA	3.77	2.86	90	76.9	63.9	65.7	61.9	57.9	90.9	63	36.3	19	8.1	27.3	0	1.1	2	180.9	28	1170	0
1171	11	1	14/07/2014	0	A	3	206	2	2_Y1	285	192	894.2	K	T	AT	283	240	23142	50	0.177	C	0	NA	NA	3.77	2.86	90	76.9	63.9	65.7	61.9	57.9	90.9	63	36.3	19	8.1	27.3	0	1.1	2	180.9	28	1171	0
1172	11	1	14/07/2014	0	A	3	206	2	2_Y1	285	192	894.2	K	T	AT	283	240	23142	50	0.177	C	0	NA	NA	3.77	2.86	90	76.9	63.9	65.7	61.9	57.9	90.9	63	36.3	19	8.1	27.3	0	1.1	2	180.9	28	1172	0
1173	11	1	14/07/2014	0	A	3	206	2	2_Y1	285	192	894.2	K	T	AT	283	240	23142	50	0.177	C	0	NA	NA	3.77	2.86	90	76.9	63.9	65.7	61.9	57.9	90.9	63	36.3	19	8.1	27.3	0	1.1	2	180.9	28	1173	0
1174	11	1	14/07/2014	0	A	3	206	2	2_Y1	285	192	894.2	K	T	AT	283	240	23142	50	0.177	C	0	NA	NA	3.77	2.86	90	76.9	63.9	65.7	61.9	57.9	90.9	63	36.3	19	8.1	27.3	0	1.1	2	180.9	28	1174	0
1175	11	1	14/07/2014	0	A	3	206	2	2_Y1	285	192	894.2	K	T	AT	283	240	23142	50	0.177	C	0	NA	NA	3.77	2.86	90	76.9	63.9	65.7	61.9	57.9	90.9	63	36.3	19	8.1	27.3	0	1.1	2	180.9	28	1175	0
1176	11	1	14/07/2014	0	A	3	206	2	2_Y1	285	192	894.2	K	T	AT	283	240	23142	50	0.177	C	0	NA	NA	3.77	2.86	90	76.9	63.9	65.7	61.9	57.9	90.9	63	36.3	19	8.1	27.3	0	1.1	2	180.9	28	1176	0
1177	11	1	14/07/2014	0	A	3	206	2	2_Y1	285	192	894.2	K	T	AT	283	240	23142	50	0.177	C	0	NA	NA	3.77	2.86	90	76.9	63.9	65.7	61.9	57.9	90.9	63	36.3	19	8.1	27.3	0	1.1	2	180.9	28	1177	0
1178	11	1	14/07/2014	0	A	3	206	2	2_Y1	285	192	894.2	K	T	AT	283	240	23142	50	0.177	C	0	NA	NA	3.77	2.86	90	76.9	63.9	65.7	61.9	57.9	90.9	63	36.3	19	8.1	27.3	0	1.1	2	180.9	28	1178	0
1179	11	1	14/07/2014	0	A	3	206	2	2_Y1	285	192	894.2	K	T	AT	283	240	23142	50	0.177	C	0	NA	NA	3.77	2.86	90	76.9	63.9	65.7	61.9	57.9	90.9	63	36.3	19	8.1	27.3	0	1.1	2	180.9	28	1179	0
1180	11	1	14/07/2014	0	A	3	206	2	2_Y1	285	192	894.2	K	T	AT	283	240	23142	50	0.177	C	0	NA	NA	3.77	2.86	90	76.9	63.9	65.7	61.9	57.9	90.9	63	36.3	19	8.1	27.3	0	1.1	2	180.9	28	1180	0
1181	11	1	14/07/2014	0	A	3	206	2	2_Y1	285	192	894.2	K	T	AT	283	240	23142	50	0.177	C	0	NA	NA	3.77	2.86	90	76.9	63.9	65.7	61.9	57.9	90.9	63	36.3	19	8.1	27.3	0	1.1	2	180.9	28	1181	0
1182	11	1	14/07/2014	0	A	3	206	2	2_Y1	285	192	894.2	K	T	AT	283	240	23142	50	0.177	C	0	NA	NA	3.77	2.86	90	76.9	63.9	65.7	61.9	57.9	90.9	63	36.3	19	8.1	27.3	0	1.1	2	180.9	28	1182	0
1183	11	1	14/07/2014	0	A	3	206	2	2_Y1	285	192	894.2	K	T	AT	283	240	23142	50	0.177	C	0	NA	NA	3.77	2.86	90	76.9	63.9	65.7	61.9	57.9	90.9	63	36.3	19	8.1	27.3	0	1.1	2	180.9	28	1183	0
1184	11	1	14/07/2014	0	A	3	206	2	2_Y1	285	192	894.2	K	T	AT	283	240	23142	50	0.177	C	0	NA	NA	3.77	2.86	90	76.9	63.9	65.7	61.9	57.9	90.9	63	36.3	19	8.1	27.3	0	1.1	2	180.9	28	1184	0
1185	11	1	14/07/2014	0	A	3	206	2	2_Y1	285	192	894.2	K	T	AT	283	240	23142	50	0.177	C	0	NA	NA	3.77	2.86	90	76.9	63.9	65.7	61.9	57.9	90.9	63	36.3	19	8.1	27.3	0	1.1	2	180.9	28	1185	0
1186	11	1	14/07/2014	0	A	3	206	2	2_Y1	285	192	894.2	K	T	AT	283	240	23142	50	0.177	C	0	NA	NA	3.77	2.86	90	76.9	63.9	65.7	61.9	57.9	90.9	63	36.3	19	8.1	27.3	0	1.1	2	180.9	28	1186	0
1187	11	1	14/07/2014	0	A	3	206	2	2_Y1	285	192	894.2	K	T	AT	283	240	23142	50	0.177	C	0	NA	NA	3.77	2.86	90	76.9	63.9	65.7	61.9	57.9	90.9	63	36.3	19	8.1	27.3	0	1.1	2	180.9	28	1187	0
1188	11	1	14/07/2014	0	A	3	206	2	2_Y1	285	192	894.2	K	T	AT	283	240	23142	50	0.177	C	0	NA	NA	3.77	2.86	90	76.9	63.9	65.7	61.9	57.9	90.9	63	36.3	19	8.1	27.3	0	1.1	2	180.9	28	1188	0
1189	11	1	14/07/2014	0	A	3	206	2	2_Y1	285	192	894.2	K	T	AT	283	240	23142	50	0.177	C	0	NA	NA	3.77	2.86	90	76.9	63.9	65.7	61.9	57.9	90.9	63	36.3	19	8.1	27.3	0	1.1	2	180.9	28	1189	0
1190	11	1	14/07/2014	0	A	3	206	2	2_Y1	285	192	894.2	K	T	AT	283	240	23142	50	0.177	C	0	NA	NA	3.77	2.86	90	76.9	63.9	65.7	61.9	57.9	90.9	63	36.3	19	8.1	27.3	0	1.1	2	180.9	28	1190	0
1191	11	1	14/07/2014	0	A	3	206	2	2_Y1	285	192	894.2	K	T	AT	283	240	23142	50	0.177	C	0	NA	NA	3.77	2.86	90	76.9	63.9	65.7	61.9	57.9	90.9	63	36.3	19	8.1	27.3	0	1.1	2	180.9	28	1191	0
1192	11	1	14/07/2014	0	A	3	206	2	2_Y1	285	192	894.2	K	T	AT	283	240	23142	50	0.177	C	0	NA	NA	3.77	2.86	90	76.9	63.9	65.7	61.9	57.9	90.9	63	36.3	19	8.1	27.3	0	1.1	2	180.9	28	1192	0
1193	11	1	14/07/2014	0	A	3	206	2	2_Y1	285	192	894.2	K	T	AT	283	240	23142	50	0.177	C	0	NA	NA	3.77	2.86	90	76.9	63.9	65.7	61.9	57.9	90.9	63	36.3	19	8.1	27.3	0	1.1	2	180.9	28	1193	0
1194	11	1	14/07/2014	0	A	3	206	2	2_Y1	285	192	894.2	K	T	AT	283	240	23142	50	0.177	C	0	NA	NA	3.77	2.86	90	76.9	63.9	65.7	61.9	57.9	90.9	63	36.3	19	8.1	27.3	0	1.1	2	180.9	28	1194	0
1195	11	1	14/07/2014	0	A	3	206	2	2_Y1	285	192	894.2	K	T	AT	283	240	23142	50	0.177	C	0	NA	NA	3.77	2.86	90	76.9	63.9	65.7	61.9	57.9	90.9	63	36.3	19	8.1	27.3	0	1.1	2	180.9	28	1195	0
1196	11	1	14/07/2014	0	A	3	206	2	2_Y1	285	192	894.2	K	T	AT	283	240	23142	50	0.177	C	0	NA	NA	3.77	2.86	90	76.9	63.9	65.7	61.9	57.9	90.9	63	36.3	19	8.1	27.3	0	1.1	2	180.9	28	1196	0
1197	11	1	14/07/2014	0	A	3	206	2	2_Y1	285	192	894.2	K	T	AT	283	240	23142	50	0.177	C	0	NA	NA	3.77	2.86	90	76.9	63.9	65.7	61.9	57.9	90.9	63	36.3	19	8.1	27.3	0	1.1	2	180.9	28	1197	0
1198	11	1	14/07/2014	0	A	3	206	2	2_Y1	285	192	894.2	K	T	AT	283	240	23142	50	0.177	C	0	NA	NA	3.77	2.86	90	76.9	63.9	65.7	61.9	57.9	90.9	63	36.3	19	8.1	27.3	0	1.1	2	180.9	28	1198	0
1199	11	1	14/07/2014	0	A	3	206	2	2_Y1	285	192	894.2	K	T	AT	283	240	23142	50	0.177	C	0	NA	NA	3.77	2.86	90	76.9	63.9	65.7	61.9	57.9	90.9	63	36.3	19	8.1	27.3	0	1.1	2	180.9	28	1199	0
1200	12	1	14/07/2014	0	A	3	220	2	2_Y1	270	196	945.5	L	C	AC	268	244	23940	104	0.388	C	1	NA	NA	3.86	3.07	90	76.9	63.9	65.7	61.9	57.9	90.9	63	36.3	19	8.1	27.3	0	1.1	2	180.9	28	1200	-1
1201	12	1	14/07/2014	0	A	3	220	2	2_Y1	270	196	945.5	L	C	AC	268	244	23940	104	0.388	C	1	NA	NA	3.86	3.07	90	76.9	63.9	65.7	61.9	57.9	90.9	63	36.3	19	8.1	27.3	0	1.1	2	180.9	28	1201	-1
1202	12	1	14/07/2014	0	A	3	220	2	2_Y1	270	196	945.5	L	C	AC	268	244	23940	104	0.388	C	1	NA	NA	3.86	3.07	90	76.9	63.9	65.7	61.9	57.9	90.9	63	36.3	19	8.1	27.3	0	1.1	2	180.9	28	1202	-1
1203	12	1	14/07/2014	0	A	3	220	2	2_Y1	270	196	945.5	L	C	AC	268	244	23940	104	0.388	C	1	NA	NA	3.86	3.07	90	76.9	63.9	65.7	61.9	57.9	90.9	63	36.3	19	8.1	27.3	0	1.1	2	180.9	28	1203	-1
1204	12	1	14/07/2014	0	A	3	220	2	2_Y1	270	196	945.5	L	C	AC	268	244	23940	104	0.388	C	1	NA	NA	3.86	3.07	90	76.9	63.9	65.7	61.9	57.9	90.9	63	36.3	19	8.1	27.3	0	1.1	2	180.9	28	1204	-1
1205	12	1	14/07/2014	0	A	3	220	2	2_Y1	270	196	945.5	L	C	AC	268	244	23940	104	0.388	C	1	NA	NA	3.86	3.07	90	76.9	63.9	65.7	61.9	57.9	90.9	63	36.3	19	8.1	27.3	0	1.1	2	180.9	28	1205	-1
1206	12	1	14/07/2014	0	A	3	220	2	2_Y1	270	196	945.5	L	C	AC	268	244	23940	104	0.388	C	1	NA	NA	3.86	3.07	90	76.9	63.9	65.7	61.9	57.9	90.9	63	36.3	19	8.1	27.3	0	1.1	2	180.9	28	1206	-1
1207	12	1	14/07/2014	0	A	3	220	2	2_Y1	270	196	945.5	L	C	AC	268	244	23940	104	0.388	C	1	NA	NA	3.86	3.07	90	76.9	63.9	65.7	61.9	57.9	90.9	63	36.3	19	8.1	27.3	0	1.1	2	180.9	28	1207	-1
1208	12	1	14/07/2014	0	A	3	220	2	2_Y1	270	196	945.5	L	C	AC	268	244	23940	104	0.388	C	1	NA	NA	3.86	3.07	90	76.9	63.9	65.7	61.9	57.9	90.9	63	36.3	19	8.1	27.3	0	1.1	2	180.9	28	1208	-1
1209	12	1	14/07/2014	0	A	3	220	2	2_Y1	270	196	945.5	L	C	AC	268	244	23940	104	0.388	C	1	NA	NA	3.86	3.07	90	76.9	63.9	65.7	61.9	57.9	90.9	63	36.3	19	8.1	27.3	0	1.1	2	180.9	28	1209	-1
1210	12	1	14/07/2014	0	A	3	220	2	2_Y1	270	196	945.5	L	C	AC	268	244	23940	104	0.388	C	1	NA	NA	3.86	3.07	90	76.9	63.9	65.7	61.9	57.9	90.9	63	36.3	19	8.1	27.3	0	1.1	2	180.9	28	1210	-1
1211	12	1	14/07/2014	0	A	3	220	2	2_Y1	270	196	945.5	L	C	AC	268	244	23940	104	0.388	C	1	NA	NA	3.86	3.07	90	76.9	63.9	65.7	61.9	57.9	90.9	63	36.3	19	8.1	27.3	0	1.1	2	180.9	28	1211	-1
1212	12	1	14/07/2014	0	A	3	220	2	2_Y1	270	196	945.5	L	C	AC	268	244	23940	104	0.388	C	1	NA	NA	3.86	3.07	90	76.9	63.9	65.7	61.9	57.9	90.9	63	36.3	19	8.1	27.3	0	1.1	2	180.9	28	1212	-1
1213	12	1	14/07/2014	0	A	3	220	2	2_Y1	270	196	945.5	L	C	AC	268	244	23940	104	0.388	C	1	NA	NA	3.86	3.07	90	76.9	63.9	65.7	61.9	57.9	90.9	63	36.3	19	8.1	27.3	0	1.1	2	180.9	28	1213	-1
1214	12	1	14/07/2014	0	A	3	220	2	2_Y1	270	196	945.5	L	C	AC	268	244	23940	104	0.388	C	0	NA	NA	3.86	3.07	90	76.9	63.9	65.7	61.9	57.9	90.9	63	36.3	19	8.1	27.3	0	1.1	2	180.9	28	1214	-1
1215	12	1	14/07/2014	0	A	3	220	2	2_Y1	270	196	945.5	L	C	AC	268	244	23940	104	0.388	C	0	NA	NA	3.86	3.07	90	76.9	63.9	65.7	61.9	57.9	90.9	63	36.3	19	8.1	27.3	0	1.1	2	180.9	28	1215	-1
1216	12	1	14/07/2014	0	A	3	220	2	2_Y1	270	196	945.5	L	C	AC	268	244	23940	104	0.388	C	0	NA	NA	3.86	3.07	90	76.9	63.9	65.7	61.9	57.9	90.9	63	36.3	19	8.1	27.3	0	1.1	2	180.9	28	1216	-1
1217	12	1	14/07/2014	0	A	3	220	2	2_Y1	270	196	945.5	L	C	AC	268	244	23940	104	0.388	C	0	NA	NA	3.86	3.07	90	76.9	63.9	65.7	61.9	57.9	90.9	63	36.3	19	8.1	27.3	0	1.1	2	180.9	28	1217	-1
1218	12	1	14/07/2014	0	A	3	220	2	2_Y1	270	196	945.5	L	C	AC	268	244	23940	104	0.388	C	0	NA	NA	3.86	3.07	90	76.9	63.9	65.7	61.9	57.9	90.9	63	36.3	19	8.1	27.3	0	1.1	2	180.9	28	1218	-1
1219	12	1	14/07/2014	0	A	3	220	2	2_Y1	270	196	945.5	L	C	AC	268	244	23940	104	0.388	C	0	NA	NA	3.86	3.07	90	76.9	63.9	65.7	61.9	57.9	90.9	63	36.3	19	8.1	27.3	0	1.1	2	180.9	28	1219	-1
1220	12	1	14/07/2014	0	A	3	220	2	2_Y1	270	196	945.5	L	C	AC	268	244	23940	104	0.388	C	0	NA	NA	3.86	3.07	90	76.9	63.9	65.7	61.9	57.9	90.9	63	36.3	19	8.1	27.3	0	1.1	2	180.9	28	1220	-1
1221	12	1	14/07/2014	0	A	3	220	2	2_Y1	270	196	945.5	L	C	AC	268	244	23940	104	0.388	C	0	NA	NA	3.86	3.07	90	76.9	63.9	65.7	61.9	57.9	90.9	63	36.3	19	8.1	27.3	0	1.1	2	180.9	28	1221	-1
1222	12	1	14/07/2014	0	A	3	220	2	2_Y1	270	196	945.5	L	C	AC	268	244	23940	104	0.388	C	0	NA	NA	3.86	3.07	90	76.9	63.9	65.7	61.9	57.9	90.9	63	36.3	19	8.1	27.3	0	1.1	2	180.9	28	1222	-1
1223	12	1	14/07/2014	0	A	3	220	2	2_Y1	270	196	945.5	L	C	AC	268	244	23940	104	0.388	C	0	NA	NA	3.86	3.07	90	76.9	63.9	65.7	61.9	57.9	90.9	63	36.3	19	8.1	27.3	0	1.1	2	180.9	28	1223	-1
1224	12	1	14/07/2014	0	A	3	220	2	2_Y1	270	196	945.5	L	C	AC	268	244	23940	104	0.388	C	0	NA	NA	3.86	3.07	90	76.9	63.9	65.7	61.9	57.9	90.9	63	36.3	19	8.1	27.3	0	1.1	2	180.9	28	1224	-1
1225	12	1	14/07/2014	0	A	3	220	2	2_Y1	270	196	945.5	L	C	AC	268	244	23940	104	0.388	C	0	NA	NA	3.86	3.07	90	76.9	63.9	65.7	61.9	57.9	90.9	63	36.3	19	8.1	27.3	0	1.1	2	180.9	28	1225	-1
1226	12	1	14/07/2014	0	A	3	220	2	2_Y1	270	196	945.5	L	C	AC	268	244	23940	104	0.388	C	0	NA	NA	3.86	3.07	90	76.9	63.9	65.7	61.9	57.9	90.9	63	36.3	19	8.1	27.3	0	1.1	2	180.9	28	1226	-1
1227	12	1	14/07/2014	0	A	3	220	2	2_Y1	270	196	945.5	L	C	AC	268	244	23940	104	0.388	C	0	NA	NA	3.86	3.07	90	76.9	63.9	65.7	61.9	57.9	90.9	63	36.3	19	8.1	27.3	0	1.1	2	180.9	28	1227	-1
1228	12	1	14/07/2014	0	A	3	220	2	2_Y1	270	196	945.5	L	C	AC	268	244	23940	104	0.388	C	0	NA	NA	3.86	3.07	90	76.9	63.9	65.7	61.9	57.9	90.9	63	36.3	19	8.1	27.3	0	1.1	2	180.9	28	1228	-1
1229	12	1	14/07/2014	0	A	3	220	2	2_Y1	270	196	945.5	L	C	AC	268	244	23940	104	0.388	C	0	NA	NA	3.86	3.07	90	76.9	63.9	65.7	61.9	57.9	90.9	63	36.3	19	8.1	27.3	0	1.1	2	180.9	28	1229	-1
1230	12	1	14/07/2014	0	A	3	220	2	2_Y1	270	196	945.5	L	C	AC	268	244	23940	104	0.388	C	0	NA	NA	3.86	3.07	90	76.9	63.9	65.7	61.9	57.9	90.9	63	36.3	19	8.1	27.3	0	1.1	2	180.9	28	1230	-1
1231	12	1	14/07/2014	0	A	3	220	2	2_Y1	270	196	945.5	L	C	AC	268	244	23940	104	0.388	C	0	NA	NA	3.86	3.07	90	76.9	63.9	65.7	61.9	57.9	90.9	63	36.3	19	8.1	27.3	0	1.1	2	180.9	28	1231	-1
1232	12	1	14/07/2014	0	A	3	220	2	2_Y1	270	196	945.5	L	C	AC	268	244	23940	104	0.388	C	0	NA	NA	3.86	3.07	90	76.9	63.9	65.7	61.9	57.9	90.9	63	36.3	19	8.1	27.3	0	1.1	2	180.9	28	1232	-1
1233	12	1	14/07/2014	0	A	3	220	2	2_Y1	270	196	945.5	L	C	AC	268	244	23940	104	0.388	C	0	NA	NA	3.86	3.07	90	76.9	63.9	65.7	61.9	57.9	90.9	63	36.3	19	8.1	27.3	0	1.1	2	180.9	28	1233	-1
1234	12	1	14/07/2014	0	A	3	220	2	2_Y1	270	196	945.5	L	C	AC	268	244	23940	104	0.388	C	0	NA	NA	3.86	3.07	90	76.9	63.9	65.7	61.9	57.9	90.9	63	36.3	19	8.1	27.3	0	1.1	2	180.9	28	1234	-1
1235	12	1	14/07/2014	0	A	3	220	2	2_Y1	270	196	945.5	L	C	AC	268	244	23940	104	0.388	C	0	NA	NA	3.86	3.07	90	76.9	63.9	65.7	61.9	57.9	90.9	63	36.3	19	8.1	27.3	0	1.1	2	180.9	28	1235	-1
1236	12	1	14/07/2014	0	A	3	220	2	2_Y1	270	196	945.5	L	C	AC	268	244	23940	104	0.388	C	0	NA	NA	3.86	3.07	90	76.9	63.9	65.7	61.9	57.9	90.9	63	36.3	19	8.1	27.3	0	1.1	2	180.9	28	1236	-1
1237	12	1	14/07/2014	0	A	3	220	2	2_Y1	270	196	945.5	L	C	AC	268	244	23940	104	0.388	C	0	NA	NA	3.86	3.07	90	76.9	63.9	65.7	61.9	57.9	90.9	63	36.3	19	8.1	27.3	0	1.1	2	180.9	28	1237	-1
1238	12	1	14/07/2014	0	A	3	220	2	2_Y1	270	196	945.5	L	C	AC	268	244	23940	104	0.388	C	0	NA	NA	3.86	3.07	90	76.9	63.9	65.7	61.9	57.9	90.9	63	36.3	19	8.1	27.3	0	1.1	2	180.9	28	1238	-1
1239	12	1	14/07/2014	0	A	3	220	2	2_Y1	270	196	945.5	L	C	AC	268	244	23940	104	0.388	C	0	NA	NA	3.86	3.07	90	76.9	63.9	65.7	61.9	57.9	90.9	63	36.3	19	8.1	27.3	0	1.1	2	180.9	28	1239	-1
1240	13	1	14/07/2014	0	A	1	173	2	2_Y1	304	54	476	M	C	AC	302	102	28728	124	0.411	C	1	NA	NA	3.43	2.43	90	76.9	63.9	65.7	61.9	57.9	90.9	63	36.3	19	8.1	27.3	0	1.1	2	180.9	28	1240	-1
1241	13	1	14/07/2014	0	A	1	173	2	2_Y1	304	54	476	M	C	AC	302	102	28728	124	0.411	C	1	NA	NA	3.43	2.43	90	76.9	63.9	65.7	61.9	57.9	90.9	63	36.3	19	8.1	27.3	0	1.1	2	180.9	28	1241	-1
1242	13	1	14/07/2014	0	A	1	173	2	2_Y1	304	54	476	M	C	AC	302	102	28728	124	0.411	C	1	NA	NA	3.43	2.43	90	76.9	63.9	65.7	61.9	57.9	90.9	63	36.3	19	8.1	27.3	0	1.1	2	180.9	28	1242	-1
1243	13	1	14/07/2014	0	A	1	173	2	2_Y1	304	54	476	M	C	AC	302	102	28728	124	0.411	C	1	NA	NA	3.43	2.43	90	76.9	63.9	65.7	61.9	57.9	90.9	63	36.3	19	8.1	27.3	0	1.1	2	180.9	28	1243	-1
1244	13	1	14/07/2014	0	A	1	173	2	2_Y1	304	54	476	M	C	AC	302	102	28728	124	0.411	C	1	NA	NA	3.43	2.43	90	76.9	63.9	65.7	61.9	57.9	90.9	63	36.3	19	8.1	27.3	0	1.1	2	180.9	28	1244	-1
1245	13	1	14/07/2014	0	A	1	173	2	2_Y1	304	54	476	M	C	AC	302	102	28728	124	0.411	C	1	NA	NA	3.43	2.43	90	76.9	63.9	65.7	61.9	57.9	90.9	63	36.3	19	8.1	27.3	0	1.1	2	180.9	28	1245	-1
1246	13	1	14/07/2014	0	A	1	173	2	2_Y1	304	54	476	M	C	AC	302	102	28728	124	0.411	C	1	NA	NA	3.43	2.43	90	76.9	63.9	65.7	61.9	57.9	90.9	63	36.3	19	8.1	27.3	0	1.1	2	180.9	28	1246	-1
1247	13	1	14/07/2014	0	A	1	173	2	2_Y1	304	54	476	M	C	AC	302	102	28728	124	0.411	C	1	NA	NA	3.43	2.43	90	76.9	63.9	65.7	61.9	57.9	90.9	63	36.3	19	8.1	27.3	0	1.1	2	180.9	28	1247	-1
1248	13	1	14/07/2014	0	A	1	173	2	2_Y1	304	54	476	M	C	AC	302	102	28728	124	0.411	C	1	NA	NA	3.43	2.43	90	76.9	63.9	65.7	61.9	57.9	90.9	63	36.3	19	8.1	27.3	0	1.1	2	180.9	28	1248	-1
1249	13	1	14/07/2014	0	A	1	173	2	2_Y1	304	54	476	M	C	AC	302	102	28728	124	0.411	C	1	NA	NA	3.43	2.43	90	76.9	63.9	65.7	61.9	57.9	90.9	63	36.3	19	8.1	27.3	0	1.1	2	180.9	28	1249	-1
1250	13	1	14/07/2014	0	A	1	173	2	2_Y1	304	54	476	M	C	AC	302	102	28728	124	0.411	C	1	NA	NA	3.43	2.43	90	76.9	63.9	65.7	61.9	57.9	90.9	63	36.3	19	8.1	27.3	0	1.1	2	180.9	28	1250	-1
1251	13	1	14/07/2014	0	A	1	173	2	2_Y1	304	54	476	M	C	AC	302	102	28728	124	0.411	C	1	NA	NA	3.43	2.43	90	76.9	63.9	65.7	61.9	57.9	90.9	63	36.3	19	8.1	27.3	0	1.1	2	180.9	28	1251	-1
1252	13	1	14/07/2014	0	A	1	173	2	2_Y1	304	54	476	M	C	AC	302	102	28728	124	0.411	C	0	NA	NA	3.43	2.43	90	76.9	63.9	65.7	61.9	57.9	90.9	63	36.3	19	8.1	27.3	0	1.1	2	180.9	28	1252	-1
1253	13	1	14/07/2014	0	A	1	173	2	2_Y1	304	54	476	M	C	AC	302	102	28728	124	0.411	C	0	NA	NA	3.43	2.43	90	76.9	63.9	65.7	61.9	57.9	90.9	63	36.3	19	8.1	27.3	0	1.1	2	180.9	28	1253	-1
1254	13	1	14/07/2014	0	A	1	173	2	2_Y1	304	54	476	M	C	AC	302	102	28728	124	0.411	C	0	NA	NA	3.43	2.43	90	76.9	63.9	65.7	61.9	57.9	90.9	63	36.3	19	8.1	27.3	0	1.1	2	180.9	28	1254	-1
1255	13	1	14/07/2014	0	A	1	173	2	2_Y1	304	54	476	M	C	AC	302	102	28728	124	0.411	C	0	NA	NA	3.43	2.43	90	76.9	63.9	65.7	61.9	57.9	90.9	63	36.3	19	8.1	27.3	0	1.1	2	180.9	28	1255	-1
1256	13	1	14/07/2014	0	A	1	173	2	2_Y1	304	54	476	M	C	AC	302	102	28728	124	0.411	C	0	NA	NA	3.43	2.43	90	76.9	63.9	65.7	61.9	57.9	90.9	63	36.3	19	8.1	27.3	0	1.1	2	180.9	28	1256	-1
1257	13	1	14/07/2014	0	A	1	173	2	2_Y1	304	54	476	M	C	AC	302	102	28728	124	0.411	C	0	NA	NA	3.43	2.43	90	76.9	63.9	65.7	61.9	57.9	90.9	63	36.3	19	8.1	27.3	0	1.1	2	180.9	28	1257	-1
1258	13	1	14/07/2014	0	A	1	173	2	2_Y1	304	54	476	M	C	AC	302	102	28728	124	0.411	C	0	NA	NA	3.43	2.43	90	76.9	63.9	65.7	61.9	57.9	90.9	63	36.3	19	8.1	27.3	0	1.1	2	180.9	28	1258	-1
1259	13	1	14/07/2014	0	A	1	173	2	2_Y1	304	54	476	M	C	AC	302	102	28728	124	0.411	C	0	NA	NA	3.43	2.43	90	76.9	63.9	65.7	61.9	57.9	90.9	63	36.3	19	8.1	27.3	0	1.1	2	180.9	28	1259	-1
1260	13	1	14/07/2014	0	A	1	173	2	2_Y1	304	54	476	M	C	AC	302	102	28728	124	0.411	C	0	NA	NA	3.43	2.43	90	76.9	63.9	65.7	61.9	57.9	90.9	63	36.3	19	8.1	27.3	0	1.1	2	180.9	28	1260	-1
1261	13	1	14/07/2014	0	A	1	173	2	2_Y1	304	54	476	M	C	AC	302	102	28728	124	0.411	C	0	NA	NA	3.43	2.43	90	76.9	63.9	65.7	61.9	57.9	90.9	63	36.3	19	8.1	27.3	0	1.1	2	180.9	28	1261	-1
1262	13	1	14/07/2014	0	A	1	173	2	2_Y1	304	54	476	M	C	AC	302	102	28728	124	0.411	C	0	NA	NA	3.43	2.43	90	76.9	63.9	65.7	61.9	57.9	90.9	63	36.3	19	8.1	27.3	0	1.1	2	180.9	28	1262	-1
1263	13	1	14/07/2014	0	A	1	173	2	2_Y1	304	54	476	M	C	AC	302	102	28728	124	0.411	C	0	NA	NA	3.43	2.43	90	76.9	63.9	65.7	61.9	57.9	90.9	63	36.3	19	8.1	27.3	0	1.1	2	180.9	28	1263	-1
1264	13	1	14/07/2014	0	A	1	173	2	2_Y1	304	54	476	M	C	AC	302	102	28728	124	0.411	C	0	NA	NA	3.43	2.43	90	76.9	63.9	65.7	61.9	57.9	90.9	63	36.3	19	8.1	27.3	0	1.1	2	180.9	28	1264	-1
1265	13	1	14/07/2014	0	A	1	173	2	2_Y1	304	54	476	M	C	AC	302	102	28728	124	0.411	C	0	NA	NA	3.43	2.43	90	76.9	63.9	65.7	61.9	57.9	90.9	63	36.3	19	8.1	27.3	0	1.1	2	180.9	28	1265	-1
1266	13	1	14/07/2014	0	A	1	173	2	2_Y1	304	54	476	M	C	AC	302	102	28728	124	0.411	C	0	NA	NA	3.43	2.43	90	76.9	63.9	65.7	61.9	57.9	90.9	63	36.3	19	8.1	27.3	0	1.1	2	180.9	28	1266	-1
1267	13	1	14/07/2014	0	A	1	173	2	2_Y1	304	54	476	M	C	AC	302	102	28728	124	0.411	C	0	NA	NA	3.43	2.43	90	76.9	63.9	65.7	61.9	57.9	90.9	63	36.3	19	8.1	27.3	0	1.1	2	180.9	28	1267	-1
1268	13	1	14/07/2014	0	A	1	173	2	2_Y1	304	54	476	M	C	AC	302	102	28728	124	0.411	C	0	NA	NA	3.43	2.43	90	76.9	63.9	65.7	61.9	57.9	90.9	63	36.3	19	8.1	27.3	0	1.1	2	180.9	28	1268	-1
1269	13	1	14/07/2014	0	A	1	173	2	2_Y1	304	54	476	M	C	AC	302	102	28728	124	0.411	C	0	NA	NA	3.43	2.43	90	76.9	63.9	65.7	61.9	57.9	90.9	63	36.3	19	8.1	27.3	0	1.1	2	180.9	28	1269	-1
1270	13	1	14/07/2014	0	A	1	173	2	2_Y1	304	54	476	M	C	AC	302	102	28728	124	0.411	C	0	NA	NA	3.43	2.43	90	76.9	63.9	65.7	61.9	57.9	90.9	63	36.3	19	8.1	27.3	0	1.1	2	180.9	28	1270	-1
1271	13	1	14/07/2014	0	A	1	173	2	2_Y1	304	54	476	M	C	AC	302	102	28728	124	0.411	C	0	NA	NA	3.43	2.43	90	76.9	63.9	65.7	61.9	57.9	90.9	63	36.3	19	8.1	27.3	0	1.1	2	180.9	28	1271	-1
1272	13	1	14/07/2014	0	A	1	173	2	2_Y1	304	54	476	M	C	AC	302	102	28728	124	0.411	C	0	NA	NA	3.43	2.43	90	76.9	63.9	65.7	61.9	57.9	90.9	63	36.3	19	8.1	27.3	0	1.1	2	180.9	28	1272	-1
1273	13	1	14/07/2014	0	A	1	173	2	2_Y1	304	54	476	M	C	AC	302	102	28728	124	0.411	C	0	NA	NA	3.43	2.43	90	76.9	63.9	65.7	61.9	57.9	90.9	63	36.3	19	8.1	27.3	0	1.1	2	180.9	28	1273	-1
1274	13	1	14/07/2014	0	A	1	173	2	2_Y1	304	54	476	M	C	AC	302	102	28728	124	0.411	C	0	NA	NA	3.43	2.43	90	76.9	63.9	65.7	61.9	57.9	90.9	63	36.3	19	8.1	27.3	0	1.1	2	180.9	28	1274	-1
1275	13	1	14/07/2014	0	A	1	173	2	2_Y1	304	54	476	M	C	AC	302	102	28728	124	0.411	C	0	NA	NA	3.43	2.43	90	76.9	63.9	65.7	61.9	57.9	90.9	63	36.3	19	8.1	27.3	0	1.1	2	180.9	28	1275	-1
1276	13	1	14/07/2014	0	A	1	173	2	2_Y1	304	54	476	M	C	AC	302	102	28728	124	0.411	C	0	NA	NA	3.43	2.43	90	76.9	63.9	65.7	61.9	57.9	90.9	63	36.3	19	8.1	27.3	0	1.1	2	180.9	28	1276	-1
1277	13	1	14/07/2014	0	A	1	173	2	2_Y1	304	54	476	M	C	AC	302	102	28728	124	0.411	C	0	NA	NA	3.43	2.43	90	76.9	63.9	65.7	61.9	57.9	90.9	63	36.3	19	8.1	27.3	0	1.1	2	180.9	28	1277	-1
1278	13	1	14/07/2014	0	A	1	173	2	2_Y1	304	54	476	M	C	AC	302	102	28728	124	0.411	C	0	NA	NA	3.43	2.43	90	76.9	63.9	65.7	61.9	57.9	90.9	63	36.3	19	8.1	27.3	0	1.1	2	180.9	28	1278	-1
1279	13	1	14/07/2014	0	A	1	173	2	2_Y1	304	54	476	M	C	AC	302	102	28728	124	0.411	C	0	NA	NA	3.43	2.43	90	76.9	63.9	65.7	61.9	57.9	90.9	63	36.3	19	8.1	27.3	0	1.1	2	180.9	28	1279	-1
1280	14	1	21/07/2014	0	A	1	109	3	3_Y1	302	33	390.3	N	C	AC	300	88	28026	121	0.403	B	1	NA	NA	3.1	3.03	84.9	74.6	64.4	68.7	65.7	62.7	96.9	78	55	17.9	8.6	25.7	0.2	2.7	2	140	29	1280	-1
1281	14	1	21/07/2014	0	A	1	109	3	3_Y1	302	33	390.3	N	C	AC	300	88	28026	121	0.403	B	0	NA	NA	3.1	3.03	84.9	74.6	64.4	68.7	65.7	62.7	96.9	78	55	17.9	8.6	25.7	0.2	2.7	2	140	29	1281	-1
1282	14	1	21/07/2014	0	A	1	109	3	3_Y1	302	33	390.3	N	C	AC	300	88	28026	121	0.403	B	0	NA	NA	3.1	3.03	84.9	74.6	64.4	68.7	65.7	62.7	96.9	78	55	17.9	8.6	25.7	0.2	2.7	2	140	29	1282	-1
1283	14	1	21/07/2014	0	A	1	109	3	3_Y1	302	33	390.3	N	C	AC	300	88	28026	121	0.403	B	0	NA	NA	3.1	3.03	84.9	74.6	64.4	68.7	65.7	62.7	96.9	78	55	17.9	8.6	25.7	0.2	2.7	2	140	29	1283	-1
1284	14	1	21/07/2014	0	A	1	109	3	3_Y1	302	33	390.3	N	C	AC	300	88	28026	121	0.403	B	0	NA	NA	3.1	3.03	84.9	74.6	64.4	68.7	65.7	62.7	96.9	78	55	17.9	8.6	25.7	0.2	2.7	2	140	29	1284	-1
1285	14	1	21/07/2014	0	A	1	109	3	3_Y1	302	33	390.3	N	C	AC	300	88	28026	121	0.403	B	0	NA	NA	3.1	3.03	84.9	74.6	64.4	68.7	65.7	62.7	96.9	78	55	17.9	8.6	25.7	0.2	2.7	2	140	29	1285	-1
1286	14	1	21/07/2014	0	A	1	109	3	3_Y1	302	33	390.3	N	C	AC	300	88	28026	121	0.403	B	0	NA	NA	3.1	3.03	84.9	74.6	64.4	68.7	65.7	62.7	96.9	78	55	17.9	8.6	25.7	0.2	2.7	2	140	29	1286	-1
1287	14	1	21/07/2014	0	A	1	109	3	3_Y1	302	33	390.3	N	C	AC	300	88	28026	121	0.403	B	0	NA	NA	3.1	3.03	84.9	74.6	64.4	68.7	65.7	62.7	96.9	78	55	17.9	8.6	25.7	0.2	2.7	2	140	29	1287	-1
1288	14	1	21/07/2014	0	A	1	109	3	3_Y1	302	33	390.3	N	C	AC	300	88	28026	121	0.403	B	0	NA	NA	3.1	3.03	84.9	74.6	64.4	68.7	65.7	62.7	96.9	78	55	17.9	8.6	25.7	0.2	2.7	2	140	29	1288	-1
1289	14	1	21/07/2014	0	A	1	109	3	3_Y1	302	33	390.3	N	C	AC	300	88	28026	121	0.403	B	0	NA	NA	3.1	3.03	84.9	74.6	64.4	68.7	65.7	62.7	96.9	78	55	17.9	8.6	25.7	0.2	2.7	2	140	29	1289	-1
1290	14	1	21/07/2014	0	A	1	109	3	3_Y1	302	33	390.3	N	C	AC	300	88	28026	121	0.403	B	0	NA	NA	3.1	3.03	84.9	74.6	64.4	68.7	65.7	62.7	96.9	78	55	17.9	8.6	25.7	0.2	2.7	2	140	29	1290	-1
1291	14	1	21/07/2014	0	A	1	109	3	3_Y1	302	33	390.3	N	C	AC	300	88	28026	121	0.403	B	0	NA	NA	3.1	3.03	84.9	74.6	64.4	68.7	65.7	62.7	96.9	78	55	17.9	8.6	25.7	0.2	2.7	2	140	29	1291	-1
1292	14	1	21/07/2014	0	A	1	109	3	3_Y1	302	33	390.3	N	C	AC	300	88	28026	121	0.403	B	0	NA	NA	3.1	3.03	84.9	74.6	64.4	68.7	65.7	62.7	96.9	78	55	17.9	8.6	25.7	0.2	2.7	2	140	29	1292	-1
1293	14	1	21/07/2014	0	A	1	109	3	3_Y1	302	33	390.3	N	C	AC	300	88	28026	121	0.403	B	0	NA	NA	3.1	3.03	84.9	74.6	64.4	68.7	65.7	62.7	96.9	78	55	17.9	8.6	25.7	0.2	2.7	2	140	29	1293	-1
1294	14	1	21/07/2014	0	A	1	109	3	3_Y1	302	33	390.3	N	C	AC	300	88	28026	121	0.403	B	0	NA	NA	3.1	3.03	84.9	74.6	64.4	68.7	65.7	62.7	96.9	78	55	17.9	8.6	25.7	0.2	2.7	2	140	29	1294	-1
1295	14	1	21/07/2014	0	A	1	109	3	3_Y1	302	33	390.3	N	C	AC	300	88	28026	121	0.403	B	0	NA	NA	3.1	3.03	84.9	74.6	64.4	68.7	65.7	62.7	96.9	78	55	17.9	8.6	25.7	0.2	2.7	2	140	29	1295	-1
1296	14	1	21/07/2014	0	A	1	109	3	3_Y1	302	33	390.3	N	C	AC	300	88	28026	121	0.403	B	0	NA	NA	3.1	3.03	84.9	74.6	64.4	68.7	65.7	62.7	96.9	78	55	17.9	8.6	25.7	0.2	2.7	2	140	29	1296	-1
1297	14	1	21/07/2014	0	A	1	109	3	3_Y1	302	33	390.3	N	C	AC	300	88	28026	121	0.403	B	0	NA	NA	3.1	3.03	84.9	74.6	64.4	68.7	65.7	62.7	96.9	78	55	17.9	8.6	25.7	0.2	2.7	2	140	29	1297	-1
1298	14	1	21/07/2014	0	A	1	109	3	3_Y1	302	33	390.3	N	C	AC	300	88	28026	121	0.403	B	0	NA	NA	3.1	3.03	84.9	74.6	64.4	68.7	65.7	62.7	96.9	78	55	17.9	8.6	25.7	0.2	2.7	2	140	29	1298	-1
1299	14	1	21/07/2014	0	A	1	109	3	3_Y1	302	33	390.3	N	C	AC	300	88	28026	121	0.403	B	0	NA	NA	3.1	3.03	84.9	74.6	64.4	68.7	65.7	62.7	96.9	78	55	17.9	8.6	25.7	0.2	2.7	2	140	29	1299	-1
1300	14	1	21/07/2014	0	A	1	109	3	3_Y1	302	33	390.3	N	C	AC	300	88	28026	121	0.403	B	0	NA	NA	3.1	3.03	84.9	74.6	64.4	68.7	65.7	62.7	96.9	78	55	17.9	8.6	25.7	0.2	2.7	2	140	29	1300	-1
1301	14	1	21/07/2014	0	A	1	109	3	3_Y1	302	33	390.3	N	C	AC	300	88	28026	121	0.403	B	0	NA	NA	3.1	3.03	84.9	74.6	64.4	68.7	65.7	62.7	96.9	78	55	17.9	8.6	25.7	0.2	2.7	2	140	29	1301	-1
1302	14	1	21/07/2014	0	A	1	109	3	3_Y1	302	33	390.3	N	C	AC	300	88	28026	121	0.403	B	0	NA	NA	3.1	3.03	84.9	74.6	64.4	68.7	65.7	62.7	96.9	78	55	17.9	8.6	25.7	0.2	2.7	2	140	29	1302	-1
1303	14	1	21/07/2014	0	A	1	109	3	3_Y1	302	33	390.3	N	C	AC	300	88	28026	121	0.403	B	0	NA	NA	3.1	3.03	84.9	74.6	64.4	68.7	65.7	62.7	96.9	78	55	17.9	8.6	25.7	0.2	2.7	2	140	29	1303	-1
1304	14	1	21/07/2014	0	A	1	109	3	3_Y1	302	33	390.3	N	C	AC	300	88	28026	121	0.403	B	0	NA	NA	3.1	3.03	84.9	74.6	64.4	68.7	65.7	62.7	96.9	78	55	17.9	8.6	25.7	0.2	2.7	2	140	29	1304	-1
1305	14	1	21/07/2014	0	A	1	109	3	3_Y1	302	33	390.3	N	C	AC	300	88	28026	121	0.403	B	0	NA	NA	3.1	3.03	84.9	74.6	64.4	68.7	65.7	62.7	96.9	78	55	17.9	8.6	25.7	0.2	2.7	2	140	29	1305	-1
1306	14	1	21/07/2014	0	A	1	109	3	3_Y1	302	33	390.3	N	C	AC	300	88	28026	121	0.403	B	0	NA	NA	3.1	3.03	84.9	74.6	64.4	68.7	65.7	62.7	96.9	78	55	17.9	8.6	25.7	0.2	2.7	2	140	29	1306	-1
1307	14	1	21/07/2014	0	A	1	109	3	3_Y1	302	33	390.3	N	C	AC	300	88	28026	121	0.403	B	0	NA	NA	3.1	3.03	84.9	74.6	64.4	68.7	65.7	62.7	96.9	78	55	17.9	8.6	25.7	0.2	2.7	2	140	29	1307	-1
1308	14	1	21/07/2014	0	A	1	109	3	3_Y1	302	33	390.3	N	C	AC	300	88	28026	121	0.403	B	0	NA	NA	3.1	3.03	84.9	74.6	64.4	68.7	65.7	62.7	96.9	78	55	17.9	8.6	25.7	0.2	2.7	2	140	29	1308	-1
1309	14	1	21/07/2014	0	A	1	109	3	3_Y1	302	33	390.3	N	C	AC	300	88	28026	121	0.403	B	0	NA	NA	3.1	3.03	84.9	74.6	64.4	68.7	65.7	62.7	96.9	78	55	17.9	8.6	25.7	0.2	2.7	2	140	29	1309	-1
1310	14	1	21/07/2014	0	A	1	109	3	3_Y1	302	33	390.3	N	C	AC	300	88	28026	121	0.403	B	0	NA	NA	3.1	3.03	84.9	74.6	64.4	68.7	65.7	62.7	96.9	78	55	17.9	8.6	25.7	0.2	2.7	2	140	29	1310	-1
1311	14	1	21/07/2014	0	A	1	109	3	3_Y1	302	33	390.3	N	C	AC	300	88	28026	121	0.403	B	0	NA	NA	3.1	3.03	84.9	74.6	64.4	68.7	65.7	62.7	96.9	78	55	17.9	8.6	25.7	0.2	2.7	2	140	29	1311	-1
1312	14	1	21/07/2014	0	A	1	109	3	3_Y1	302	33	390.3	N	C	AC	300	88	28026	121	0.403	B	0	NA	NA	3.1	3.03	84.9	74.6	64.4	68.7	65.7	62.7	96.9	78	55	17.9	8.6	25.7	0.2	2.7	2	140	29	1312	-1
1313	14	1	21/07/2014	0	A	1	109	3	3_Y1	302	33	390.3	N	C	AC	300	88	28026	121	0.403	B	0	NA	NA	3.1	3.03	84.9	74.6	64.4	68.7	65.7	62.7	96.9	78	55	17.9	8.6	25.7	0.2	2.7	2	140	29	1313	-1
1314	14	1	21/07/2014	0	A	1	109	3	3_Y1	302	33	390.3	N	C	AC	300	88	28026	121	0.403	B	0	NA	NA	3.1	3.03	84.9	74.6	64.4	68.7	65.7	62.7	96.9	78	55	17.9	8.6	25.7	0.2	2.7	2	140	29	1314	-1
1315	14	1	21/07/2014	0	A	1	109	3	3_Y1	302	33	390.3	N	C	AC	300	88	28026	121	0.403	B	0	NA	NA	3.1	3.03	84.9	74.6	64.4	68.7	65.7	62.7	96.9	78	55	17.9	8.6	25.7	0.2	2.7	2	140	29	1315	-1
1316	14	1	21/07/2014	0	A	1	109	3	3_Y1	302	33	390.3	N	C	AC	300	88	28026	121	0.403	B	0	NA	NA	3.1	3.03	84.9	74.6	64.4	68.7	65.7	62.7	96.9	78	55	17.9	8.6	25.7	0.2	2.7	2	140	29	1316	-1
1317	14	1	21/07/2014	0	A	1	109	3	3_Y1	302	33	390.3	N	C	AC	300	88	28026	121	0.403	B	0	NA	NA	3.1	3.03	84.9	74.6	64.4	68.7	65.7	62.7	96.9	78	55	17.9	8.6	25.7	0.2	2.7	2	140	29	1317	-1
1318	14	1	21/07/2014	0	A	1	109	3	3_Y1	302	33	390.3	N	C	AC	300	88	28026	121	0.403	B	0	NA	NA	3.1	3.03	84.9	74.6	64.4	68.7	65.7	62.7	96.9	78	55	17.9	8.6	25.7	0.2	2.7	2	140	29	1318	-1
1319	14	1	21/07/2014	0	A	1	109	3	3_Y1	302	33	390.3	N	C	AC	300	88	28026	121	0.403	B	0	NA	NA	3.1	3.03	84.9	74.6	64.4	68.7	65.7	62.7	96.9	78	55	17.9	8.6	25.7	0.2	2.7	2	140	29	1319	-1
1320	15	1	21/07/2014	0	A	1	164	3	3_Y1	294	31	400.3	O	T	AT	293	86	26334	57	0.195	C	1	NA	NA	3.94	3.79	84.9	74.6	64.4	68.7	65.7	62.7	96.9	78	55	17.9	8.6	25.7	0.2	2.7	2	140	29	1320	0
1321	15	1	21/07/2014	0	A	1	164	3	3_Y1	294	31	400.3	O	T	AT	293	86	26334	57	0.195	C	1	NA	NA	3.94	3.79	84.9	74.6	64.4	68.7	65.7	62.7	96.9	78	55	17.9	8.6	25.7	0.2	2.7	2	140	29	1321	0
1322	15	1	21/07/2014	0	A	1	164	3	3_Y1	294	31	400.3	O	T	AT	293	86	26334	57	0.195	C	1	NA	NA	3.94	3.79	84.9	74.6	64.4	68.7	65.7	62.7	96.9	78	55	17.9	8.6	25.7	0.2	2.7	2	140	29	1322	0
1323	15	1	21/07/2014	0	A	1	164	3	3_Y1	294	31	400.3	O	T	AT	293	86	26334	57	0.195	C	1	NA	NA	3.94	3.79	84.9	74.6	64.4	68.7	65.7	62.7	96.9	78	55	17.9	8.6	25.7	0.2	2.7	2	140	29	1323	0
1324	15	1	21/07/2014	0	A	1	164	3	3_Y1	294	31	400.3	O	T	AT	293	86	26334	57	0.195	C	1	NA	NA	3.94	3.79	84.9	74.6	64.4	68.7	65.7	62.7	96.9	78	55	17.9	8.6	25.7	0.2	2.7	2	140	29	1324	0
1325	15	1	21/07/2014	0	A	1	164	3	3_Y1	294	31	400.3	O	T	AT	293	86	26334	57	0.195	C	1	NA	NA	3.94	3.79	84.9	74.6	64.4	68.7	65.7	62.7	96.9	78	55	17.9	8.6	25.7	0.2	2.7	2	140	29	1325	0
1326	15	1	21/07/2014	0	A	1	164	3	3_Y1	294	31	400.3	O	T	AT	293	86	26334	57	0.195	C	1	NA	NA	3.94	3.79	84.9	74.6	64.4	68.7	65.7	62.7	96.9	78	55	17.9	8.6	25.7	0.2	2.7	2	140	29	1326	0
1327	15	1	21/07/2014	0	A	1	164	3	3_Y1	294	31	400.3	O	T	AT	293	86	26334	57	0.195	C	1	NA	NA	3.94	3.79	84.9	74.6	64.4	68.7	65.7	62.7	96.9	78	55	17.9	8.6	25.7	0.2	2.7	2	140	29	1327	0
1328	15	1	21/07/2014	0	A	1	164	3	3_Y1	294	31	400.3	O	T	AT	293	86	26334	57	0.195	C	1	NA	NA	3.94	3.79	84.9	74.6	64.4	68.7	65.7	62.7	96.9	78	55	17.9	8.6	25.7	0.2	2.7	2	140	29	1328	0
1329	15	1	21/07/2014	0	A	1	164	3	3_Y1	294	31	400.3	O	T	AT	293	86	26334	57	0.195	C	0	NA	NA	3.94	3.79	84.9	74.6	64.4	68.7	65.7	62.7	96.9	78	55	17.9	8.6	25.7	0.2	2.7	2	140	29	1329	0
1330	15	1	21/07/2014	0	A	1	164	3	3_Y1	294	31	400.3	O	T	AT	293	86	26334	57	0.195	C	0	NA	NA	3.94	3.79	84.9	74.6	64.4	68.7	65.7	62.7	96.9	78	55	17.9	8.6	25.7	0.2	2.7	2	140	29	1330	0
1331	15	1	21/07/2014	0	A	1	164	3	3_Y1	294	31	400.3	O	T	AT	293	86	26334	57	0.195	C	0	NA	NA	3.94	3.79	84.9	74.6	64.4	68.7	65.7	62.7	96.9	78	55	17.9	8.6	25.7	0.2	2.7	2	140	29	1331	0
1332	15	1	21/07/2014	0	A	1	164	3	3_Y1	294	31	400.3	O	T	AT	293	86	26334	57	0.195	C	0	NA	NA	3.94	3.79	84.9	74.6	64.4	68.7	65.7	62.7	96.9	78	55	17.9	8.6	25.7	0.2	2.7	2	140	29	1332	0
1333	15	1	21/07/2014	0	A	1	164	3	3_Y1	294	31	400.3	O	T	AT	293	86	26334	57	0.195	C	0	NA	NA	3.94	3.79	84.9	74.6	64.4	68.7	65.7	62.7	96.9	78	55	17.9	8.6	25.7	0.2	2.7	2	140	29	1333	0
1334	15	1	21/07/2014	0	A	1	164	3	3_Y1	294	31	400.3	O	T	AT	293	86	26334	57	0.195	C	0	NA	NA	3.94	3.79	84.9	74.6	64.4	68.7	65.7	62.7	96.9	78	55	17.9	8.6	25.7	0.2	2.7	2	140	29	1334	0
1335	15	1	21/07/2014	0	A	1	164	3	3_Y1	294	31	400.3	O	T	AT	293	86	26334	57	0.195	C	0	NA	NA	3.94	3.79	84.9	74.6	64.4	68.7	65.7	62.7	96.9	78	55	17.9	8.6	25.7	0.2	2.7	2	140	29	1335	0
1336	15	1	21/07/2014	0	A	1	164	3	3_Y1	294	31	400.3	O	T	AT	293	86	26334	57	0.195	C	0	NA	NA	3.94	3.79	84.9	74.6	64.4	68.7	65.7	62.7	96.9	78	55	17.9	8.6	25.7	0.2	2.7	2	140	29	1336	0
1337	15	1	21/07/2014	0	A	1	164	3	3_Y1	294	31	400.3	O	T	AT	293	86	26334	57	0.195	C	0	NA	NA	3.94	3.79	84.9	74.6	64.4	68.7	65.7	62.7	96.9	78	55	17.9	8.6	25.7	0.2	2.7	2	140	29	1337	0
1338	15	1	21/07/2014	0	A	1	164	3	3_Y1	294	31	400.3	O	T	AT	293	86	26334	57	0.195	C	0	NA	NA	3.94	3.79	84.9	74.6	64.4	68.7	65.7	62.7	96.9	78	55	17.9	8.6	25.7	0.2	2.7	2	140	29	1338	0
1339	15	1	21/07/2014	0	A	1	164	3	3_Y1	294	31	400.3	O	T	AT	293	86	26334	57	0.195	C	0	NA	NA	3.94	3.79	84.9	74.6	64.4	68.7	65.7	62.7	96.9	78	55	17.9	8.6	25.7	0.2	2.7	2	140	29	1339	0
1340	15	1	21/07/2014	0	A	1	164	3	3_Y1	294	31	400.3	O	T	AT	293	86	26334	57	0.195	C	0	NA	NA	3.94	3.79	84.9	74.6	64.4	68.7	65.7	62.7	96.9	78	55	17.9	8.6	25.7	0.2	2.7	2	140	29	1340	0
1341	15	1	21/07/2014	0	A	1	164	3	3_Y1	294	31	400.3	O	T	AT	293	86	26334	57	0.195	C	0	NA	NA	3.94	3.79	84.9	74.6	64.4	68.7	65.7	62.7	96.9	78	55	17.9	8.6	25.7	0.2	2.7	2	140	29	1341	0
1342	15	1	21/07/2014	0	A	1	164	3	3_Y1	294	31	400.3	O	T	AT	293	86	26334	57	0.195	C	0	NA	NA	3.94	3.79	84.9	74.6	64.4	68.7	65.7	62.7	96.9	78	55	17.9	8.6	25.7	0.2	2.7	2	140	29	1342	0
1343	15	1	21/07/2014	0	A	1	164	3	3_Y1	294	31	400.3	O	T	AT	293	86	26334	57	0.195	C	0	NA	NA	3.94	3.79	84.9	74.6	64.4	68.7	65.7	62.7	96.9	78	55	17.9	8.6	25.7	0.2	2.7	2	140	29	1343	0
1344	15	1	21/07/2014	0	A	1	164	3	3_Y1	294	31	400.3	O	T	AT	293	86	26334	57	0.195	C	0	NA	NA	3.94	3.79	84.9	74.6	64.4	68.7	65.7	62.7	96.9	78	55	17.9	8.6	25.7	0.2	2.7	2	140	29	1344	0
1345	15	1	21/07/2014	0	A	1	164	3	3_Y1	294	31	400.3	O	T	AT	293	86	26334	57	0.195	C	0	NA	NA	3.94	3.79	84.9	74.6	64.4	68.7	65.7	62.7	96.9	78	55	17.9	8.6	25.7	0.2	2.7	2	140	29	1345	0
1346	15	1	21/07/2014	0	A	1	164	3	3_Y1	294	31	400.3	O	T	AT	293	86	26334	57	0.195	C	0	NA	NA	3.94	3.79	84.9	74.6	64.4	68.7	65.7	62.7	96.9	78	55	17.9	8.6	25.7	0.2	2.7	2	140	29	1346	0
1347	15	1	21/07/2014	0	A	1	164	3	3_Y1	294	31	400.3	O	T	AT	293	86	26334	57	0.195	C	0	NA	NA	3.94	3.79	84.9	74.6	64.4	68.7	65.7	62.7	96.9	78	55	17.9	8.6	25.7	0.2	2.7	2	140	29	1347	0
1348	15	1	21/07/2014	0	A	1	164	3	3_Y1	294	31	400.3	O	T	AT	293	86	26334	57	0.195	C	0	NA	NA	3.94	3.79	84.9	74.6	64.4	68.7	65.7	62.7	96.9	78	55	17.9	8.6	25.7	0.2	2.7	2	140	29	1348	0
1349	15	1	21/07/2014	0	A	1	164	3	3_Y1	294	31	400.3	O	T	AT	293	86	26334	57	0.195	C	0	NA	NA	3.94	3.79	84.9	74.6	64.4	68.7	65.7	62.7	96.9	78	55	17.9	8.6	25.7	0.2	2.7	2	140	29	1349	0
1350	15	1	21/07/2014	0	A	1	164	3	3_Y1	294	31	400.3	O	T	AT	293	86	26334	57	0.195	C	0	NA	NA	3.94	3.79	84.9	74.6	64.4	68.7	65.7	62.7	96.9	78	55	17.9	8.6	25.7	0.2	2.7	2	140	29	1350	0
1351	15	1	21/07/2014	0	A	1	164	3	3_Y1	294	31	400.3	O	T	AT	293	86	26334	57	0.195	C	0	NA	NA	3.94	3.79	84.9	74.6	64.4	68.7	65.7	62.7	96.9	78	55	17.9	8.6	25.7	0.2	2.7	2	140	29	1351	0
1352	15	1	21/07/2014	0	A	1	164	3	3_Y1	294	31	400.3	O	T	AT	293	86	26334	57	0.195	C	0	NA	NA	3.94	3.79	84.9	74.6	64.4	68.7	65.7	62.7	96.9	78	55	17.9	8.6	25.7	0.2	2.7	2	140	29	1352	0
1353	15	1	21/07/2014	0	A	1	164	3	3_Y1	294	31	400.3	O	T	AT	293	86	26334	57	0.195	C	0	NA	NA	3.94	3.79	84.9	74.6	64.4	68.7	65.7	62.7	96.9	78	55	17.9	8.6	25.7	0.2	2.7	2	140	29	1353	0
1354	15	1	21/07/2014	0	A	1	164	3	3_Y1	294	31	400.3	O	T	AT	293	86	26334	57	0.195	C	0	NA	NA	3.94	3.79	84.9	74.6	64.4	68.7	65.7	62.7	96.9	78	55	17.9	8.6	25.7	0.2	2.7	2	140	29	1354	0
1355	15	1	21/07/2014	0	A	1	164	3	3_Y1	294	31	400.3	O	T	AT	293	86	26334	57	0.195	C	0	NA	NA	3.94	3.79	84.9	74.6	64.4	68.7	65.7	62.7	96.9	78	55	17.9	8.6	25.7	0.2	2.7	2	140	29	1355	0
1356	15	1	21/07/2014	0	A	1	164	3	3_Y1	294	31	400.3	O	T	AT	293	86	26334	57	0.195	C	0	NA	NA	3.94	3.79	84.9	74.6	64.4	68.7	65.7	62.7	96.9	78	55	17.9	8.6	25.7	0.2	2.7	2	140	29	1356	0
1357	15	1	21/07/2014	0	A	1	164	3	3_Y1	294	31	400.3	O	T	AT	293	86	26334	57	0.195	C	0	NA	NA	3.94	3.79	84.9	74.6	64.4	68.7	65.7	62.7	96.9	78	55	17.9	8.6	25.7	0.2	2.7	2	140	29	1357	0
1358	15	1	21/07/2014	0	A	1	164	3	3_Y1	294	31	400.3	O	T	AT	293	86	26334	57	0.195	C	0	NA	NA	3.94	3.79	84.9	74.6	64.4	68.7	65.7	62.7	96.9	78	55	17.9	8.6	25.7	0.2	2.7	2	140	29	1358	0
1359	15	1	21/07/2014	0	A	1	164	3	3_Y1	294	31	400.3	O	T	AT	293	86	26334	57	0.195	C	0	NA	NA	3.94	3.79	84.9	74.6	64.4	68.7	65.7	62.7	96.9	78	55	17.9	8.6	25.7	0.2	2.7	2	140	29	1359	0
1360	16	1	21/07/2014	0	A	3	162	3	3_Y1	286	189	926.2	P	T	AT	284	244	25536	55.5	0.195	C	1	NA	NA	3.16	3.07	84.9	74.6	64.4	68.7	65.7	62.7	96.9	78	55	17.9	8.6	25.7	0.2	2.7	2	140	29	1360	0
1361	16	1	21/07/2014	0	A	3	162	3	3_Y1	286	189	926.2	P	T	AT	284	244	25536	55.5	0.195	C	1	NA	NA	3.16	3.07	84.9	74.6	64.4	68.7	65.7	62.7	96.9	78	55	17.9	8.6	25.7	0.2	2.7	2	140	29	1361	0
1362	16	1	21/07/2014	0	A	3	162	3	3_Y1	286	189	926.2	P	T	AT	284	244	25536	55.5	0.195	C	1	NA	NA	3.16	3.07	84.9	74.6	64.4	68.7	65.7	62.7	96.9	78	55	17.9	8.6	25.7	0.2	2.7	2	140	29	1362	0
1363	16	1	21/07/2014	0	A	3	162	3	3_Y1	286	189	926.2	P	T	AT	284	244	25536	55.5	0.195	C	1	NA	NA	3.16	3.07	84.9	74.6	64.4	68.7	65.7	62.7	96.9	78	55	17.9	8.6	25.7	0.2	2.7	2	140	29	1363	0
1364	16	1	21/07/2014	0	A	3	162	3	3_Y1	286	189	926.2	P	T	AT	284	244	25536	55.5	0.195	C	1	NA	NA	3.16	3.07	84.9	74.6	64.4	68.7	65.7	62.7	96.9	78	55	17.9	8.6	25.7	0.2	2.7	2	140	29	1364	0
1365	16	1	21/07/2014	0	A	3	162	3	3_Y1	286	189	926.2	P	T	AT	284	244	25536	55.5	0.195	C	1	NA	NA	3.16	3.07	84.9	74.6	64.4	68.7	65.7	62.7	96.9	78	55	17.9	8.6	25.7	0.2	2.7	2	140	29	1365	0
1366	16	1	21/07/2014	0	A	3	162	3	3_Y1	286	189	926.2	P	T	AT	284	244	25536	55.5	0.195	C	1	NA	NA	3.16	3.07	84.9	74.6	64.4	68.7	65.7	62.7	96.9	78	55	17.9	8.6	25.7	0.2	2.7	2	140	29	1366	0
1367	16	1	21/07/2014	0	A	3	162	3	3_Y1	286	189	926.2	P	T	AT	284	244	25536	55.5	0.195	C	1	NA	NA	3.16	3.07	84.9	74.6	64.4	68.7	65.7	62.7	96.9	78	55	17.9	8.6	25.7	0.2	2.7	2	140	29	1367	0
1368	16	1	21/07/2014	0	A	3	162	3	3_Y1	286	189	926.2	P	T	AT	284	244	25536	55.5	0.195	C	0	NA	NA	3.16	3.07	84.9	74.6	64.4	68.7	65.7	62.7	96.9	78	55	17.9	8.6	25.7	0.2	2.7	2	140	29	1368	0
1369	16	1	21/07/2014	0	A	3	162	3	3_Y1	286	189	926.2	P	T	AT	284	244	25536	55.5	0.195	C	0	NA	NA	3.16	3.07	84.9	74.6	64.4	68.7	65.7	62.7	96.9	78	55	17.9	8.6	25.7	0.2	2.7	2	140	29	1369	0
1370	16	1	21/07/2014	0	A	3	162	3	3_Y1	286	189	926.2	P	T	AT	284	244	25536	55.5	0.195	C	0	NA	NA	3.16	3.07	84.9	74.6	64.4	68.7	65.7	62.7	96.9	78	55	17.9	8.6	25.7	0.2	2.7	2	140	29	1370	0
1371	16	1	21/07/2014	0	A	3	162	3	3_Y1	286	189	926.2	P	T	AT	284	244	25536	55.5	0.195	C	0	NA	NA	3.16	3.07	84.9	74.6	64.4	68.7	65.7	62.7	96.9	78	55	17.9	8.6	25.7	0.2	2.7	2	140	29	1371	0
1372	16	1	21/07/2014	0	A	3	162	3	3_Y1	286	189	926.2	P	T	AT	284	244	25536	55.5	0.195	C	0	NA	NA	3.16	3.07	84.9	74.6	64.4	68.7	65.7	62.7	96.9	78	55	17.9	8.6	25.7	0.2	2.7	2	140	29	1372	0
1373	16	1	21/07/2014	0	A	3	162	3	3_Y1	286	189	926.2	P	T	AT	284	244	25536	55.5	0.195	C	0	NA	NA	3.16	3.07	84.9	74.6	64.4	68.7	65.7	62.7	96.9	78	55	17.9	8.6	25.7	0.2	2.7	2	140	29	1373	0
1374	16	1	21/07/2014	0	A	3	162	3	3_Y1	286	189	926.2	P	T	AT	284	244	25536	55.5	0.195	C	0	NA	NA	3.16	3.07	84.9	74.6	64.4	68.7	65.7	62.7	96.9	78	55	17.9	8.6	25.7	0.2	2.7	2	140	29	1374	0
1375	16	1	21/07/2014	0	A	3	162	3	3_Y1	286	189	926.2	P	T	AT	284	244	25536	55.5	0.195	C	0	NA	NA	3.16	3.07	84.9	74.6	64.4	68.7	65.7	62.7	96.9	78	55	17.9	8.6	25.7	0.2	2.7	2	140	29	1375	0
1376	16	1	21/07/2014	0	A	3	162	3	3_Y1	286	189	926.2	P	T	AT	284	244	25536	55.5	0.195	C	0	NA	NA	3.16	3.07	84.9	74.6	64.4	68.7	65.7	62.7	96.9	78	55	17.9	8.6	25.7	0.2	2.7	2	140	29	1376	0
1377	16	1	21/07/2014	0	A	3	162	3	3_Y1	286	189	926.2	P	T	AT	284	244	25536	55.5	0.195	C	0	NA	NA	3.16	3.07	84.9	74.6	64.4	68.7	65.7	62.7	96.9	78	55	17.9	8.6	25.7	0.2	2.7	2	140	29	1377	0
1378	16	1	21/07/2014	0	A	3	162	3	3_Y1	286	189	926.2	P	T	AT	284	244	25536	55.5	0.195	C	0	NA	NA	3.16	3.07	84.9	74.6	64.4	68.7	65.7	62.7	96.9	78	55	17.9	8.6	25.7	0.2	2.7	2	140	29	1378	0
1379	16	1	21/07/2014	0	A	3	162	3	3_Y1	286	189	926.2	P	T	AT	284	244	25536	55.5	0.195	C	0	NA	NA	3.16	3.07	84.9	74.6	64.4	68.7	65.7	62.7	96.9	78	55	17.9	8.6	25.7	0.2	2.7	2	140	29	1379	0
1380	16	1	21/07/2014	0	A	3	162	3	3_Y1	286	189	926.2	P	T	AT	284	244	25536	55.5	0.195	C	0	NA	NA	3.16	3.07	84.9	74.6	64.4	68.7	65.7	62.7	96.9	78	55	17.9	8.6	25.7	0.2	2.7	2	140	29	1380	0
1381	16	1	21/07/2014	0	A	3	162	3	3_Y1	286	189	926.2	P	T	AT	284	244	25536	55.5	0.195	C	0	NA	NA	3.16	3.07	84.9	74.6	64.4	68.7	65.7	62.7	96.9	78	55	17.9	8.6	25.7	0.2	2.7	2	140	29	1381	0
1382	16	1	21/07/2014	0	A	3	162	3	3_Y1	286	189	926.2	P	T	AT	284	244	25536	55.5	0.195	C	0	NA	NA	3.16	3.07	84.9	74.6	64.4	68.7	65.7	62.7	96.9	78	55	17.9	8.6	25.7	0.2	2.7	2	140	29	1382	0
1383	16	1	21/07/2014	0	A	3	162	3	3_Y1	286	189	926.2	P	T	AT	284	244	25536	55.5	0.195	C	0	NA	NA	3.16	3.07	84.9	74.6	64.4	68.7	65.7	62.7	96.9	78	55	17.9	8.6	25.7	0.2	2.7	2	140	29	1383	0
1384	16	1	21/07/2014	0	A	3	162	3	3_Y1	286	189	926.2	P	T	AT	284	244	25536	55.5	0.195	C	0	NA	NA	3.16	3.07	84.9	74.6	64.4	68.7	65.7	62.7	96.9	78	55	17.9	8.6	25.7	0.2	2.7	2	140	29	1384	0
1385	16	1	21/07/2014	0	A	3	162	3	3_Y1	286	189	926.2	P	T	AT	284	244	25536	55.5	0.195	C	0	NA	NA	3.16	3.07	84.9	74.6	64.4	68.7	65.7	62.7	96.9	78	55	17.9	8.6	25.7	0.2	2.7	2	140	29	1385	0
1386	16	1	21/07/2014	0	A	3	162	3	3_Y1	286	189	926.2	P	T	AT	284	244	25536	55.5	0.195	C	0	NA	NA	3.16	3.07	84.9	74.6	64.4	68.7	65.7	62.7	96.9	78	55	17.9	8.6	25.7	0.2	2.7	2	140	29	1386	0
1387	16	1	21/07/2014	0	A	3	162	3	3_Y1	286	189	926.2	P	T	AT	284	244	25536	55.5	0.195	C	0	NA	NA	3.16	3.07	84.9	74.6	64.4	68.7	65.7	62.7	96.9	78	55	17.9	8.6	25.7	0.2	2.7	2	140	29	1387	0
1388	16	1	21/07/2014	0	A	3	162	3	3_Y1	286	189	926.2	P	T	AT	284	244	25536	55.5	0.195	C	0	NA	NA	3.16	3.07	84.9	74.6	64.4	68.7	65.7	62.7	96.9	78	55	17.9	8.6	25.7	0.2	2.7	2	140	29	1388	0
1389	16	1	21/07/2014	0	A	3	162	3	3_Y1	286	189	926.2	P	T	AT	284	244	25536	55.5	0.195	C	0	NA	NA	3.16	3.07	84.9	74.6	64.4	68.7	65.7	62.7	96.9	78	55	17.9	8.6	25.7	0.2	2.7	2	140	29	1389	0
1390	16	1	21/07/2014	0	A	3	162	3	3_Y1	286	189	926.2	P	T	AT	284	244	25536	55.5	0.195	C	0	NA	NA	3.16	3.07	84.9	74.6	64.4	68.7	65.7	62.7	96.9	78	55	17.9	8.6	25.7	0.2	2.7	2	140	29	1390	0
1391	16	1	21/07/2014	0	A	3	162	3	3_Y1	286	189	926.2	P	T	AT	284	244	25536	55.5	0.195	C	0	NA	NA	3.16	3.07	84.9	74.6	64.4	68.7	65.7	62.7	96.9	78	55	17.9	8.6	25.7	0.2	2.7	2	140	29	1391	0
1392	16	1	21/07/2014	0	A	3	162	3	3_Y1	286	189	926.2	P	T	AT	284	244	25536	55.5	0.195	C	0	NA	NA	3.16	3.07	84.9	74.6	64.4	68.7	65.7	62.7	96.9	78	55	17.9	8.6	25.7	0.2	2.7	2	140	29	1392	0
1393	16	1	21/07/2014	0	A	3	162	3	3_Y1	286	189	926.2	P	T	AT	284	244	25536	55.5	0.195	C	0	NA	NA	3.16	3.07	84.9	74.6	64.4	68.7	65.7	62.7	96.9	78	55	17.9	8.6	25.7	0.2	2.7	2	140	29	1393	0
1394	16	1	21/07/2014	0	A	3	162	3	3_Y1	286	189	926.2	P	T	AT	284	244	25536	55.5	0.195	C	0	NA	NA	3.16	3.07	84.9	74.6	64.4	68.7	65.7	62.7	96.9	78	55	17.9	8.6	25.7	0.2	2.7	2	140	29	1394	0
1395	16	1	21/07/2014	0	A	3	162	3	3_Y1	286	189	926.2	P	T	AT	284	244	25536	55.5	0.195	C	0	NA	NA	3.16	3.07	84.9	74.6	64.4	68.7	65.7	62.7	96.9	78	55	17.9	8.6	25.7	0.2	2.7	2	140	29	1395	0
1396	16	1	21/07/2014	0	A	3	162	3	3_Y1	286	189	926.2	P	T	AT	284	244	25536	55.5	0.195	C	0	NA	NA	3.16	3.07	84.9	74.6	64.4	68.7	65.7	62.7	96.9	78	55	17.9	8.6	25.7	0.2	2.7	2	140	29	1396	0
1397	16	1	21/07/2014	0	A	3	162	3	3_Y1	286	189	926.2	P	T	AT	284	244	25536	55.5	0.195	C	0	NA	NA	3.16	3.07	84.9	74.6	64.4	68.7	65.7	62.7	96.9	78	55	17.9	8.6	25.7	0.2	2.7	2	140	29	1397	0
1398	16	1	21/07/2014	0	A	3	162	3	3_Y1	286	189	926.2	P	T	AT	284	244	25536	55.5	0.195	C	0	NA	NA	3.16	3.07	84.9	74.6	64.4	68.7	65.7	62.7	96.9	78	55	17.9	8.6	25.7	0.2	2.7	2	140	29	1398	0
1399	16	1	21/07/2014	0	A	3	162	3	3_Y1	286	189	926.2	P	T	AT	284	244	25536	55.5	0.195	C	0	NA	NA	3.16	3.07	84.9	74.6	64.4	68.7	65.7	62.7	96.9	78	55	17.9	8.6	25.7	0.2	2.7	2	140	29	1399	0
1400	17	1	21/07/2014	0	A	3	184	3	3_Y1	298	189	884.4	Q	C	AC	295	244	26334	114	0.386	C	1	NA	NA	3.03	2.73	84.9	74.6	64.4	68.7	65.7	62.7	96.9	78	55	17.9	8.6	25.7	0.2	2.7	2	140	29	1400	-1
1401	17	1	21/07/2014	0	A	3	184	3	3_Y1	298	189	884.4	Q	C	AC	295	244	26334	114	0.386	C	1	NA	NA	3.03	2.73	84.9	74.6	64.4	68.7	65.7	62.7	96.9	78	55	17.9	8.6	25.7	0.2	2.7	2	140	29	1401	-1
1402	17	1	21/07/2014	0	A	3	184	3	3_Y1	298	189	884.4	Q	C	AC	295	244	26334	114	0.386	C	0	NA	NA	3.03	2.73	84.9	74.6	64.4	68.7	65.7	62.7	96.9	78	55	17.9	8.6	25.7	0.2	2.7	2	140	29	1402	-1
1403	17	1	21/07/2014	0	A	3	184	3	3_Y1	298	189	884.4	Q	C	AC	295	244	26334	114	0.386	C	0	NA	NA	3.03	2.73	84.9	74.6	64.4	68.7	65.7	62.7	96.9	78	55	17.9	8.6	25.7	0.2	2.7	2	140	29	1403	-1
1404	17	1	21/07/2014	0	A	3	184	3	3_Y1	298	189	884.4	Q	C	AC	295	244	26334	114	0.386	C	0	NA	NA	3.03	2.73	84.9	74.6	64.4	68.7	65.7	62.7	96.9	78	55	17.9	8.6	25.7	0.2	2.7	2	140	29	1404	-1
1405	17	1	21/07/2014	0	A	3	184	3	3_Y1	298	189	884.4	Q	C	AC	295	244	26334	114	0.386	C	0	NA	NA	3.03	2.73	84.9	74.6	64.4	68.7	65.7	62.7	96.9	78	55	17.9	8.6	25.7	0.2	2.7	2	140	29	1405	-1
1406	17	1	21/07/2014	0	A	3	184	3	3_Y1	298	189	884.4	Q	C	AC	295	244	26334	114	0.386	C	0	NA	NA	3.03	2.73	84.9	74.6	64.4	68.7	65.7	62.7	96.9	78	55	17.9	8.6	25.7	0.2	2.7	2	140	29	1406	-1
1407	17	1	21/07/2014	0	A	3	184	3	3_Y1	298	189	884.4	Q	C	AC	295	244	26334	114	0.386	C	0	NA	NA	3.03	2.73	84.9	74.6	64.4	68.7	65.7	62.7	96.9	78	55	17.9	8.6	25.7	0.2	2.7	2	140	29	1407	-1
1408	17	1	21/07/2014	0	A	3	184	3	3_Y1	298	189	884.4	Q	C	AC	295	244	26334	114	0.386	C	0	NA	NA	3.03	2.73	84.9	74.6	64.4	68.7	65.7	62.7	96.9	78	55	17.9	8.6	25.7	0.2	2.7	2	140	29	1408	-1
1409	17	1	21/07/2014	0	A	3	184	3	3_Y1	298	189	884.4	Q	C	AC	295	244	26334	114	0.386	C	0	NA	NA	3.03	2.73	84.9	74.6	64.4	68.7	65.7	62.7	96.9	78	55	17.9	8.6	25.7	0.2	2.7	2	140	29	1409	-1
1410	17	1	21/07/2014	0	A	3	184	3	3_Y1	298	189	884.4	Q	C	AC	295	244	26334	114	0.386	C	0	NA	NA	3.03	2.73	84.9	74.6	64.4	68.7	65.7	62.7	96.9	78	55	17.9	8.6	25.7	0.2	2.7	2	140	29	1410	-1
1411	17	1	21/07/2014	0	A	3	184	3	3_Y1	298	189	884.4	Q	C	AC	295	244	26334	114	0.386	C	0	NA	NA	3.03	2.73	84.9	74.6	64.4	68.7	65.7	62.7	96.9	78	55	17.9	8.6	25.7	0.2	2.7	2	140	29	1411	-1
1412	17	1	21/07/2014	0	A	3	184	3	3_Y1	298	189	884.4	Q	C	AC	295	244	26334	114	0.386	C	0	NA	NA	3.03	2.73	84.9	74.6	64.4	68.7	65.7	62.7	96.9	78	55	17.9	8.6	25.7	0.2	2.7	2	140	29	1412	-1
1413	17	1	21/07/2014	0	A	3	184	3	3_Y1	298	189	884.4	Q	C	AC	295	244	26334	114	0.386	C	0	NA	NA	3.03	2.73	84.9	74.6	64.4	68.7	65.7	62.7	96.9	78	55	17.9	8.6	25.7	0.2	2.7	2	140	29	1413	-1
1414	17	1	21/07/2014	0	A	3	184	3	3_Y1	298	189	884.4	Q	C	AC	295	244	26334	114	0.386	C	0	NA	NA	3.03	2.73	84.9	74.6	64.4	68.7	65.7	62.7	96.9	78	55	17.9	8.6	25.7	0.2	2.7	2	140	29	1414	-1
1415	17	1	21/07/2014	0	A	3	184	3	3_Y1	298	189	884.4	Q	C	AC	295	244	26334	114	0.386	C	0	NA	NA	3.03	2.73	84.9	74.6	64.4	68.7	65.7	62.7	96.9	78	55	17.9	8.6	25.7	0.2	2.7	2	140	29	1415	-1
1416	17	1	21/07/2014	0	A	3	184	3	3_Y1	298	189	884.4	Q	C	AC	295	244	26334	114	0.386	C	0	NA	NA	3.03	2.73	84.9	74.6	64.4	68.7	65.7	62.7	96.9	78	55	17.9	8.6	25.7	0.2	2.7	2	140	29	1416	-1
1417	17	1	21/07/2014	0	A	3	184	3	3_Y1	298	189	884.4	Q	C	AC	295	244	26334	114	0.386	C	0	NA	NA	3.03	2.73	84.9	74.6	64.4	68.7	65.7	62.7	96.9	78	55	17.9	8.6	25.7	0.2	2.7	2	140	29	1417	-1
1418	17	1	21/07/2014	0	A	3	184	3	3_Y1	298	189	884.4	Q	C	AC	295	244	26334	114	0.386	C	0	NA	NA	3.03	2.73	84.9	74.6	64.4	68.7	65.7	62.7	96.9	78	55	17.9	8.6	25.7	0.2	2.7	2	140	29	1418	-1
1419	17	1	21/07/2014	0	A	3	184	3	3_Y1	298	189	884.4	Q	C	AC	295	244	26334	114	0.386	C	0	NA	NA	3.03	2.73	84.9	74.6	64.4	68.7	65.7	62.7	96.9	78	55	17.9	8.6	25.7	0.2	2.7	2	140	29	1419	-1
1420	17	1	21/07/2014	0	A	3	184	3	3_Y1	298	189	884.4	Q	C	AC	295	244	26334	114	0.386	C	0	NA	NA	3.03	2.73	84.9	74.6	64.4	68.7	65.7	62.7	96.9	78	55	17.9	8.6	25.7	0.2	2.7	2	140	29	1420	-1
1421	17	1	21/07/2014	0	A	3	184	3	3_Y1	298	189	884.4	Q	C	AC	295	244	26334	114	0.386	C	0	NA	NA	3.03	2.73	84.9	74.6	64.4	68.7	65.7	62.7	96.9	78	55	17.9	8.6	25.7	0.2	2.7	2	140	29	1421	-1
1422	17	1	21/07/2014	0	A	3	184	3	3_Y1	298	189	884.4	Q	C	AC	295	244	26334	114	0.386	C	0	NA	NA	3.03	2.73	84.9	74.6	64.4	68.7	65.7	62.7	96.9	78	55	17.9	8.6	25.7	0.2	2.7	2	140	29	1422	-1
1423	17	1	21/07/2014	0	A	3	184	3	3_Y1	298	189	884.4	Q	C	AC	295	244	26334	114	0.386	C	0	NA	NA	3.03	2.73	84.9	74.6	64.4	68.7	65.7	62.7	96.9	78	55	17.9	8.6	25.7	0.2	2.7	2	140	29	1423	-1
1424	17	1	21/07/2014	0	A	3	184	3	3_Y1	298	189	884.4	Q	C	AC	295	244	26334	114	0.386	C	0	NA	NA	3.03	2.73	84.9	74.6	64.4	68.7	65.7	62.7	96.9	78	55	17.9	8.6	25.7	0.2	2.7	2	140	29	1424	-1
1425	17	1	21/07/2014	0	A	3	184	3	3_Y1	298	189	884.4	Q	C	AC	295	244	26334	114	0.386	C	0	NA	NA	3.03	2.73	84.9	74.6	64.4	68.7	65.7	62.7	96.9	78	55	17.9	8.6	25.7	0.2	2.7	2	140	29	1425	-1
1426	17	1	21/07/2014	0	A	3	184	3	3_Y1	298	189	884.4	Q	C	AC	295	244	26334	114	0.386	C	0	NA	NA	3.03	2.73	84.9	74.6	64.4	68.7	65.7	62.7	96.9	78	55	17.9	8.6	25.7	0.2	2.7	2	140	29	1426	-1
1427	17	1	21/07/2014	0	A	3	184	3	3_Y1	298	189	884.4	Q	C	AC	295	244	26334	114	0.386	C	0	NA	NA	3.03	2.73	84.9	74.6	64.4	68.7	65.7	62.7	96.9	78	55	17.9	8.6	25.7	0.2	2.7	2	140	29	1427	-1
1428	17	1	21/07/2014	0	A	3	184	3	3_Y1	298	189	884.4	Q	C	AC	295	244	26334	114	0.386	C	0	NA	NA	3.03	2.73	84.9	74.6	64.4	68.7	65.7	62.7	96.9	78	55	17.9	8.6	25.7	0.2	2.7	2	140	29	1428	-1
1429	17	1	21/07/2014	0	A	3	184	3	3_Y1	298	189	884.4	Q	C	AC	295	244	26334	114	0.386	C	0	NA	NA	3.03	2.73	84.9	74.6	64.4	68.7	65.7	62.7	96.9	78	55	17.9	8.6	25.7	0.2	2.7	2	140	29	1429	-1
1430	17	1	21/07/2014	0	A	3	184	3	3_Y1	298	189	884.4	Q	C	AC	295	244	26334	114	0.386	C	0	NA	NA	3.03	2.73	84.9	74.6	64.4	68.7	65.7	62.7	96.9	78	55	17.9	8.6	25.7	0.2	2.7	2	140	29	1430	-1
1431	17	1	21/07/2014	0	A	3	184	3	3_Y1	298	189	884.4	Q	C	AC	295	244	26334	114	0.386	C	0	NA	NA	3.03	2.73	84.9	74.6	64.4	68.7	65.7	62.7	96.9	78	55	17.9	8.6	25.7	0.2	2.7	2	140	29	1431	-1
1432	17	1	21/07/2014	0	A	3	184	3	3_Y1	298	189	884.4	Q	C	AC	295	244	26334	114	0.386	C	0	NA	NA	3.03	2.73	84.9	74.6	64.4	68.7	65.7	62.7	96.9	78	55	17.9	8.6	25.7	0.2	2.7	2	140	29	1432	-1
1433	17	1	21/07/2014	0	A	3	184	3	3_Y1	298	189	884.4	Q	C	AC	295	244	26334	114	0.386	C	0	NA	NA	3.03	2.73	84.9	74.6	64.4	68.7	65.7	62.7	96.9	78	55	17.9	8.6	25.7	0.2	2.7	2	140	29	1433	-1
1434	17	1	21/07/2014	0	A	3	184	3	3_Y1	298	189	884.4	Q	C	AC	295	244	26334	114	0.386	C	0	NA	NA	3.03	2.73	84.9	74.6	64.4	68.7	65.7	62.7	96.9	78	55	17.9	8.6	25.7	0.2	2.7	2	140	29	1434	-1
1435	17	1	21/07/2014	0	A	3	184	3	3_Y1	298	189	884.4	Q	C	AC	295	244	26334	114	0.386	C	0	NA	NA	3.03	2.73	84.9	74.6	64.4	68.7	65.7	62.7	96.9	78	55	17.9	8.6	25.7	0.2	2.7	2	140	29	1435	-1
1436	17	1	21/07/2014	0	A	3	184	3	3_Y1	298	189	884.4	Q	C	AC	295	244	26334	114	0.386	C	0	NA	NA	3.03	2.73	84.9	74.6	64.4	68.7	65.7	62.7	96.9	78	55	17.9	8.6	25.7	0.2	2.7	2	140	29	1436	-1
1437	17	1	21/07/2014	0	A	3	184	3	3_Y1	298	189	884.4	Q	C	AC	295	244	26334	114	0.386	C	0	NA	NA	3.03	2.73	84.9	74.6	64.4	68.7	65.7	62.7	96.9	78	55	17.9	8.6	25.7	0.2	2.7	2	140	29	1437	-1
1438	17	1	21/07/2014	0	A	3	184	3	3_Y1	298	189	884.4	Q	C	AC	295	244	26334	114	0.386	C	0	NA	NA	3.03	2.73	84.9	74.6	64.4	68.7	65.7	62.7	96.9	78	55	17.9	8.6	25.7	0.2	2.7	2	140	29	1438	-1
1439	17	1	21/07/2014	0	A	3	184	3	3_Y1	298	189	884.4	Q	C	AC	295	244	26334	114	0.386	C	0	NA	NA	3.03	2.73	84.9	74.6	64.4	68.7	65.7	62.7	96.9	78	55	17.9	8.6	25.7	0.2	2.7	2	140	29	1439	-1
1440	18	1	21/07/2014	0	A	2	198	3	3_Y1	285	88	611.3	R	C	AC	282	143	20748	90	0.319	C	1	NA	NA	3.03	2.8	84.9	74.6	64.4	68.7	65.7	62.7	96.9	78	55	17.9	8.6	25.7	0.2	2.7	2	140	29	1440	-1
1441	18	1	21/07/2014	0	A	2	198	3	3_Y1	285	88	611.3	R	C	AC	282	143	20748	90	0.319	C	1	NA	NA	3.03	2.8	84.9	74.6	64.4	68.7	65.7	62.7	96.9	78	55	17.9	8.6	25.7	0.2	2.7	2	140	29	1441	-1
1442	18	1	21/07/2014	0	A	2	198	3	3_Y1	285	88	611.3	R	C	AC	282	143	20748	90	0.319	C	1	NA	NA	3.03	2.8	84.9	74.6	64.4	68.7	65.7	62.7	96.9	78	55	17.9	8.6	25.7	0.2	2.7	2	140	29	1442	-1
1443	18	1	21/07/2014	0	A	2	198	3	3_Y1	285	88	611.3	R	C	AC	282	143	20748	90	0.319	C	1	NA	NA	3.03	2.8	84.9	74.6	64.4	68.7	65.7	62.7	96.9	78	55	17.9	8.6	25.7	0.2	2.7	2	140	29	1443	-1
1444	18	1	21/07/2014	0	A	2	198	3	3_Y1	285	88	611.3	R	C	AC	282	143	20748	90	0.319	C	1	NA	NA	3.03	2.8	84.9	74.6	64.4	68.7	65.7	62.7	96.9	78	55	17.9	8.6	25.7	0.2	2.7	2	140	29	1444	-1
1445	18	1	21/07/2014	0	A	2	198	3	3_Y1	285	88	611.3	R	C	AC	282	143	20748	90	0.319	C	1	NA	NA	3.03	2.8	84.9	74.6	64.4	68.7	65.7	62.7	96.9	78	55	17.9	8.6	25.7	0.2	2.7	2	140	29	1445	-1
1446	18	1	21/07/2014	0	A	2	198	3	3_Y1	285	88	611.3	R	C	AC	282	143	20748	90	0.319	C	1	NA	NA	3.03	2.8	84.9	74.6	64.4	68.7	65.7	62.7	96.9	78	55	17.9	8.6	25.7	0.2	2.7	2	140	29	1446	-1
1447	18	1	21/07/2014	0	A	2	198	3	3_Y1	285	88	611.3	R	C	AC	282	143	20748	90	0.319	C	0	NA	NA	3.03	2.8	84.9	74.6	64.4	68.7	65.7	62.7	96.9	78	55	17.9	8.6	25.7	0.2	2.7	2	140	29	1447	-1
1448	18	1	21/07/2014	0	A	2	198	3	3_Y1	285	88	611.3	R	C	AC	282	143	20748	90	0.319	C	0	NA	NA	3.03	2.8	84.9	74.6	64.4	68.7	65.7	62.7	96.9	78	55	17.9	8.6	25.7	0.2	2.7	2	140	29	1448	-1
1449	18	1	21/07/2014	0	A	2	198	3	3_Y1	285	88	611.3	R	C	AC	282	143	20748	90	0.319	C	0	NA	NA	3.03	2.8	84.9	74.6	64.4	68.7	65.7	62.7	96.9	78	55	17.9	8.6	25.7	0.2	2.7	2	140	29	1449	-1
1450	18	1	21/07/2014	0	A	2	198	3	3_Y1	285	88	611.3	R	C	AC	282	143	20748	90	0.319	C	0	NA	NA	3.03	2.8	84.9	74.6	64.4	68.7	65.7	62.7	96.9	78	55	17.9	8.6	25.7	0.2	2.7	2	140	29	1450	-1
1451	18	1	21/07/2014	0	A	2	198	3	3_Y1	285	88	611.3	R	C	AC	282	143	20748	90	0.319	C	0	NA	NA	3.03	2.8	84.9	74.6	64.4	68.7	65.7	62.7	96.9	78	55	17.9	8.6	25.7	0.2	2.7	2	140	29	1451	-1
1452	18	1	21/07/2014	0	A	2	198	3	3_Y1	285	88	611.3	R	C	AC	282	143	20748	90	0.319	C	0	NA	NA	3.03	2.8	84.9	74.6	64.4	68.7	65.7	62.7	96.9	78	55	17.9	8.6	25.7	0.2	2.7	2	140	29	1452	-1
1453	18	1	21/07/2014	0	A	2	198	3	3_Y1	285	88	611.3	R	C	AC	282	143	20748	90	0.319	C	0	NA	NA	3.03	2.8	84.9	74.6	64.4	68.7	65.7	62.7	96.9	78	55	17.9	8.6	25.7	0.2	2.7	2	140	29	1453	-1
1454	18	1	21/07/2014	0	A	2	198	3	3_Y1	285	88	611.3	R	C	AC	282	143	20748	90	0.319	C	0	NA	NA	3.03	2.8	84.9	74.6	64.4	68.7	65.7	62.7	96.9	78	55	17.9	8.6	25.7	0.2	2.7	2	140	29	1454	-1
1455	18	1	21/07/2014	0	A	2	198	3	3_Y1	285	88	611.3	R	C	AC	282	143	20748	90	0.319	C	0	NA	NA	3.03	2.8	84.9	74.6	64.4	68.7	65.7	62.7	96.9	78	55	17.9	8.6	25.7	0.2	2.7	2	140	29	1455	-1
1456	18	1	21/07/2014	0	A	2	198	3	3_Y1	285	88	611.3	R	C	AC	282	143	20748	90	0.319	C	0	NA	NA	3.03	2.8	84.9	74.6	64.4	68.7	65.7	62.7	96.9	78	55	17.9	8.6	25.7	0.2	2.7	2	140	29	1456	-1
1457	18	1	21/07/2014	0	A	2	198	3	3_Y1	285	88	611.3	R	C	AC	282	143	20748	90	0.319	C	0	NA	NA	3.03	2.8	84.9	74.6	64.4	68.7	65.7	62.7	96.9	78	55	17.9	8.6	25.7	0.2	2.7	2	140	29	1457	-1
1458	18	1	21/07/2014	0	A	2	198	3	3_Y1	285	88	611.3	R	C	AC	282	143	20748	90	0.319	C	0	NA	NA	3.03	2.8	84.9	74.6	64.4	68.7	65.7	62.7	96.9	78	55	17.9	8.6	25.7	0.2	2.7	2	140	29	1458	-1
1459	18	1	21/07/2014	0	A	2	198	3	3_Y1	285	88	611.3	R	C	AC	282	143	20748	90	0.319	C	0	NA	NA	3.03	2.8	84.9	74.6	64.4	68.7	65.7	62.7	96.9	78	55	17.9	8.6	25.7	0.2	2.7	2	140	29	1459	-1
1460	18	1	21/07/2014	0	A	2	198	3	3_Y1	285	88	611.3	R	C	AC	282	143	20748	90	0.319	C	0	NA	NA	3.03	2.8	84.9	74.6	64.4	68.7	65.7	62.7	96.9	78	55	17.9	8.6	25.7	0.2	2.7	2	140	29	1460	-1
1461	18	1	21/07/2014	0	A	2	198	3	3_Y1	285	88	611.3	R	C	AC	282	143	20748	90	0.319	C	0	NA	NA	3.03	2.8	84.9	74.6	64.4	68.7	65.7	62.7	96.9	78	55	17.9	8.6	25.7	0.2	2.7	2	140	29	1461	-1
1462	18	1	21/07/2014	0	A	2	198	3	3_Y1	285	88	611.3	R	C	AC	282	143	20748	90	0.319	C	0	NA	NA	3.03	2.8	84.9	74.6	64.4	68.7	65.7	62.7	96.9	78	55	17.9	8.6	25.7	0.2	2.7	2	140	29	1462	-1
1463	18	1	21/07/2014	0	A	2	198	3	3_Y1	285	88	611.3	R	C	AC	282	143	20748	90	0.319	C	0	NA	NA	3.03	2.8	84.9	74.6	64.4	68.7	65.7	62.7	96.9	78	55	17.9	8.6	25.7	0.2	2.7	2	140	29	1463	-1
1464	18	1	21/07/2014	0	A	2	198	3	3_Y1	285	88	611.3	R	C	AC	282	143	20748	90	0.319	C	0	NA	NA	3.03	2.8	84.9	74.6	64.4	68.7	65.7	62.7	96.9	78	55	17.9	8.6	25.7	0.2	2.7	2	140	29	1464	-1
1465	18	1	21/07/2014	0	A	2	198	3	3_Y1	285	88	611.3	R	C	AC	282	143	20748	90	0.319	C	0	NA	NA	3.03	2.8	84.9	74.6	64.4	68.7	65.7	62.7	96.9	78	55	17.9	8.6	25.7	0.2	2.7	2	140	29	1465	-1
1466	18	1	21/07/2014	0	A	2	198	3	3_Y1	285	88	611.3	R	C	AC	282	143	20748	90	0.319	C	0	NA	NA	3.03	2.8	84.9	74.6	64.4	68.7	65.7	62.7	96.9	78	55	17.9	8.6	25.7	0.2	2.7	2	140	29	1466	-1
1467	18	1	21/07/2014	0	A	2	198	3	3_Y1	285	88	611.3	R	C	AC	282	143	20748	90	0.319	C	0	NA	NA	3.03	2.8	84.9	74.6	64.4	68.7	65.7	62.7	96.9	78	55	17.9	8.6	25.7	0.2	2.7	2	140	29	1467	-1
1468	18	1	21/07/2014	0	A	2	198	3	3_Y1	285	88	611.3	R	C	AC	282	143	20748	90	0.319	C	0	NA	NA	3.03	2.8	84.9	74.6	64.4	68.7	65.7	62.7	96.9	78	55	17.9	8.6	25.7	0.2	2.7	2	140	29	1468	-1
1469	18	1	21/07/2014	0	A	2	198	3	3_Y1	285	88	611.3	R	C	AC	282	143	20748	90	0.319	C	0	NA	NA	3.03	2.8	84.9	74.6	64.4	68.7	65.7	62.7	96.9	78	55	17.9	8.6	25.7	0.2	2.7	2	140	29	1469	-1
1470	18	1	21/07/2014	0	A	2	198	3	3_Y1	285	88	611.3	R	C	AC	282	143	20748	90	0.319	C	0	NA	NA	3.03	2.8	84.9	74.6	64.4	68.7	65.7	62.7	96.9	78	55	17.9	8.6	25.7	0.2	2.7	2	140	29	1470	-1
1471	18	1	21/07/2014	0	A	2	198	3	3_Y1	285	88	611.3	R	C	AC	282	143	20748	90	0.319	C	0	NA	NA	3.03	2.8	84.9	74.6	64.4	68.7	65.7	62.7	96.9	78	55	17.9	8.6	25.7	0.2	2.7	2	140	29	1471	-1
1472	18	1	21/07/2014	0	A	2	198	3	3_Y1	285	88	611.3	R	C	AC	282	143	20748	90	0.319	C	0	NA	NA	3.03	2.8	84.9	74.6	64.4	68.7	65.7	62.7	96.9	78	55	17.9	8.6	25.7	0.2	2.7	2	140	29	1472	-1
1473	18	1	21/07/2014	0	A	2	198	3	3_Y1	285	88	611.3	R	C	AC	282	143	20748	90	0.319	C	0	NA	NA	3.03	2.8	84.9	74.6	64.4	68.7	65.7	62.7	96.9	78	55	17.9	8.6	25.7	0.2	2.7	2	140	29	1473	-1
1474	18	1	21/07/2014	0	A	2	198	3	3_Y1	285	88	611.3	R	C	AC	282	143	20748	90	0.319	C	0	NA	NA	3.03	2.8	84.9	74.6	64.4	68.7	65.7	62.7	96.9	78	55	17.9	8.6	25.7	0.2	2.7	2	140	29	1474	-1
1475	18	1	21/07/2014	0	A	2	198	3	3_Y1	285	88	611.3	R	C	AC	282	143	20748	90	0.319	C	0	NA	NA	3.03	2.8	84.9	74.6	64.4	68.7	65.7	62.7	96.9	78	55	17.9	8.6	25.7	0.2	2.7	2	140	29	1475	-1
1476	18	1	21/07/2014	0	A	2	198	3	3_Y1	285	88	611.3	R	C	AC	282	143	20748	90	0.319	C	0	NA	NA	3.03	2.8	84.9	74.6	64.4	68.7	65.7	62.7	96.9	78	55	17.9	8.6	25.7	0.2	2.7	2	140	29	1476	-1
1477	18	1	21/07/2014	0	A	2	198	3	3_Y1	285	88	611.3	R	C	AC	282	143	20748	90	0.319	C	0	NA	NA	3.03	2.8	84.9	74.6	64.4	68.7	65.7	62.7	96.9	78	55	17.9	8.6	25.7	0.2	2.7	2	140	29	1477	-1
1478	18	1	21/07/2014	0	A	2	198	3	3_Y1	285	88	611.3	R	C	AC	282	143	20748	90	0.319	C	0	NA	NA	3.03	2.8	84.9	74.6	64.4	68.7	65.7	62.7	96.9	78	55	17.9	8.6	25.7	0.2	2.7	2	140	29	1478	-1
1479	18	1	21/07/2014	0	A	2	198	3	3_Y1	285	88	611.3	R	C	AC	282	143	20748	90	0.319	C	0	NA	NA	3.03	2.8	84.9	74.6	64.4	68.7	65.7	62.7	96.9	78	55	17.9	8.6	25.7	0.2	2.7	2	140	29	1479	-1
1480	19	1	21/07/2014	0	A	2	230	3	3_Y1	298	77	537.2	S	T	AT	294	132	26015	56.5	0.192	C	1	NA	NA	3.07	2.26	84.9	74.6	64.4	68.7	65.7	62.7	96.9	78	55	17.9	8.6	25.7	0.2	2.7	2	140	29	1480	0
1481	19	1	21/07/2014	0	A	2	230	3	3_Y1	298	77	537.2	S	T	AT	294	132	26015	56.5	0.192	C	1	NA	NA	3.07	2.26	84.9	74.6	64.4	68.7	65.7	62.7	96.9	78	55	17.9	8.6	25.7	0.2	2.7	2	140	29	1481	0
1482	19	1	21/07/2014	0	A	2	230	3	3_Y1	298	77	537.2	S	T	AT	294	132	26015	56.5	0.192	C	1	NA	NA	3.07	2.26	84.9	74.6	64.4	68.7	65.7	62.7	96.9	78	55	17.9	8.6	25.7	0.2	2.7	2	140	29	1482	0
1483	19	1	21/07/2014	0	A	2	230	3	3_Y1	298	77	537.2	S	T	AT	294	132	26015	56.5	0.192	C	1	NA	NA	3.07	2.26	84.9	74.6	64.4	68.7	65.7	62.7	96.9	78	55	17.9	8.6	25.7	0.2	2.7	2	140	29	1483	0
1484	19	1	21/07/2014	0	A	2	230	3	3_Y1	298	77	537.2	S	T	AT	294	132	26015	56.5	0.192	C	1	NA	NA	3.07	2.26	84.9	74.6	64.4	68.7	65.7	62.7	96.9	78	55	17.9	8.6	25.7	0.2	2.7	2	140	29	1484	0
1485	19	1	21/07/2014	0	A	2	230	3	3_Y1	298	77	537.2	S	T	AT	294	132	26015	56.5	0.192	C	1	NA	NA	3.07	2.26	84.9	74.6	64.4	68.7	65.7	62.7	96.9	78	55	17.9	8.6	25.7	0.2	2.7	2	140	29	1485	0
1486	19	1	21/07/2014	0	A	2	230	3	3_Y1	298	77	537.2	S	T	AT	294	132	26015	56.5	0.192	C	1	NA	NA	3.07	2.26	84.9	74.6	64.4	68.7	65.7	62.7	96.9	78	55	17.9	8.6	25.7	0.2	2.7	2	140	29	1486	0
1487	19	1	21/07/2014	0	A	2	230	3	3_Y1	298	77	537.2	S	T	AT	294	132	26015	56.5	0.192	C	1	NA	NA	3.07	2.26	84.9	74.6	64.4	68.7	65.7	62.7	96.9	78	55	17.9	8.6	25.7	0.2	2.7	2	140	29	1487	0
1488	19	1	21/07/2014	0	A	2	230	3	3_Y1	298	77	537.2	S	T	AT	294	132	26015	56.5	0.192	C	1	NA	NA	3.07	2.26	84.9	74.6	64.4	68.7	65.7	62.7	96.9	78	55	17.9	8.6	25.7	0.2	2.7	2	140	29	1488	0
1489	19	1	21/07/2014	0	A	2	230	3	3_Y1	298	77	537.2	S	T	AT	294	132	26015	56.5	0.192	C	1	NA	NA	3.07	2.26	84.9	74.6	64.4	68.7	65.7	62.7	96.9	78	55	17.9	8.6	25.7	0.2	2.7	2	140	29	1489	0
1490	19	1	21/07/2014	0	A	2	230	3	3_Y1	298	77	537.2	S	T	AT	294	132	26015	56.5	0.192	C	1	NA	NA	3.07	2.26	84.9	74.6	64.4	68.7	65.7	62.7	96.9	78	55	17.9	8.6	25.7	0.2	2.7	2	140	29	1490	0
1491	19	1	21/07/2014	0	A	2	230	3	3_Y1	298	77	537.2	S	T	AT	294	132	26015	56.5	0.192	C	1	NA	NA	3.07	2.26	84.9	74.6	64.4	68.7	65.7	62.7	96.9	78	55	17.9	8.6	25.7	0.2	2.7	2	140	29	1491	0
1492	19	1	21/07/2014	0	A	2	230	3	3_Y1	298	77	537.2	S	T	AT	294	132	26015	56.5	0.192	C	1	NA	NA	3.07	2.26	84.9	74.6	64.4	68.7	65.7	62.7	96.9	78	55	17.9	8.6	25.7	0.2	2.7	2	140	29	1492	0
1493	19	1	21/07/2014	0	A	2	230	3	3_Y1	298	77	537.2	S	T	AT	294	132	26015	56.5	0.192	C	0	NA	NA	3.07	2.26	84.9	74.6	64.4	68.7	65.7	62.7	96.9	78	55	17.9	8.6	25.7	0.2	2.7	2	140	29	1493	0
1494	19	1	21/07/2014	0	A	2	230	3	3_Y1	298	77	537.2	S	T	AT	294	132	26015	56.5	0.192	C	0	NA	NA	3.07	2.26	84.9	74.6	64.4	68.7	65.7	62.7	96.9	78	55	17.9	8.6	25.7	0.2	2.7	2	140	29	1494	0
1495	19	1	21/07/2014	0	A	2	230	3	3_Y1	298	77	537.2	S	T	AT	294	132	26015	56.5	0.192	C	0	NA	NA	3.07	2.26	84.9	74.6	64.4	68.7	65.7	62.7	96.9	78	55	17.9	8.6	25.7	0.2	2.7	2	140	29	1495	0
1496	19	1	21/07/2014	0	A	2	230	3	3_Y1	298	77	537.2	S	T	AT	294	132	26015	56.5	0.192	C	0	NA	NA	3.07	2.26	84.9	74.6	64.4	68.7	65.7	62.7	96.9	78	55	17.9	8.6	25.7	0.2	2.7	2	140	29	1496	0
1497	19	1	21/07/2014	0	A	2	230	3	3_Y1	298	77	537.2	S	T	AT	294	132	26015	56.5	0.192	C	0	NA	NA	3.07	2.26	84.9	74.6	64.4	68.7	65.7	62.7	96.9	78	55	17.9	8.6	25.7	0.2	2.7	2	140	29	1497	0
1498	19	1	21/07/2014	0	A	2	230	3	3_Y1	298	77	537.2	S	T	AT	294	132	26015	56.5	0.192	C	0	NA	NA	3.07	2.26	84.9	74.6	64.4	68.7	65.7	62.7	96.9	78	55	17.9	8.6	25.7	0.2	2.7	2	140	29	1498	0
1499	19	1	21/07/2014	0	A	2	230	3	3_Y1	298	77	537.2	S	T	AT	294	132	26015	56.5	0.192	C	0	NA	NA	3.07	2.26	84.9	74.6	64.4	68.7	65.7	62.7	96.9	78	55	17.9	8.6	25.7	0.2	2.7	2	140	29	1499	0
1500	19	1	21/07/2014	0	A	2	230	3	3_Y1	298	77	537.2	S	T	AT	294	132	26015	56.5	0.192	C	0	NA	NA	3.07	2.26	84.9	74.6	64.4	68.7	65.7	62.7	96.9	78	55	17.9	8.6	25.7	0.2	2.7	2	140	29	1500	0
1501	19	1	21/07/2014	0	A	2	230	3	3_Y1	298	77	537.2	S	T	AT	294	132	26015	56.5	0.192	C	0	NA	NA	3.07	2.26	84.9	74.6	64.4	68.7	65.7	62.7	96.9	78	55	17.9	8.6	25.7	0.2	2.7	2	140	29	1501	0
1502	19	1	21/07/2014	0	A	2	230	3	3_Y1	298	77	537.2	S	T	AT	294	132	26015	56.5	0.192	C	0	NA	NA	3.07	2.26	84.9	74.6	64.4	68.7	65.7	62.7	96.9	78	55	17.9	8.6	25.7	0.2	2.7	2	140	29	1502	0
1503	19	1	21/07/2014	0	A	2	230	3	3_Y1	298	77	537.2	S	T	AT	294	132	26015	56.5	0.192	C	0	NA	NA	3.07	2.26	84.9	74.6	64.4	68.7	65.7	62.7	96.9	78	55	17.9	8.6	25.7	0.2	2.7	2	140	29	1503	0
1504	19	1	21/07/2014	0	A	2	230	3	3_Y1	298	77	537.2	S	T	AT	294	132	26015	56.5	0.192	C	0	NA	NA	3.07	2.26	84.9	74.6	64.4	68.7	65.7	62.7	96.9	78	55	17.9	8.6	25.7	0.2	2.7	2	140	29	1504	0
1505	19	1	21/07/2014	0	A	2	230	3	3_Y1	298	77	537.2	S	T	AT	294	132	26015	56.5	0.192	C	0	NA	NA	3.07	2.26	84.9	74.6	64.4	68.7	65.7	62.7	96.9	78	55	17.9	8.6	25.7	0.2	2.7	2	140	29	1505	0
1506	19	1	21/07/2014	0	A	2	230	3	3_Y1	298	77	537.2	S	T	AT	294	132	26015	56.5	0.192	C	0	NA	NA	3.07	2.26	84.9	74.6	64.4	68.7	65.7	62.7	96.9	78	55	17.9	8.6	25.7	0.2	2.7	2	140	29	1506	0
1507	19	1	21/07/2014	0	A	2	230	3	3_Y1	298	77	537.2	S	T	AT	294	132	26015	56.5	0.192	C	0	NA	NA	3.07	2.26	84.9	74.6	64.4	68.7	65.7	62.7	96.9	78	55	17.9	8.6	25.7	0.2	2.7	2	140	29	1507	0
1508	19	1	21/07/2014	0	A	2	230	3	3_Y1	298	77	537.2	S	T	AT	294	132	26015	56.5	0.192	C	0	NA	NA	3.07	2.26	84.9	74.6	64.4	68.7	65.7	62.7	96.9	78	55	17.9	8.6	25.7	0.2	2.7	2	140	29	1508	0
1509	19	1	21/07/2014	0	A	2	230	3	3_Y1	298	77	537.2	S	T	AT	294	132	26015	56.5	0.192	C	0	NA	NA	3.07	2.26	84.9	74.6	64.4	68.7	65.7	62.7	96.9	78	55	17.9	8.6	25.7	0.2	2.7	2	140	29	1509	0
1510	19	1	21/07/2014	0	A	2	230	3	3_Y1	298	77	537.2	S	T	AT	294	132	26015	56.5	0.192	C	0	NA	NA	3.07	2.26	84.9	74.6	64.4	68.7	65.7	62.7	96.9	78	55	17.9	8.6	25.7	0.2	2.7	2	140	29	1510	0
1511	19	1	21/07/2014	0	A	2	230	3	3_Y1	298	77	537.2	S	T	AT	294	132	26015	56.5	0.192	C	0	NA	NA	3.07	2.26	84.9	74.6	64.4	68.7	65.7	62.7	96.9	78	55	17.9	8.6	25.7	0.2	2.7	2	140	29	1511	0
1512	19	1	21/07/2014	0	A	2	230	3	3_Y1	298	77	537.2	S	T	AT	294	132	26015	56.5	0.192	C	0	NA	NA	3.07	2.26	84.9	74.6	64.4	68.7	65.7	62.7	96.9	78	55	17.9	8.6	25.7	0.2	2.7	2	140	29	1512	0
1513	19	1	21/07/2014	0	A	2	230	3	3_Y1	298	77	537.2	S	T	AT	294	132	26015	56.5	0.192	C	0	NA	NA	3.07	2.26	84.9	74.6	64.4	68.7	65.7	62.7	96.9	78	55	17.9	8.6	25.7	0.2	2.7	2	140	29	1513	0
1514	19	1	21/07/2014	0	A	2	230	3	3_Y1	298	77	537.2	S	T	AT	294	132	26015	56.5	0.192	C	0	NA	NA	3.07	2.26	84.9	74.6	64.4	68.7	65.7	62.7	96.9	78	55	17.9	8.6	25.7	0.2	2.7	2	140	29	1514	0
1515	19	1	21/07/2014	0	A	2	230	3	3_Y1	298	77	537.2	S	T	AT	294	132	26015	56.5	0.192	C	0	NA	NA	3.07	2.26	84.9	74.6	64.4	68.7	65.7	62.7	96.9	78	55	17.9	8.6	25.7	0.2	2.7	2	140	29	1515	0
1516	19	1	21/07/2014	0	A	2	230	3	3_Y1	298	77	537.2	S	T	AT	294	132	26015	56.5	0.192	C	0	NA	NA	3.07	2.26	84.9	74.6	64.4	68.7	65.7	62.7	96.9	78	55	17.9	8.6	25.7	0.2	2.7	2	140	29	1516	0
1517	19	1	21/07/2014	0	A	2	230	3	3_Y1	298	77	537.2	S	T	AT	294	132	26015	56.5	0.192	C	0	NA	NA	3.07	2.26	84.9	74.6	64.4	68.7	65.7	62.7	96.9	78	55	17.9	8.6	25.7	0.2	2.7	2	140	29	1517	0
1518	19	1	21/07/2014	0	A	2	230	3	3_Y1	298	77	537.2	S	T	AT	294	132	26015	56.5	0.192	C	0	NA	NA	3.07	2.26	84.9	74.6	64.4	68.7	65.7	62.7	96.9	78	55	17.9	8.6	25.7	0.2	2.7	2	140	29	1518	0
1519	19	1	21/07/2014	0	A	2	230	3	3_Y1	298	77	537.2	S	T	AT	294	132	26015	56.5	0.192	C	0	NA	NA	3.07	2.26	84.9	74.6	64.4	68.7	65.7	62.7	96.9	78	55	17.9	8.6	25.7	0.2	2.7	2	140	29	1519	0
1520	20	2	16/06/2015	-1	B	NA	176	1	1_Y2	NA	NA	NA	AA	C	BC	232	300	34965	151.4	0.652	C	1	0	0	2.43	2.26	85.14285714	73.42857143	62.28571429	67	62	56.85714286	93.42857143	73	44.42857143	NA	NA	NA	0.125714286	NA	NA	NA	24	1520	-1
1521	20	2	16/06/2015	-1	B	NA	176	1	1_Y2	NA	NA	NA	AA	C	BC	232	300	34965	151.4	0.652	C	1	0	0	2.43	2.26	85.14285714	73.42857143	62.28571429	67	62	56.85714286	93.42857143	73	44.42857143	NA	NA	NA	0.125714286	NA	NA	NA	24	1521	-1
1522	20	2	16/06/2015	-1	B	NA	176	1	1_Y2	NA	NA	NA	AA	C	BC	232	300	34965	151.4	0.652	C	1	0	0	2.43	2.26	85.14285714	73.42857143	62.28571429	67	62	56.85714286	93.42857143	73	44.42857143	NA	NA	NA	0.125714286	NA	NA	NA	24	1522	-1
1523	20	2	16/06/2015	-1	B	NA	176	1	1_Y2	NA	NA	NA	AA	C	BC	232	300	34965	151.4	0.652	C	1	0	0	2.43	2.26	85.14285714	73.42857143	62.28571429	67	62	56.85714286	93.42857143	73	44.42857143	NA	NA	NA	0.125714286	NA	NA	NA	24	1523	-1
1524	20	2	16/06/2015	-1	B	NA	176	1	1_Y2	NA	NA	NA	AA	C	BC	232	300	34965	151.4	0.652	C	0	0	0	2.43	2.26	85.14285714	73.42857143	62.28571429	67	62	56.85714286	93.42857143	73	44.42857143	NA	NA	NA	0.125714286	NA	NA	NA	24	1524	-1
1525	20	2	16/06/2015	-1	B	NA	176	1	1_Y2	NA	NA	NA	AA	C	BC	232	300	34965	151.4	0.652	C	1	0	0	2.43	2.26	85.14285714	73.42857143	62.28571429	67	62	56.85714286	93.42857143	73	44.42857143	NA	NA	NA	0.125714286	NA	NA	NA	24	1525	-1
1526	20	2	16/06/2015	-1	B	NA	176	1	1_Y2	NA	NA	NA	AA	C	BC	232	300	34965	151.4	0.652	C	1	0	0	2.43	2.26	85.14285714	73.42857143	62.28571429	67	62	56.85714286	93.42857143	73	44.42857143	NA	NA	NA	0.125714286	NA	NA	NA	24	1526	-1
1527	20	2	16/06/2015	-1	B	NA	176	1	1_Y2	NA	NA	NA	AA	C	BC	232	300	34965	151.4	0.652	C	1	0	0	2.43	2.26	85.14285714	73.42857143	62.28571429	67	62	56.85714286	93.42857143	73	44.42857143	NA	NA	NA	0.125714286	NA	NA	NA	24	1527	-1
1528	20	2	16/06/2015	-1	B	NA	176	1	1_Y2	NA	NA	NA	AA	C	BC	232	300	34965	151.4	0.652	C	1	0	0	2.43	2.26	85.14285714	73.42857143	62.28571429	67	62	56.85714286	93.42857143	73	44.42857143	NA	NA	NA	0.125714286	NA	NA	NA	24	1528	-1
1529	20	2	16/06/2015	-1	B	NA	176	1	1_Y2	NA	NA	NA	AA	C	BC	232	300	34965	151.4	0.652	C	1	0	0	2.43	2.26	85.14285714	73.42857143	62.28571429	67	62	56.85714286	93.42857143	73	44.42857143	NA	NA	NA	0.125714286	NA	NA	NA	24	1529	-1
1530	20	2	16/06/2015	-1	B	NA	176	1	1_Y2	NA	NA	NA	AA	C	BC	232	300	34965	151.4	0.652	C	1	0	0	2.43	2.26	85.14285714	73.42857143	62.28571429	67	62	56.85714286	93.42857143	73	44.42857143	NA	NA	NA	0.125714286	NA	NA	NA	24	1530	-1
1531	20	2	16/06/2015	-1	B	NA	176	1	1_Y2	NA	NA	NA	AA	C	BC	232	300	34965	151.4	0.652	C	1	0	0	2.43	2.26	85.14285714	73.42857143	62.28571429	67	62	56.85714286	93.42857143	73	44.42857143	NA	NA	NA	0.125714286	NA	NA	NA	24	1531	-1
1532	20	2	16/06/2015	-1	B	NA	176	1	1_Y2	NA	NA	NA	AA	C	BC	232	300	34965	151.4	0.652	C	1	0	0	2.43	2.26	85.14285714	73.42857143	62.28571429	67	62	56.85714286	93.42857143	73	44.42857143	NA	NA	NA	0.125714286	NA	NA	NA	24	1532	-1
1533	20	2	16/06/2015	-1	B	NA	176	1	1_Y2	NA	NA	NA	AA	C	BC	232	300	34965	151.4	0.652	C	1	0	0	2.43	2.26	85.14285714	73.42857143	62.28571429	67	62	56.85714286	93.42857143	73	44.42857143	NA	NA	NA	0.125714286	NA	NA	NA	24	1533	-1
1534	20	2	16/06/2015	-1	B	NA	176	1	1_Y2	NA	NA	NA	AA	C	BC	232	300	34965	151.4	0.652	C	0	0	0	2.43	2.26	85.14285714	73.42857143	62.28571429	67	62	56.85714286	93.42857143	73	44.42857143	NA	NA	NA	0.125714286	NA	NA	NA	24	1534	-1
1535	20	2	16/06/2015	-1	B	NA	176	1	1_Y2	NA	NA	NA	AA	C	BC	232	300	34965	151.4	0.652	C	1	0	0	2.43	2.26	85.14285714	73.42857143	62.28571429	67	62	56.85714286	93.42857143	73	44.42857143	NA	NA	NA	0.125714286	NA	NA	NA	24	1535	-1
1536	20	2	16/06/2015	-1	B	NA	176	1	1_Y2	NA	NA	NA	AA	C	BC	232	300	34965	151.4	0.652	C	1	0	0	2.43	2.26	85.14285714	73.42857143	62.28571429	67	62	56.85714286	93.42857143	73	44.42857143	NA	NA	NA	0.125714286	NA	NA	NA	24	1536	-1
1537	20	2	16/06/2015	-1	B	NA	176	1	1_Y2	NA	NA	NA	AA	C	BC	232	300	34965	151.4	0.652	C	1	0	0	2.43	2.26	85.14285714	73.42857143	62.28571429	67	62	56.85714286	93.42857143	73	44.42857143	NA	NA	NA	0.125714286	NA	NA	NA	24	1537	-1
1538	20	2	16/06/2015	-1	B	NA	176	1	1_Y2	NA	NA	NA	AA	C	BC	232	300	34965	151.4	0.652	C	0	0	0	2.43	2.26	85.14285714	73.42857143	62.28571429	67	62	56.85714286	93.42857143	73	44.42857143	NA	NA	NA	0.125714286	NA	NA	NA	24	1538	-1
1539	20	2	16/06/2015	-1	B	NA	176	1	1_Y2	NA	NA	NA	AA	C	BC	232	300	34965	151.4	0.652	C	1	0	0	2.43	2.26	85.14285714	73.42857143	62.28571429	67	62	56.85714286	93.42857143	73	44.42857143	NA	NA	NA	0.125714286	NA	NA	NA	24	1539	-1
1540	20	2	16/06/2015	-1	B	NA	176	1	1_Y2	NA	NA	NA	AA	C	BC	232	300	34965	151.4	0.652	C	1	0	0	2.43	2.26	85.14285714	73.42857143	62.28571429	67	62	56.85714286	93.42857143	73	44.42857143	NA	NA	NA	0.125714286	NA	NA	NA	24	1540	-1
1541	20	2	16/06/2015	-1	B	NA	176	1	1_Y2	NA	NA	NA	AA	C	BC	232	300	34965	151.4	0.652	C	1	0	0	2.43	2.26	85.14285714	73.42857143	62.28571429	67	62	56.85714286	93.42857143	73	44.42857143	NA	NA	NA	0.125714286	NA	NA	NA	24	1541	-1
1542	20	2	16/06/2015	-1	B	NA	176	1	1_Y2	NA	NA	NA	AA	C	BC	232	300	34965	151.4	0.652	C	1	0	0	2.43	2.26	85.14285714	73.42857143	62.28571429	67	62	56.85714286	93.42857143	73	44.42857143	NA	NA	NA	0.125714286	NA	NA	NA	24	1542	-1
1543	20	2	16/06/2015	-1	B	NA	176	1	1_Y2	NA	NA	NA	AA	C	BC	232	300	34965	151.4	0.652	C	1	0	0	2.43	2.26	85.14285714	73.42857143	62.28571429	67	62	56.85714286	93.42857143	73	44.42857143	NA	NA	NA	0.125714286	NA	NA	NA	24	1543	-1
1544	20	2	16/06/2015	-1	B	NA	176	1	1_Y2	NA	NA	NA	AA	C	BC	232	300	34965	151.4	0.652	C	1	0	0	2.43	2.26	85.14285714	73.42857143	62.28571429	67	62	56.85714286	93.42857143	73	44.42857143	NA	NA	NA	0.125714286	NA	NA	NA	24	1544	-1
1545	20	2	16/06/2015	-1	B	NA	176	1	1_Y2	NA	NA	NA	AA	C	BC	232	300	34965	151.4	0.652	C	1	0	0	2.43	2.26	85.14285714	73.42857143	62.28571429	67	62	56.85714286	93.42857143	73	44.42857143	NA	NA	NA	0.125714286	NA	NA	NA	24	1545	-1
1546	20	2	16/06/2015	-1	B	NA	176	1	1_Y2	NA	NA	NA	AA	C	BC	232	300	34965	151.4	0.652	C	0	0	0	2.43	2.26	85.14285714	73.42857143	62.28571429	67	62	56.85714286	93.42857143	73	44.42857143	NA	NA	NA	0.125714286	NA	NA	NA	24	1546	-1
1547	20	2	16/06/2015	-1	B	NA	176	1	1_Y2	NA	NA	NA	AA	C	BC	232	300	34965	151.4	0.652	C	1	0	0	2.43	2.26	85.14285714	73.42857143	62.28571429	67	62	56.85714286	93.42857143	73	44.42857143	NA	NA	NA	0.125714286	NA	NA	NA	24	1547	-1
1548	20	2	16/06/2015	-1	B	NA	176	1	1_Y2	NA	NA	NA	AA	C	BC	232	300	34965	151.4	0.652	C	1	0	0	2.43	2.26	85.14285714	73.42857143	62.28571429	67	62	56.85714286	93.42857143	73	44.42857143	NA	NA	NA	0.125714286	NA	NA	NA	24	1548	-1
1549	20	2	16/06/2015	-1	B	NA	176	1	1_Y2	NA	NA	NA	AA	C	BC	232	300	34965	151.4	0.652	C	1	0	0	2.43	2.26	85.14285714	73.42857143	62.28571429	67	62	56.85714286	93.42857143	73	44.42857143	NA	NA	NA	0.125714286	NA	NA	NA	24	1549	-1
1550	20	2	16/06/2015	-1	B	NA	176	1	1_Y2	NA	NA	NA	AA	C	BC	232	300	34965	151.4	0.652	C	1	4497.01	3.65	2.43	2.26	85.14285714	73.42857143	62.28571429	67	62	56.85714286	93.42857143	73	44.42857143	NA	NA	NA	0.125714286	NA	NA	NA	24	1550	-1
1551	20	2	16/06/2015	-1	B	NA	176	1	1_Y2	NA	NA	NA	AA	C	BC	232	300	34965	151.4	0.652	C	1	141042.57	5.15	2.43	2.26	85.14285714	73.42857143	62.28571429	67	62	56.85714286	93.42857143	73	44.42857143	NA	NA	NA	0.125714286	NA	NA	NA	24	1551	-1
1552	20	2	16/06/2015	-1	B	NA	176	1	1_Y2	NA	NA	NA	AA	C	BC	232	300	34965	151.4	0.652	C	0	1226.45	3.09	2.43	2.26	85.14285714	73.42857143	62.28571429	67	62	56.85714286	93.42857143	73	44.42857143	NA	NA	NA	0.125714286	NA	NA	NA	24	1552	-1
1553	20	2	16/06/2015	-1	B	NA	176	1	1_Y2	NA	NA	NA	AA	C	BC	232	300	34965	151.4	0.652	C	1	0	0	2.43	2.26	85.14285714	73.42857143	62.28571429	67	62	56.85714286	93.42857143	73	44.42857143	NA	NA	NA	0.125714286	NA	NA	NA	24	1553	-1
1554	20	2	16/06/2015	-1	B	NA	176	1	1_Y2	NA	NA	NA	AA	C	BC	232	300	34965	151.4	0.652	C	0	0	0	2.43	2.26	85.14285714	73.42857143	62.28571429	67	62	56.85714286	93.42857143	73	44.42857143	NA	NA	NA	0.125714286	NA	NA	NA	24	1554	-1
1555	20	2	16/06/2015	-1	B	NA	176	1	1_Y2	NA	NA	NA	AA	C	BC	232	300	34965	151.4	0.652	C	0	0	0	2.43	2.26	85.14285714	73.42857143	62.28571429	67	62	56.85714286	93.42857143	73	44.42857143	NA	NA	NA	0.125714286	NA	NA	NA	24	1555	-1
1556	20	2	16/06/2015	-1	B	NA	176	1	1_Y2	NA	NA	NA	AA	C	BC	232	300	34965	151.4	0.652	C	0	0	0	2.43	2.26	85.14285714	73.42857143	62.28571429	67	62	56.85714286	93.42857143	73	44.42857143	NA	NA	NA	0.125714286	NA	NA	NA	24	1556	-1
1557	20	2	16/06/2015	-1	B	NA	176	1	1_Y2	NA	NA	NA	AA	C	BC	232	300	34965	151.4	0.652	C	0	0	0	2.43	2.26	85.14285714	73.42857143	62.28571429	67	62	56.85714286	93.42857143	73	44.42857143	NA	NA	NA	0.125714286	NA	NA	NA	24	1557	-1
1558	20	2	16/06/2015	-1	B	NA	176	1	1_Y2	NA	NA	NA	AA	C	BC	232	300	34965	151.4	0.652	C	1	0	0	2.43	2.26	85.14285714	73.42857143	62.28571429	67	62	56.85714286	93.42857143	73	44.42857143	NA	NA	NA	0.125714286	NA	NA	NA	24	1558	-1
1559	20	2	16/06/2015	-1	B	NA	176	1	1_Y2	NA	NA	NA	AA	C	BC	232	300	34965	151.4	0.652	C	0	0	0	2.43	2.26	85.14285714	73.42857143	62.28571429	67	62	56.85714286	93.42857143	73	44.42857143	NA	NA	NA	0.125714286	NA	NA	NA	24	1559	-1
1560	20	2	07/07/2015	0	A	NA	176	1	1_Y2	NA	NA	NA	AA	C	AC	232	321	34965	151.4	0.652	C	0	2044.58	3.31	6.4	6.4	89.14285714	77.14285714	64.85714286	66.85714286	62.42857143	57.28571429	91.57142857	66.28571429	36.14285714	NA	NA	NA	0.217142857	NA	NA	NA	27	1560	-1
1561	20	2	07/07/2015	0	A	NA	176	1	1_Y2	NA	NA	NA	AA	C	AC	232	321	34965	151.4	0.652	C	0	0	0	6.4	6.4	89.14285714	77.14285714	64.85714286	66.85714286	62.42857143	57.28571429	91.57142857	66.28571429	36.14285714	NA	NA	NA	0.217142857	NA	NA	NA	27	1561	-1
1562	20	2	07/07/2015	0	A	NA	176	1	1_Y2	NA	NA	NA	AA	C	AC	232	321	34965	151.4	0.652	C	1	0	0	6.4	6.4	89.14285714	77.14285714	64.85714286	66.85714286	62.42857143	57.28571429	91.57142857	66.28571429	36.14285714	NA	NA	NA	0.217142857	NA	NA	NA	27	1562	-1
1563	20	2	07/07/2015	0	A	NA	176	1	1_Y2	NA	NA	NA	AA	C	AC	232	321	34965	151.4	0.652	C	0	0	0	6.4	6.4	89.14285714	77.14285714	64.85714286	66.85714286	62.42857143	57.28571429	91.57142857	66.28571429	36.14285714	NA	NA	NA	0.217142857	NA	NA	NA	27	1563	-1
1564	20	2	07/07/2015	0	A	NA	176	1	1_Y2	NA	NA	NA	AA	C	AC	232	321	34965	151.4	0.652	C	1	0	0	6.4	6.4	89.14285714	77.14285714	64.85714286	66.85714286	62.42857143	57.28571429	91.57142857	66.28571429	36.14285714	NA	NA	NA	0.217142857	NA	NA	NA	27	1564	-1
1565	20	2	07/07/2015	0	A	NA	176	1	1_Y2	NA	NA	NA	AA	C	AC	232	321	34965	151.4	0.652	C	1	0	0	6.4	6.4	89.14285714	77.14285714	64.85714286	66.85714286	62.42857143	57.28571429	91.57142857	66.28571429	36.14285714	NA	NA	NA	0.217142857	NA	NA	NA	27	1565	-1
1566	20	2	07/07/2015	0	A	NA	176	1	1_Y2	NA	NA	NA	AA	C	AC	232	321	34965	151.4	0.652	C	0	0	0	6.4	6.4	89.14285714	77.14285714	64.85714286	66.85714286	62.42857143	57.28571429	91.57142857	66.28571429	36.14285714	NA	NA	NA	0.217142857	NA	NA	NA	27	1566	-1
1567	20	2	07/07/2015	0	A	NA	176	1	1_Y2	NA	NA	NA	AA	C	AC	232	321	34965	151.4	0.652	C	0	0	0	6.4	6.4	89.14285714	77.14285714	64.85714286	66.85714286	62.42857143	57.28571429	91.57142857	66.28571429	36.14285714	NA	NA	NA	0.217142857	NA	NA	NA	27	1567	-1
1568	20	2	07/07/2015	0	A	NA	176	1	1_Y2	NA	NA	NA	AA	C	AC	232	321	34965	151.4	0.652	C	0	0	0	6.4	6.4	89.14285714	77.14285714	64.85714286	66.85714286	62.42857143	57.28571429	91.57142857	66.28571429	36.14285714	NA	NA	NA	0.217142857	NA	NA	NA	27	1568	-1
1569	20	2	07/07/2015	0	A	NA	176	1	1_Y2	NA	NA	NA	AA	C	AC	232	321	34965	151.4	0.652	C	1	0	0	6.4	6.4	89.14285714	77.14285714	64.85714286	66.85714286	62.42857143	57.28571429	91.57142857	66.28571429	36.14285714	NA	NA	NA	0.217142857	NA	NA	NA	27	1569	-1
1570	20	2	07/07/2015	0	A	NA	176	1	1_Y2	NA	NA	NA	AA	C	AC	232	321	34965	151.4	0.652	C	1	0	0	6.4	6.4	89.14285714	77.14285714	64.85714286	66.85714286	62.42857143	57.28571429	91.57142857	66.28571429	36.14285714	NA	NA	NA	0.217142857	NA	NA	NA	27	1570	-1
1571	20	2	07/07/2015	0	A	NA	176	1	1_Y2	NA	NA	NA	AA	C	AC	232	321	34965	151.4	0.652	C	1	0	0	6.4	6.4	89.14285714	77.14285714	64.85714286	66.85714286	62.42857143	57.28571429	91.57142857	66.28571429	36.14285714	NA	NA	NA	0.217142857	NA	NA	NA	27	1571	-1
1572	20	2	07/07/2015	0	A	NA	176	1	1_Y2	NA	NA	NA	AA	C	AC	232	321	34965	151.4	0.652	C	0	0	0	6.4	6.4	89.14285714	77.14285714	64.85714286	66.85714286	62.42857143	57.28571429	91.57142857	66.28571429	36.14285714	NA	NA	NA	0.217142857	NA	NA	NA	27	1572	-1
1573	20	2	07/07/2015	0	A	NA	176	1	1_Y2	NA	NA	NA	AA	C	AC	232	321	34965	151.4	0.652	C	0	0	0	6.4	6.4	89.14285714	77.14285714	64.85714286	66.85714286	62.42857143	57.28571429	91.57142857	66.28571429	36.14285714	NA	NA	NA	0.217142857	NA	NA	NA	27	1573	-1
1574	20	2	07/07/2015	0	A	NA	176	1	1_Y2	NA	NA	NA	AA	C	AC	232	321	34965	151.4	0.652	C	0	0	0	6.4	6.4	89.14285714	77.14285714	64.85714286	66.85714286	62.42857143	57.28571429	91.57142857	66.28571429	36.14285714	NA	NA	NA	0.217142857	NA	NA	NA	27	1574	-1
1575	20	2	07/07/2015	0	A	NA	176	1	1_Y2	NA	NA	NA	AA	C	AC	232	321	34965	151.4	0.652	C	0	0	0	6.4	6.4	89.14285714	77.14285714	64.85714286	66.85714286	62.42857143	57.28571429	91.57142857	66.28571429	36.14285714	NA	NA	NA	0.217142857	NA	NA	NA	27	1575	-1
1576	20	2	07/07/2015	0	A	NA	176	1	1_Y2	NA	NA	NA	AA	C	AC	232	321	34965	151.4	0.652	C	0	0	0	6.4	6.4	89.14285714	77.14285714	64.85714286	66.85714286	62.42857143	57.28571429	91.57142857	66.28571429	36.14285714	NA	NA	NA	0.217142857	NA	NA	NA	27	1576	-1
1577	20	2	07/07/2015	0	A	NA	176	1	1_Y2	NA	NA	NA	AA	C	AC	232	321	34965	151.4	0.652	C	0	0	0	6.4	6.4	89.14285714	77.14285714	64.85714286	66.85714286	62.42857143	57.28571429	91.57142857	66.28571429	36.14285714	NA	NA	NA	0.217142857	NA	NA	NA	27	1577	-1
1578	20	2	07/07/2015	0	A	NA	176	1	1_Y2	NA	NA	NA	AA	C	AC	232	321	34965	151.4	0.652	C	0	0	0	6.4	6.4	89.14285714	77.14285714	64.85714286	66.85714286	62.42857143	57.28571429	91.57142857	66.28571429	36.14285714	NA	NA	NA	0.217142857	NA	NA	NA	27	1578	-1
1579	20	2	07/07/2015	0	A	NA	176	1	1_Y2	NA	NA	NA	AA	C	AC	232	321	34965	151.4	0.652	C	0	0	0	6.4	6.4	89.14285714	77.14285714	64.85714286	66.85714286	62.42857143	57.28571429	91.57142857	66.28571429	36.14285714	NA	NA	NA	0.217142857	NA	NA	NA	27	1579	-1
1580	20	2	07/07/2015	0	A	NA	176	1	1_Y2	NA	NA	NA	AA	C	AC	232	321	34965	151.4	0.652	C	1	0	0	6.4	6.4	89.14285714	77.14285714	64.85714286	66.85714286	62.42857143	57.28571429	91.57142857	66.28571429	36.14285714	NA	NA	NA	0.217142857	NA	NA	NA	27	1580	-1
1581	20	2	07/07/2015	0	A	NA	176	1	1_Y2	NA	NA	NA	AA	C	AC	232	321	34965	151.4	0.652	C	0	0	0	6.4	6.4	89.14285714	77.14285714	64.85714286	66.85714286	62.42857143	57.28571429	91.57142857	66.28571429	36.14285714	NA	NA	NA	0.217142857	NA	NA	NA	27	1581	-1
1582	20	2	07/07/2015	0	A	NA	176	1	1_Y2	NA	NA	NA	AA	C	AC	232	321	34965	151.4	0.652	C	0	0	0	6.4	6.4	89.14285714	77.14285714	64.85714286	66.85714286	62.42857143	57.28571429	91.57142857	66.28571429	36.14285714	NA	NA	NA	0.217142857	NA	NA	NA	27	1582	-1
1583	20	2	07/07/2015	0	A	NA	176	1	1_Y2	NA	NA	NA	AA	C	AC	232	321	34965	151.4	0.652	C	1	0	0	6.4	6.4	89.14285714	77.14285714	64.85714286	66.85714286	62.42857143	57.28571429	91.57142857	66.28571429	36.14285714	NA	NA	NA	0.217142857	NA	NA	NA	27	1583	-1
1584	20	2	07/07/2015	0	A	NA	176	1	1_Y2	NA	NA	NA	AA	C	AC	232	321	34965	151.4	0.652	C	0	0	0	6.4	6.4	89.14285714	77.14285714	64.85714286	66.85714286	62.42857143	57.28571429	91.57142857	66.28571429	36.14285714	NA	NA	NA	0.217142857	NA	NA	NA	27	1584	-1
1585	20	2	07/07/2015	0	A	NA	176	1	1_Y2	NA	NA	NA	AA	C	AC	232	321	34965	151.4	0.652	C	0	0	0	6.4	6.4	89.14285714	77.14285714	64.85714286	66.85714286	62.42857143	57.28571429	91.57142857	66.28571429	36.14285714	NA	NA	NA	0.217142857	NA	NA	NA	27	1585	-1
1586	20	2	07/07/2015	0	A	NA	176	1	1_Y2	NA	NA	NA	AA	C	AC	232	321	34965	151.4	0.652	C	0	0	0	6.4	6.4	89.14285714	77.14285714	64.85714286	66.85714286	62.42857143	57.28571429	91.57142857	66.28571429	36.14285714	NA	NA	NA	0.217142857	NA	NA	NA	27	1586	-1
1587	20	2	07/07/2015	0	A	NA	176	1	1_Y2	NA	NA	NA	AA	C	AC	232	321	34965	151.4	0.652	C	0	0	0	6.4	6.4	89.14285714	77.14285714	64.85714286	66.85714286	62.42857143	57.28571429	91.57142857	66.28571429	36.14285714	NA	NA	NA	0.217142857	NA	NA	NA	27	1587	-1
1588	20	2	07/07/2015	0	A	NA	176	1	1_Y2	NA	NA	NA	AA	C	AC	232	321	34965	151.4	0.652	C	0	0	0	6.4	6.4	89.14285714	77.14285714	64.85714286	66.85714286	62.42857143	57.28571429	91.57142857	66.28571429	36.14285714	NA	NA	NA	0.217142857	NA	NA	NA	27	1588	-1
1589	20	2	07/07/2015	0	A	NA	176	1	1_Y2	NA	NA	NA	AA	C	AC	232	321	34965	151.4	0.652	C	0	0	0	6.4	6.4	89.14285714	77.14285714	64.85714286	66.85714286	62.42857143	57.28571429	91.57142857	66.28571429	36.14285714	NA	NA	NA	0.217142857	NA	NA	NA	27	1589	-1
1590	20	2	07/07/2015	0	A	NA	176	1	1_Y2	NA	NA	NA	AA	C	AC	232	321	34965	151.4	0.652	C	0	0	0	6.4	6.4	89.14285714	77.14285714	64.85714286	66.85714286	62.42857143	57.28571429	91.57142857	66.28571429	36.14285714	NA	NA	NA	0.217142857	NA	NA	NA	27	1590	-1
1591	20	2	07/07/2015	0	A	NA	176	1	1_Y2	NA	NA	NA	AA	C	AC	232	321	34965	151.4	0.652	C	0	0	0	6.4	6.4	89.14285714	77.14285714	64.85714286	66.85714286	62.42857143	57.28571429	91.57142857	66.28571429	36.14285714	NA	NA	NA	0.217142857	NA	NA	NA	27	1591	-1
1592	20	2	07/07/2015	0	A	NA	176	1	1_Y2	NA	NA	NA	AA	C	AC	232	321	34965	151.4	0.652	C	1	0	0	6.4	6.4	89.14285714	77.14285714	64.85714286	66.85714286	62.42857143	57.28571429	91.57142857	66.28571429	36.14285714	NA	NA	NA	0.217142857	NA	NA	NA	27	1592	-1
1593	20	2	07/07/2015	0	A	NA	176	1	1_Y2	NA	NA	NA	AA	C	AC	232	321	34965	151.4	0.652	C	0	0	0	6.4	6.4	89.14285714	77.14285714	64.85714286	66.85714286	62.42857143	57.28571429	91.57142857	66.28571429	36.14285714	NA	NA	NA	0.217142857	NA	NA	NA	27	1593	-1
1594	20	2	07/07/2015	0	A	NA	176	1	1_Y2	NA	NA	NA	AA	C	AC	232	321	34965	151.4	0.652	C	1	0	0	6.4	6.4	89.14285714	77.14285714	64.85714286	66.85714286	62.42857143	57.28571429	91.57142857	66.28571429	36.14285714	NA	NA	NA	0.217142857	NA	NA	NA	27	1594	-1
1595	20	2	07/07/2015	0	A	NA	176	1	1_Y2	NA	NA	NA	AA	C	AC	232	321	34965	151.4	0.652	C	0	0	0	6.4	6.4	89.14285714	77.14285714	64.85714286	66.85714286	62.42857143	57.28571429	91.57142857	66.28571429	36.14285714	NA	NA	NA	0.217142857	NA	NA	NA	27	1595	-1
1596	20	2	07/07/2015	0	A	NA	176	1	1_Y2	NA	NA	NA	AA	C	AC	232	321	34965	151.4	0.652	C	0	0	0	6.4	6.4	89.14285714	77.14285714	64.85714286	66.85714286	62.42857143	57.28571429	91.57142857	66.28571429	36.14285714	NA	NA	NA	0.217142857	NA	NA	NA	27	1596	-1
1597	20	2	07/07/2015	0	A	NA	176	1	1_Y2	NA	NA	NA	AA	C	AC	232	321	34965	151.4	0.652	C	0	0	0	6.4	6.4	89.14285714	77.14285714	64.85714286	66.85714286	62.42857143	57.28571429	91.57142857	66.28571429	36.14285714	NA	NA	NA	0.217142857	NA	NA	NA	27	1597	-1
1598	20	2	07/07/2015	0	A	NA	176	1	1_Y2	NA	NA	NA	AA	C	AC	232	321	34965	151.4	0.652	C	0	0	0	6.4	6.4	89.14285714	77.14285714	64.85714286	66.85714286	62.42857143	57.28571429	91.57142857	66.28571429	36.14285714	NA	NA	NA	0.217142857	NA	NA	NA	27	1598	-1
1599	20	2	07/07/2015	0	A	NA	176	1	1_Y2	NA	NA	NA	AA	C	AC	232	321	34965	151.4	0.652	C	0	0	0	6.4	6.4	89.14285714	77.14285714	64.85714286	66.85714286	62.42857143	57.28571429	91.57142857	66.28571429	36.14285714	NA	NA	NA	0.217142857	NA	NA	NA	27	1599	-1
1600	21	2	16/06/2015	-1	B	NA	177	1	1_Y2	NA	NA	NA	BB	C	BC	241	299	26418	114.4	0.475	C	0	0	0	2.95	2.73	85.14285714	73.42857143	62.28571429	67	62	56.85714286	93.42857143	73	44.42857143	NA	NA	NA	0.125714286	NA	NA	NA	24	1600	-1
1601	21	2	16/06/2015	-1	B	NA	177	1	1_Y2	NA	NA	NA	BB	C	BC	241	299	26418	114.4	0.475	C	1	0	0	2.95	2.73	85.14285714	73.42857143	62.28571429	67	62	56.85714286	93.42857143	73	44.42857143	NA	NA	NA	0.125714286	NA	NA	NA	24	1601	-1
1602	21	2	16/06/2015	-1	B	NA	177	1	1_Y2	NA	NA	NA	BB	C	BC	241	299	26418	114.4	0.475	C	0	0	0	2.95	2.73	85.14285714	73.42857143	62.28571429	67	62	56.85714286	93.42857143	73	44.42857143	NA	NA	NA	0.125714286	NA	NA	NA	24	1602	-1
1603	21	2	16/06/2015	-1	B	NA	177	1	1_Y2	NA	NA	NA	BB	C	BC	241	299	26418	114.4	0.475	C	0	0	0	2.95	2.73	85.14285714	73.42857143	62.28571429	67	62	56.85714286	93.42857143	73	44.42857143	NA	NA	NA	0.125714286	NA	NA	NA	24	1603	-1
1604	21	2	16/06/2015	-1	B	NA	177	1	1_Y2	NA	NA	NA	BB	C	BC	241	299	26418	114.4	0.475	C	0	0	0	2.95	2.73	85.14285714	73.42857143	62.28571429	67	62	56.85714286	93.42857143	73	44.42857143	NA	NA	NA	0.125714286	NA	NA	NA	24	1604	-1
1605	21	2	16/06/2015	-1	B	NA	177	1	1_Y2	NA	NA	NA	BB	C	BC	241	299	26418	114.4	0.475	C	1	0	0	2.95	2.73	85.14285714	73.42857143	62.28571429	67	62	56.85714286	93.42857143	73	44.42857143	NA	NA	NA	0.125714286	NA	NA	NA	24	1605	-1
1606	21	2	16/06/2015	-1	B	NA	177	1	1_Y2	NA	NA	NA	BB	C	BC	241	299	26418	114.4	0.475	C	1	0	0	2.95	2.73	85.14285714	73.42857143	62.28571429	67	62	56.85714286	93.42857143	73	44.42857143	NA	NA	NA	0.125714286	NA	NA	NA	24	1606	-1
1607	21	2	16/06/2015	-1	B	NA	177	1	1_Y2	NA	NA	NA	BB	C	BC	241	299	26418	114.4	0.475	C	1	0	0	2.95	2.73	85.14285714	73.42857143	62.28571429	67	62	56.85714286	93.42857143	73	44.42857143	NA	NA	NA	0.125714286	NA	NA	NA	24	1607	-1
1608	21	2	16/06/2015	-1	B	NA	177	1	1_Y2	NA	NA	NA	BB	C	BC	241	299	26418	114.4	0.475	C	0	3270.55	3.51	2.95	2.73	85.14285714	73.42857143	62.28571429	67	62	56.85714286	93.42857143	73	44.42857143	NA	NA	NA	0.125714286	NA	NA	NA	24	1608	-1
1609	21	2	16/06/2015	-1	B	NA	177	1	1_Y2	NA	NA	NA	BB	C	BC	241	299	26418	114.4	0.475	C	0	8176.38	3.91	2.95	2.73	85.14285714	73.42857143	62.28571429	67	62	56.85714286	93.42857143	73	44.42857143	NA	NA	NA	0.125714286	NA	NA	NA	24	1609	-1
1610	21	2	16/06/2015	-1	B	NA	177	1	1_Y2	NA	NA	NA	BB	C	BC	241	299	26418	114.4	0.475	C	0	0	0	2.95	2.73	85.14285714	73.42857143	62.28571429	67	62	56.85714286	93.42857143	73	44.42857143	NA	NA	NA	0.125714286	NA	NA	NA	24	1610	-1
1611	21	2	16/06/2015	-1	B	NA	177	1	1_Y2	NA	NA	NA	BB	C	BC	241	299	26418	114.4	0.475	C	0	0	0	2.95	2.73	85.14285714	73.42857143	62.28571429	67	62	56.85714286	93.42857143	73	44.42857143	NA	NA	NA	0.125714286	NA	NA	NA	24	1611	-1
1612	21	2	16/06/2015	-1	B	NA	177	1	1_Y2	NA	NA	NA	BB	C	BC	241	299	26418	114.4	0.475	C	0	4497.01	3.65	2.95	2.73	85.14285714	73.42857143	62.28571429	67	62	56.85714286	93.42857143	73	44.42857143	NA	NA	NA	0.125714286	NA	NA	NA	24	1612	-1
1613	21	2	16/06/2015	-1	B	NA	177	1	1_Y2	NA	NA	NA	BB	C	BC	241	299	26418	114.4	0.475	C	0	0	0	2.95	2.73	85.14285714	73.42857143	62.28571429	67	62	56.85714286	93.42857143	73	44.42857143	NA	NA	NA	0.125714286	NA	NA	NA	24	1613	-1
1614	21	2	16/06/2015	-1	B	NA	177	1	1_Y2	NA	NA	NA	BB	C	BC	241	299	26418	114.4	0.475	C	0	0	0	2.95	2.73	85.14285714	73.42857143	62.28571429	67	62	56.85714286	93.42857143	73	44.42857143	NA	NA	NA	0.125714286	NA	NA	NA	24	1614	-1
1615	21	2	16/06/2015	-1	B	NA	177	1	1_Y2	NA	NA	NA	BB	C	BC	241	299	26418	114.4	0.475	C	1	14717.49	4.17	2.95	2.73	85.14285714	73.42857143	62.28571429	67	62	56.85714286	93.42857143	73	44.42857143	NA	NA	NA	0.125714286	NA	NA	NA	24	1615	-1
1616	21	2	16/06/2015	-1	B	NA	177	1	1_Y2	NA	NA	NA	BB	C	BC	241	299	26418	114.4	0.475	C	0	0	0	2.95	2.73	85.14285714	73.42857143	62.28571429	67	62	56.85714286	93.42857143	73	44.42857143	NA	NA	NA	0.125714286	NA	NA	NA	24	1616	-1
1617	21	2	16/06/2015	-1	B	NA	177	1	1_Y2	NA	NA	NA	BB	C	BC	241	299	26418	114.4	0.475	C	0	0	0	2.95	2.73	85.14285714	73.42857143	62.28571429	67	62	56.85714286	93.42857143	73	44.42857143	NA	NA	NA	0.125714286	NA	NA	NA	24	1617	-1
1618	21	2	16/06/2015	-1	B	NA	177	1	1_Y2	NA	NA	NA	BB	C	BC	241	299	26418	114.4	0.475	C	0	0	0	2.95	2.73	85.14285714	73.42857143	62.28571429	67	62	56.85714286	93.42857143	73	44.42857143	NA	NA	NA	0.125714286	NA	NA	NA	24	1618	-1
1619	21	2	16/06/2015	-1	B	NA	177	1	1_Y2	NA	NA	NA	BB	C	BC	241	299	26418	114.4	0.475	C	0	0	0	2.95	2.73	85.14285714	73.42857143	62.28571429	67	62	56.85714286	93.42857143	73	44.42857143	NA	NA	NA	0.125714286	NA	NA	NA	24	1619	-1
1620	21	2	16/06/2015	-1	B	NA	177	1	1_Y2	NA	NA	NA	BB	C	BC	241	299	26418	114.4	0.475	C	0	1022.05	3.01	2.95	2.73	85.14285714	73.42857143	62.28571429	67	62	56.85714286	93.42857143	73	44.42857143	NA	NA	NA	0.125714286	NA	NA	NA	24	1620	-1
1621	21	2	16/06/2015	-1	B	NA	177	1	1_Y2	NA	NA	NA	BB	C	BC	241	299	26418	114.4	0.475	C	1	0	0	2.95	2.73	85.14285714	73.42857143	62.28571429	67	62	56.85714286	93.42857143	73	44.42857143	NA	NA	NA	0.125714286	NA	NA	NA	24	1621	-1
1622	21	2	16/06/2015	-1	B	NA	177	1	1_Y2	NA	NA	NA	BB	C	BC	241	299	26418	114.4	0.475	C	0	0	0	2.95	2.73	85.14285714	73.42857143	62.28571429	67	62	56.85714286	93.42857143	73	44.42857143	NA	NA	NA	0.125714286	NA	NA	NA	24	1622	-1
1623	21	2	16/06/2015	-1	B	NA	177	1	1_Y2	NA	NA	NA	BB	C	BC	241	299	26418	114.4	0.475	C	1	0	0	2.95	2.73	85.14285714	73.42857143	62.28571429	67	62	56.85714286	93.42857143	73	44.42857143	NA	NA	NA	0.125714286	NA	NA	NA	24	1623	-1
1624	21	2	16/06/2015	-1	B	NA	177	1	1_Y2	NA	NA	NA	BB	C	BC	241	299	26418	114.4	0.475	C	0	0	0	2.95	2.73	85.14285714	73.42857143	62.28571429	67	62	56.85714286	93.42857143	73	44.42857143	NA	NA	NA	0.125714286	NA	NA	NA	24	1624	-1
1625	21	2	16/06/2015	-1	B	NA	177	1	1_Y2	NA	NA	NA	BB	C	BC	241	299	26418	114.4	0.475	C	0	0	0	2.95	2.73	85.14285714	73.42857143	62.28571429	67	62	56.85714286	93.42857143	73	44.42857143	NA	NA	NA	0.125714286	NA	NA	NA	24	1625	-1
1626	21	2	16/06/2015	-1	B	NA	177	1	1_Y2	NA	NA	NA	BB	C	BC	241	299	26418	114.4	0.475	C	0	0	0	2.95	2.73	85.14285714	73.42857143	62.28571429	67	62	56.85714286	93.42857143	73	44.42857143	NA	NA	NA	0.125714286	NA	NA	NA	24	1626	-1
1627	21	2	16/06/2015	-1	B	NA	177	1	1_Y2	NA	NA	NA	BB	C	BC	241	299	26418	114.4	0.475	C	0	0	0	2.95	2.73	85.14285714	73.42857143	62.28571429	67	62	56.85714286	93.42857143	73	44.42857143	NA	NA	NA	0.125714286	NA	NA	NA	24	1627	-1
1628	21	2	16/06/2015	-1	B	NA	177	1	1_Y2	NA	NA	NA	BB	C	BC	241	299	26418	114.4	0.475	C	1	0	0	2.95	2.73	85.14285714	73.42857143	62.28571429	67	62	56.85714286	93.42857143	73	44.42857143	NA	NA	NA	0.125714286	NA	NA	NA	24	1628	-1
1629	21	2	16/06/2015	-1	B	NA	177	1	1_Y2	NA	NA	NA	BB	C	BC	241	299	26418	114.4	0.475	C	0	0	0	2.95	2.73	85.14285714	73.42857143	62.28571429	67	62	56.85714286	93.42857143	73	44.42857143	NA	NA	NA	0.125714286	NA	NA	NA	24	1629	-1
1630	21	2	16/06/2015	-1	B	NA	177	1	1_Y2	NA	NA	NA	BB	C	BC	241	299	26418	114.4	0.475	C	0	0	0	2.95	2.73	85.14285714	73.42857143	62.28571429	67	62	56.85714286	93.42857143	73	44.42857143	NA	NA	NA	0.125714286	NA	NA	NA	24	1630	-1
1631	21	2	16/06/2015	-1	B	NA	177	1	1_Y2	NA	NA	NA	BB	C	BC	241	299	26418	114.4	0.475	C	1	0	0	2.95	2.73	85.14285714	73.42857143	62.28571429	67	62	56.85714286	93.42857143	73	44.42857143	NA	NA	NA	0.125714286	NA	NA	NA	24	1631	-1
1632	21	2	16/06/2015	-1	B	NA	177	1	1_Y2	NA	NA	NA	BB	C	BC	241	299	26418	114.4	0.475	C	1	0	0	2.95	2.73	85.14285714	73.42857143	62.28571429	67	62	56.85714286	93.42857143	73	44.42857143	NA	NA	NA	0.125714286	NA	NA	NA	24	1632	-1
1633	21	2	16/06/2015	-1	B	NA	177	1	1_Y2	NA	NA	NA	BB	C	BC	241	299	26418	114.4	0.475	C	1	0	0	2.95	2.73	85.14285714	73.42857143	62.28571429	67	62	56.85714286	93.42857143	73	44.42857143	NA	NA	NA	0.125714286	NA	NA	NA	24	1633	-1
1634	21	2	16/06/2015	-1	B	NA	177	1	1_Y2	NA	NA	NA	BB	C	BC	241	299	26418	114.4	0.475	C	0	0	0	2.95	2.73	85.14285714	73.42857143	62.28571429	67	62	56.85714286	93.42857143	73	44.42857143	NA	NA	NA	0.125714286	NA	NA	NA	24	1634	-1
1635	21	2	16/06/2015	-1	B	NA	177	1	1_Y2	NA	NA	NA	BB	C	BC	241	299	26418	114.4	0.475	C	0	0	0	2.95	2.73	85.14285714	73.42857143	62.28571429	67	62	56.85714286	93.42857143	73	44.42857143	NA	NA	NA	0.125714286	NA	NA	NA	24	1635	-1
1636	21	2	16/06/2015	-1	B	NA	177	1	1_Y2	NA	NA	NA	BB	C	BC	241	299	26418	114.4	0.475	C	0	0	0	2.95	2.73	85.14285714	73.42857143	62.28571429	67	62	56.85714286	93.42857143	73	44.42857143	NA	NA	NA	0.125714286	NA	NA	NA	24	1636	-1
1637	21	2	16/06/2015	-1	B	NA	177	1	1_Y2	NA	NA	NA	BB	C	BC	241	299	26418	114.4	0.475	C	0	0	0	2.95	2.73	85.14285714	73.42857143	62.28571429	67	62	56.85714286	93.42857143	73	44.42857143	NA	NA	NA	0.125714286	NA	NA	NA	24	1637	-1
1638	21	2	16/06/2015	-1	B	NA	177	1	1_Y2	NA	NA	NA	BB	C	BC	241	299	26418	114.4	0.475	C	0	0	0	2.95	2.73	85.14285714	73.42857143	62.28571429	67	62	56.85714286	93.42857143	73	44.42857143	NA	NA	NA	0.125714286	NA	NA	NA	24	1638	-1
1639	21	2	16/06/2015	-1	B	NA	177	1	1_Y2	NA	NA	NA	BB	C	BC	241	299	26418	114.4	0.475	C	0	0	0	2.95	2.73	85.14285714	73.42857143	62.28571429	67	62	56.85714286	93.42857143	73	44.42857143	NA	NA	NA	0.125714286	NA	NA	NA	24	1639	-1
1640	21	2	07/07/2015	0	A	NA	177	1	1_Y2	NA	NA	NA	BB	C	AC	241	320	26418	114.4	0.475	C	1	0	0	5.12	4	89.14285714	77.14285714	64.85714286	66.85714286	62.42857143	57.28571429	91.57142857	66.28571429	36.14285714	NA	NA	NA	0.217142857	NA	NA	NA	27	1640	-1
1641	21	2	07/07/2015	0	A	NA	177	1	1_Y2	NA	NA	NA	BB	C	AC	241	320	26418	114.4	0.475	C	0	0	0	5.12	4	89.14285714	77.14285714	64.85714286	66.85714286	62.42857143	57.28571429	91.57142857	66.28571429	36.14285714	NA	NA	NA	0.217142857	NA	NA	NA	27	1641	-1
1642	21	2	07/07/2015	0	A	NA	177	1	1_Y2	NA	NA	NA	BB	C	AC	241	320	26418	114.4	0.475	C	1	0	0	5.12	4	89.14285714	77.14285714	64.85714286	66.85714286	62.42857143	57.28571429	91.57142857	66.28571429	36.14285714	NA	NA	NA	0.217142857	NA	NA	NA	27	1642	-1
1643	21	2	07/07/2015	0	A	NA	177	1	1_Y2	NA	NA	NA	BB	C	AC	241	320	26418	114.4	0.475	C	0	0	0	5.12	4	89.14285714	77.14285714	64.85714286	66.85714286	62.42857143	57.28571429	91.57142857	66.28571429	36.14285714	NA	NA	NA	0.217142857	NA	NA	NA	27	1643	-1
1644	21	2	07/07/2015	0	A	NA	177	1	1_Y2	NA	NA	NA	BB	C	AC	241	320	26418	114.4	0.475	C	0	0	0	5.12	4	89.14285714	77.14285714	64.85714286	66.85714286	62.42857143	57.28571429	91.57142857	66.28571429	36.14285714	NA	NA	NA	0.217142857	NA	NA	NA	27	1644	-1
1645	21	2	07/07/2015	0	A	NA	177	1	1_Y2	NA	NA	NA	BB	C	AC	241	320	26418	114.4	0.475	C	0	0	0	5.12	4	89.14285714	77.14285714	64.85714286	66.85714286	62.42857143	57.28571429	91.57142857	66.28571429	36.14285714	NA	NA	NA	0.217142857	NA	NA	NA	27	1645	-1
1646	21	2	07/07/2015	0	A	NA	177	1	1_Y2	NA	NA	NA	BB	C	AC	241	320	26418	114.4	0.475	C	1	0	0	5.12	4	89.14285714	77.14285714	64.85714286	66.85714286	62.42857143	57.28571429	91.57142857	66.28571429	36.14285714	NA	NA	NA	0.217142857	NA	NA	NA	27	1646	-1
1647	21	2	07/07/2015	0	A	NA	177	1	1_Y2	NA	NA	NA	BB	C	AC	241	320	26418	114.4	0.475	C	0	0	0	5.12	4	89.14285714	77.14285714	64.85714286	66.85714286	62.42857143	57.28571429	91.57142857	66.28571429	36.14285714	NA	NA	NA	0.217142857	NA	NA	NA	27	1647	-1
1648	21	2	07/07/2015	0	A	NA	177	1	1_Y2	NA	NA	NA	BB	C	AC	241	320	26418	114.4	0.475	C	1	0	0	5.12	4	89.14285714	77.14285714	64.85714286	66.85714286	62.42857143	57.28571429	91.57142857	66.28571429	36.14285714	NA	NA	NA	0.217142857	NA	NA	NA	27	1648	-1
1649	21	2	07/07/2015	0	A	NA	177	1	1_Y2	NA	NA	NA	BB	C	AC	241	320	26418	114.4	0.475	C	0	0	0	5.12	4	89.14285714	77.14285714	64.85714286	66.85714286	62.42857143	57.28571429	91.57142857	66.28571429	36.14285714	NA	NA	NA	0.217142857	NA	NA	NA	27	1649	-1
1650	21	2	07/07/2015	0	A	NA	177	1	1_Y2	NA	NA	NA	BB	C	AC	241	320	26418	114.4	0.475	C	0	0	0	5.12	4	89.14285714	77.14285714	64.85714286	66.85714286	62.42857143	57.28571429	91.57142857	66.28571429	36.14285714	NA	NA	NA	0.217142857	NA	NA	NA	27	1650	-1
1651	21	2	07/07/2015	0	A	NA	177	1	1_Y2	NA	NA	NA	BB	C	AC	241	320	26418	114.4	0.475	C	0	0	0	5.12	4	89.14285714	77.14285714	64.85714286	66.85714286	62.42857143	57.28571429	91.57142857	66.28571429	36.14285714	NA	NA	NA	0.217142857	NA	NA	NA	27	1651	-1
1652	21	2	07/07/2015	0	A	NA	177	1	1_Y2	NA	NA	NA	BB	C	AC	241	320	26418	114.4	0.475	C	1	0	0	5.12	4	89.14285714	77.14285714	64.85714286	66.85714286	62.42857143	57.28571429	91.57142857	66.28571429	36.14285714	NA	NA	NA	0.217142857	NA	NA	NA	27	1652	-1
1653	21	2	07/07/2015	0	A	NA	177	1	1_Y2	NA	NA	NA	BB	C	AC	241	320	26418	114.4	0.475	C	0	0	0	5.12	4	89.14285714	77.14285714	64.85714286	66.85714286	62.42857143	57.28571429	91.57142857	66.28571429	36.14285714	NA	NA	NA	0.217142857	NA	NA	NA	27	1653	-1
1654	21	2	07/07/2015	0	A	NA	177	1	1_Y2	NA	NA	NA	BB	C	AC	241	320	26418	114.4	0.475	C	0	0	0	5.12	4	89.14285714	77.14285714	64.85714286	66.85714286	62.42857143	57.28571429	91.57142857	66.28571429	36.14285714	NA	NA	NA	0.217142857	NA	NA	NA	27	1654	-1
1655	21	2	07/07/2015	0	A	NA	177	1	1_Y2	NA	NA	NA	BB	C	AC	241	320	26418	114.4	0.475	C	0	0	0	5.12	4	89.14285714	77.14285714	64.85714286	66.85714286	62.42857143	57.28571429	91.57142857	66.28571429	36.14285714	NA	NA	NA	0.217142857	NA	NA	NA	27	1655	-1
1656	21	2	07/07/2015	0	A	NA	177	1	1_Y2	NA	NA	NA	BB	C	AC	241	320	26418	114.4	0.475	C	0	0	0	5.12	4	89.14285714	77.14285714	64.85714286	66.85714286	62.42857143	57.28571429	91.57142857	66.28571429	36.14285714	NA	NA	NA	0.217142857	NA	NA	NA	27	1656	-1
1657	21	2	07/07/2015	0	A	NA	177	1	1_Y2	NA	NA	NA	BB	C	AC	241	320	26418	114.4	0.475	C	0	0	0	5.12	4	89.14285714	77.14285714	64.85714286	66.85714286	62.42857143	57.28571429	91.57142857	66.28571429	36.14285714	NA	NA	NA	0.217142857	NA	NA	NA	27	1657	-1
1658	21	2	07/07/2015	0	A	NA	177	1	1_Y2	NA	NA	NA	BB	C	AC	241	320	26418	114.4	0.475	C	0	0	0	5.12	4	89.14285714	77.14285714	64.85714286	66.85714286	62.42857143	57.28571429	91.57142857	66.28571429	36.14285714	NA	NA	NA	0.217142857	NA	NA	NA	27	1658	-1
1659	21	2	07/07/2015	0	A	NA	177	1	1_Y2	NA	NA	NA	BB	C	AC	241	320	26418	114.4	0.475	C	0	0	0	5.12	4	89.14285714	77.14285714	64.85714286	66.85714286	62.42857143	57.28571429	91.57142857	66.28571429	36.14285714	NA	NA	NA	0.217142857	NA	NA	NA	27	1659	-1
1660	21	2	07/07/2015	0	A	NA	177	1	1_Y2	NA	NA	NA	BB	C	AC	241	320	26418	114.4	0.475	C	1	0	0	5.12	4	89.14285714	77.14285714	64.85714286	66.85714286	62.42857143	57.28571429	91.57142857	66.28571429	36.14285714	NA	NA	NA	0.217142857	NA	NA	NA	27	1660	-1
1661	21	2	07/07/2015	0	A	NA	177	1	1_Y2	NA	NA	NA	BB	C	AC	241	320	26418	114.4	0.475	C	0	0	0	5.12	4	89.14285714	77.14285714	64.85714286	66.85714286	62.42857143	57.28571429	91.57142857	66.28571429	36.14285714	NA	NA	NA	0.217142857	NA	NA	NA	27	1661	-1
1662	21	2	07/07/2015	0	A	NA	177	1	1_Y2	NA	NA	NA	BB	C	AC	241	320	26418	114.4	0.475	C	0	0	0	5.12	4	89.14285714	77.14285714	64.85714286	66.85714286	62.42857143	57.28571429	91.57142857	66.28571429	36.14285714	NA	NA	NA	0.217142857	NA	NA	NA	27	1662	-1
1663	21	2	07/07/2015	0	A	NA	177	1	1_Y2	NA	NA	NA	BB	C	AC	241	320	26418	114.4	0.475	C	1	0	0	5.12	4	89.14285714	77.14285714	64.85714286	66.85714286	62.42857143	57.28571429	91.57142857	66.28571429	36.14285714	NA	NA	NA	0.217142857	NA	NA	NA	27	1663	-1
1664	21	2	07/07/2015	0	A	NA	177	1	1_Y2	NA	NA	NA	BB	C	AC	241	320	26418	114.4	0.475	C	0	0	0	5.12	4	89.14285714	77.14285714	64.85714286	66.85714286	62.42857143	57.28571429	91.57142857	66.28571429	36.14285714	NA	NA	NA	0.217142857	NA	NA	NA	27	1664	-1
1665	21	2	07/07/2015	0	A	NA	177	1	1_Y2	NA	NA	NA	BB	C	AC	241	320	26418	114.4	0.475	C	0	0	0	5.12	4	89.14285714	77.14285714	64.85714286	66.85714286	62.42857143	57.28571429	91.57142857	66.28571429	36.14285714	NA	NA	NA	0.217142857	NA	NA	NA	27	1665	-1
1666	21	2	07/07/2015	0	A	NA	177	1	1_Y2	NA	NA	NA	BB	C	AC	241	320	26418	114.4	0.475	C	0	0	0	5.12	4	89.14285714	77.14285714	64.85714286	66.85714286	62.42857143	57.28571429	91.57142857	66.28571429	36.14285714	NA	NA	NA	0.217142857	NA	NA	NA	27	1666	-1
1667	21	2	07/07/2015	0	A	NA	177	1	1_Y2	NA	NA	NA	BB	C	AC	241	320	26418	114.4	0.475	C	0	0	0	5.12	4	89.14285714	77.14285714	64.85714286	66.85714286	62.42857143	57.28571429	91.57142857	66.28571429	36.14285714	NA	NA	NA	0.217142857	NA	NA	NA	27	1667	-1
1668	21	2	07/07/2015	0	A	NA	177	1	1_Y2	NA	NA	NA	BB	C	AC	241	320	26418	114.4	0.475	C	0	0	0	5.12	4	89.14285714	77.14285714	64.85714286	66.85714286	62.42857143	57.28571429	91.57142857	66.28571429	36.14285714	NA	NA	NA	0.217142857	NA	NA	NA	27	1668	-1
1669	21	2	07/07/2015	0	A	NA	177	1	1_Y2	NA	NA	NA	BB	C	AC	241	320	26418	114.4	0.475	C	1	0	0	5.12	4	89.14285714	77.14285714	64.85714286	66.85714286	62.42857143	57.28571429	91.57142857	66.28571429	36.14285714	NA	NA	NA	0.217142857	NA	NA	NA	27	1669	-1
1670	21	2	07/07/2015	0	A	NA	177	1	1_Y2	NA	NA	NA	BB	C	AC	241	320	26418	114.4	0.475	C	0	0	0	5.12	4	89.14285714	77.14285714	64.85714286	66.85714286	62.42857143	57.28571429	91.57142857	66.28571429	36.14285714	NA	NA	NA	0.217142857	NA	NA	NA	27	1670	-1
1671	21	2	07/07/2015	0	A	NA	177	1	1_Y2	NA	NA	NA	BB	C	AC	241	320	26418	114.4	0.475	C	0	0	0	5.12	4	89.14285714	77.14285714	64.85714286	66.85714286	62.42857143	57.28571429	91.57142857	66.28571429	36.14285714	NA	NA	NA	0.217142857	NA	NA	NA	27	1671	-1
1672	21	2	07/07/2015	0	A	NA	177	1	1_Y2	NA	NA	NA	BB	C	AC	241	320	26418	114.4	0.475	C	0	0	0	5.12	4	89.14285714	77.14285714	64.85714286	66.85714286	62.42857143	57.28571429	91.57142857	66.28571429	36.14285714	NA	NA	NA	0.217142857	NA	NA	NA	27	1672	-1
1673	21	2	07/07/2015	0	A	NA	177	1	1_Y2	NA	NA	NA	BB	C	AC	241	320	26418	114.4	0.475	C	0	0	0	5.12	4	89.14285714	77.14285714	64.85714286	66.85714286	62.42857143	57.28571429	91.57142857	66.28571429	36.14285714	NA	NA	NA	0.217142857	NA	NA	NA	27	1673	-1
1674	21	2	07/07/2015	0	A	NA	177	1	1_Y2	NA	NA	NA	BB	C	AC	241	320	26418	114.4	0.475	C	0	0	0	5.12	4	89.14285714	77.14285714	64.85714286	66.85714286	62.42857143	57.28571429	91.57142857	66.28571429	36.14285714	NA	NA	NA	0.217142857	NA	NA	NA	27	1674	-1
1675	21	2	07/07/2015	0	A	NA	177	1	1_Y2	NA	NA	NA	BB	C	AC	241	320	26418	114.4	0.475	C	0	0	0	5.12	4	89.14285714	77.14285714	64.85714286	66.85714286	62.42857143	57.28571429	91.57142857	66.28571429	36.14285714	NA	NA	NA	0.217142857	NA	NA	NA	27	1675	-1
1676	21	2	07/07/2015	0	A	NA	177	1	1_Y2	NA	NA	NA	BB	C	AC	241	320	26418	114.4	0.475	C	1	0	0	5.12	4	89.14285714	77.14285714	64.85714286	66.85714286	62.42857143	57.28571429	91.57142857	66.28571429	36.14285714	NA	NA	NA	0.217142857	NA	NA	NA	27	1676	-1
1677	21	2	07/07/2015	0	A	NA	177	1	1_Y2	NA	NA	NA	BB	C	AC	241	320	26418	114.4	0.475	C	0	0	0	5.12	4	89.14285714	77.14285714	64.85714286	66.85714286	62.42857143	57.28571429	91.57142857	66.28571429	36.14285714	NA	NA	NA	0.217142857	NA	NA	NA	27	1677	-1
1678	21	2	07/07/2015	0	A	NA	177	1	1_Y2	NA	NA	NA	BB	C	AC	241	320	26418	114.4	0.475	C	1	0	0	5.12	4	89.14285714	77.14285714	64.85714286	66.85714286	62.42857143	57.28571429	91.57142857	66.28571429	36.14285714	NA	NA	NA	0.217142857	NA	NA	NA	27	1678	-1
1679	21	2	07/07/2015	0	A	NA	177	1	1_Y2	NA	NA	NA	BB	C	AC	241	320	26418	114.4	0.475	C	0	0	0	5.12	4	89.14285714	77.14285714	64.85714286	66.85714286	62.42857143	57.28571429	91.57142857	66.28571429	36.14285714	NA	NA	NA	0.217142857	NA	NA	NA	27	1679	-1
1680	22	2	16/06/2015	-1	B	NA	193	1	1_Y2	NA	NA	NA	CC	C	BC	191	282	31080	134.5	0.704	C	0	0	0	3.75	3.37	85.14285714	73.42857143	62.28571429	67	62	56.85714286	93.42857143	73	44.42857143	NA	NA	NA	0.125714286	NA	NA	NA	24	1680	-1
1681	22	2	16/06/2015	-1	B	NA	193	1	1_Y2	NA	NA	NA	CC	C	BC	191	282	31080	134.5	0.704	C	0	0	0	3.75	3.37	85.14285714	73.42857143	62.28571429	67	62	56.85714286	93.42857143	73	44.42857143	NA	NA	NA	0.125714286	NA	NA	NA	24	1681	-1
1682	22	2	16/06/2015	-1	B	NA	193	1	1_Y2	NA	NA	NA	CC	C	BC	191	282	31080	134.5	0.704	C	0	0	0	3.75	3.37	85.14285714	73.42857143	62.28571429	67	62	56.85714286	93.42857143	73	44.42857143	NA	NA	NA	0.125714286	NA	NA	NA	24	1682	-1
1683	22	2	16/06/2015	-1	B	NA	193	1	1_Y2	NA	NA	NA	CC	C	BC	191	282	31080	134.5	0.704	C	0	0	0	3.75	3.37	85.14285714	73.42857143	62.28571429	67	62	56.85714286	93.42857143	73	44.42857143	NA	NA	NA	0.125714286	NA	NA	NA	24	1683	-1
1684	22	2	16/06/2015	-1	B	NA	193	1	1_Y2	NA	NA	NA	CC	C	BC	191	282	31080	134.5	0.704	C	0	0	0	3.75	3.37	85.14285714	73.42857143	62.28571429	67	62	56.85714286	93.42857143	73	44.42857143	NA	NA	NA	0.125714286	NA	NA	NA	24	1684	-1
1685	22	2	16/06/2015	-1	B	NA	193	1	1_Y2	NA	NA	NA	CC	C	BC	191	282	31080	134.5	0.704	C	1	0	0	3.75	3.37	85.14285714	73.42857143	62.28571429	67	62	56.85714286	93.42857143	73	44.42857143	NA	NA	NA	0.125714286	NA	NA	NA	24	1685	-1
1686	22	2	16/06/2015	-1	B	NA	193	1	1_Y2	NA	NA	NA	CC	C	BC	191	282	31080	134.5	0.704	C	0	0	0	3.75	3.37	85.14285714	73.42857143	62.28571429	67	62	56.85714286	93.42857143	73	44.42857143	NA	NA	NA	0.125714286	NA	NA	NA	24	1686	-1
1687	22	2	16/06/2015	-1	B	NA	193	1	1_Y2	NA	NA	NA	CC	C	BC	191	282	31080	134.5	0.704	C	0	0	0	3.75	3.37	85.14285714	73.42857143	62.28571429	67	62	56.85714286	93.42857143	73	44.42857143	NA	NA	NA	0.125714286	NA	NA	NA	24	1687	-1
1688	22	2	16/06/2015	-1	B	NA	193	1	1_Y2	NA	NA	NA	CC	C	BC	191	282	31080	134.5	0.704	C	0	0	0	3.75	3.37	85.14285714	73.42857143	62.28571429	67	62	56.85714286	93.42857143	73	44.42857143	NA	NA	NA	0.125714286	NA	NA	NA	24	1688	-1
1689	22	2	16/06/2015	-1	B	NA	193	1	1_Y2	NA	NA	NA	CC	C	BC	191	282	31080	134.5	0.704	C	0	0	0	3.75	3.37	85.14285714	73.42857143	62.28571429	67	62	56.85714286	93.42857143	73	44.42857143	NA	NA	NA	0.125714286	NA	NA	NA	24	1689	-1
1690	22	2	16/06/2015	-1	B	NA	193	1	1_Y2	NA	NA	NA	CC	C	BC	191	282	31080	134.5	0.704	C	0	0	0	3.75	3.37	85.14285714	73.42857143	62.28571429	67	62	56.85714286	93.42857143	73	44.42857143	NA	NA	NA	0.125714286	NA	NA	NA	24	1690	-1
1691	22	2	16/06/2015	-1	B	NA	193	1	1_Y2	NA	NA	NA	CC	C	BC	191	282	31080	134.5	0.704	C	0	0	0	3.75	3.37	85.14285714	73.42857143	62.28571429	67	62	56.85714286	93.42857143	73	44.42857143	NA	NA	NA	0.125714286	NA	NA	NA	24	1691	-1
1692	22	2	16/06/2015	-1	B	NA	193	1	1_Y2	NA	NA	NA	CC	C	BC	191	282	31080	134.5	0.704	C	1	0	0	3.75	3.37	85.14285714	73.42857143	62.28571429	67	62	56.85714286	93.42857143	73	44.42857143	NA	NA	NA	0.125714286	NA	NA	NA	24	1692	-1
1693	22	2	16/06/2015	-1	B	NA	193	1	1_Y2	NA	NA	NA	CC	C	BC	191	282	31080	134.5	0.704	C	0	0	0	3.75	3.37	85.14285714	73.42857143	62.28571429	67	62	56.85714286	93.42857143	73	44.42857143	NA	NA	NA	0.125714286	NA	NA	NA	24	1693	-1
1694	22	2	16/06/2015	-1	B	NA	193	1	1_Y2	NA	NA	NA	CC	C	BC	191	282	31080	134.5	0.704	C	0	0	0	3.75	3.37	85.14285714	73.42857143	62.28571429	67	62	56.85714286	93.42857143	73	44.42857143	NA	NA	NA	0.125714286	NA	NA	NA	24	1694	-1
1695	22	2	16/06/2015	-1	B	NA	193	1	1_Y2	NA	NA	NA	CC	C	BC	191	282	31080	134.5	0.704	C	1	0	0	3.75	3.37	85.14285714	73.42857143	62.28571429	67	62	56.85714286	93.42857143	73	44.42857143	NA	NA	NA	0.125714286	NA	NA	NA	24	1695	-1
1696	22	2	16/06/2015	-1	B	NA	193	1	1_Y2	NA	NA	NA	CC	C	BC	191	282	31080	134.5	0.704	C	0	0	0	3.75	3.37	85.14285714	73.42857143	62.28571429	67	62	56.85714286	93.42857143	73	44.42857143	NA	NA	NA	0.125714286	NA	NA	NA	24	1696	-1
1697	22	2	16/06/2015	-1	B	NA	193	1	1_Y2	NA	NA	NA	CC	C	BC	191	282	31080	134.5	0.704	C	0	0	0	3.75	3.37	85.14285714	73.42857143	62.28571429	67	62	56.85714286	93.42857143	73	44.42857143	NA	NA	NA	0.125714286	NA	NA	NA	24	1697	-1
1698	22	2	16/06/2015	-1	B	NA	193	1	1_Y2	NA	NA	NA	CC	C	BC	191	282	31080	134.5	0.704	C	0	0	0	3.75	3.37	85.14285714	73.42857143	62.28571429	67	62	56.85714286	93.42857143	73	44.42857143	NA	NA	NA	0.125714286	NA	NA	NA	24	1698	-1
1699	22	2	16/06/2015	-1	B	NA	193	1	1_Y2	NA	NA	NA	CC	C	BC	191	282	31080	134.5	0.704	C	0	0	0	3.75	3.37	85.14285714	73.42857143	62.28571429	67	62	56.85714286	93.42857143	73	44.42857143	NA	NA	NA	0.125714286	NA	NA	NA	24	1699	-1
1700	22	2	16/06/2015	-1	B	NA	193	1	1_Y2	NA	NA	NA	CC	C	BC	191	282	31080	134.5	0.704	C	0	0	0	3.75	3.37	85.14285714	73.42857143	62.28571429	67	62	56.85714286	93.42857143	73	44.42857143	NA	NA	NA	0.125714286	NA	NA	NA	24	1700	-1
1701	22	2	16/06/2015	-1	B	NA	193	1	1_Y2	NA	NA	NA	CC	C	BC	191	282	31080	134.5	0.704	C	0	0	0	3.75	3.37	85.14285714	73.42857143	62.28571429	67	62	56.85714286	93.42857143	73	44.42857143	NA	NA	NA	0.125714286	NA	NA	NA	24	1701	-1
1702	22	2	16/06/2015	-1	B	NA	193	1	1_Y2	NA	NA	NA	CC	C	BC	191	282	31080	134.5	0.704	C	1	0	0	3.75	3.37	85.14285714	73.42857143	62.28571429	67	62	56.85714286	93.42857143	73	44.42857143	NA	NA	NA	0.125714286	NA	NA	NA	24	1702	-1
1703	22	2	16/06/2015	-1	B	NA	193	1	1_Y2	NA	NA	NA	CC	C	BC	191	282	31080	134.5	0.704	C	0	0	0	3.75	3.37	85.14285714	73.42857143	62.28571429	67	62	56.85714286	93.42857143	73	44.42857143	NA	NA	NA	0.125714286	NA	NA	NA	24	1703	-1
1704	22	2	16/06/2015	-1	B	NA	193	1	1_Y2	NA	NA	NA	CC	C	BC	191	282	31080	134.5	0.704	C	0	0	0	3.75	3.37	85.14285714	73.42857143	62.28571429	67	62	56.85714286	93.42857143	73	44.42857143	NA	NA	NA	0.125714286	NA	NA	NA	24	1704	-1
1705	22	2	16/06/2015	-1	B	NA	193	1	1_Y2	NA	NA	NA	CC	C	BC	191	282	31080	134.5	0.704	C	0	0	0	3.75	3.37	85.14285714	73.42857143	62.28571429	67	62	56.85714286	93.42857143	73	44.42857143	NA	NA	NA	0.125714286	NA	NA	NA	24	1705	-1
1706	22	2	16/06/2015	-1	B	NA	193	1	1_Y2	NA	NA	NA	CC	C	BC	191	282	31080	134.5	0.704	C	1	0	0	3.75	3.37	85.14285714	73.42857143	62.28571429	67	62	56.85714286	93.42857143	73	44.42857143	NA	NA	NA	0.125714286	NA	NA	NA	24	1706	-1
1707	22	2	16/06/2015	-1	B	NA	193	1	1_Y2	NA	NA	NA	CC	C	BC	191	282	31080	134.5	0.704	C	0	0	0	3.75	3.37	85.14285714	73.42857143	62.28571429	67	62	56.85714286	93.42857143	73	44.42857143	NA	NA	NA	0.125714286	NA	NA	NA	24	1707	-1
1708	22	2	16/06/2015	-1	B	NA	193	1	1_Y2	NA	NA	NA	CC	C	BC	191	282	31080	134.5	0.704	C	0	0	0	3.75	3.37	85.14285714	73.42857143	62.28571429	67	62	56.85714286	93.42857143	73	44.42857143	NA	NA	NA	0.125714286	NA	NA	NA	24	1708	-1
1709	22	2	16/06/2015	-1	B	NA	193	1	1_Y2	NA	NA	NA	CC	C	BC	191	282	31080	134.5	0.704	C	1	0	0	3.75	3.37	85.14285714	73.42857143	62.28571429	67	62	56.85714286	93.42857143	73	44.42857143	NA	NA	NA	0.125714286	NA	NA	NA	24	1709	-1
1710	22	2	16/06/2015	-1	B	NA	193	1	1_Y2	NA	NA	NA	CC	C	BC	191	282	31080	134.5	0.704	C	0	0	0	3.75	3.37	85.14285714	73.42857143	62.28571429	67	62	56.85714286	93.42857143	73	44.42857143	NA	NA	NA	0.125714286	NA	NA	NA	24	1710	-1
1711	22	2	16/06/2015	-1	B	NA	193	1	1_Y2	NA	NA	NA	CC	C	BC	191	282	31080	134.5	0.704	C	0	0	0	3.75	3.37	85.14285714	73.42857143	62.28571429	67	62	56.85714286	93.42857143	73	44.42857143	NA	NA	NA	0.125714286	NA	NA	NA	24	1711	-1
1712	22	2	16/06/2015	-1	B	NA	193	1	1_Y2	NA	NA	NA	CC	C	BC	191	282	31080	134.5	0.704	C	1	0	0	3.75	3.37	85.14285714	73.42857143	62.28571429	67	62	56.85714286	93.42857143	73	44.42857143	NA	NA	NA	0.125714286	NA	NA	NA	24	1712	-1
1713	22	2	16/06/2015	-1	B	NA	193	1	1_Y2	NA	NA	NA	CC	C	BC	191	282	31080	134.5	0.704	C	0	0	0	3.75	3.37	85.14285714	73.42857143	62.28571429	67	62	56.85714286	93.42857143	73	44.42857143	NA	NA	NA	0.125714286	NA	NA	NA	24	1713	-1
1714	22	2	16/06/2015	-1	B	NA	193	1	1_Y2	NA	NA	NA	CC	C	BC	191	282	31080	134.5	0.704	C	0	0	0	3.75	3.37	85.14285714	73.42857143	62.28571429	67	62	56.85714286	93.42857143	73	44.42857143	NA	NA	NA	0.125714286	NA	NA	NA	24	1714	-1
1715	22	2	16/06/2015	-1	B	NA	193	1	1_Y2	NA	NA	NA	CC	C	BC	191	282	31080	134.5	0.704	C	1	0	0	3.75	3.37	85.14285714	73.42857143	62.28571429	67	62	56.85714286	93.42857143	73	44.42857143	NA	NA	NA	0.125714286	NA	NA	NA	24	1715	-1
1716	22	2	16/06/2015	-1	B	NA	193	1	1_Y2	NA	NA	NA	CC	C	BC	191	282	31080	134.5	0.704	C	0	0	0	3.75	3.37	85.14285714	73.42857143	62.28571429	67	62	56.85714286	93.42857143	73	44.42857143	NA	NA	NA	0.125714286	NA	NA	NA	24	1716	-1
1717	22	2	16/06/2015	-1	B	NA	193	1	1_Y2	NA	NA	NA	CC	C	BC	191	282	31080	134.5	0.704	C	1	0	0	3.75	3.37	85.14285714	73.42857143	62.28571429	67	62	56.85714286	93.42857143	73	44.42857143	NA	NA	NA	0.125714286	NA	NA	NA	24	1717	-1
1718	22	2	16/06/2015	-1	B	NA	193	1	1_Y2	NA	NA	NA	CC	C	BC	191	282	31080	134.5	0.704	C	0	0	0	3.75	3.37	85.14285714	73.42857143	62.28571429	67	62	56.85714286	93.42857143	73	44.42857143	NA	NA	NA	0.125714286	NA	NA	NA	24	1718	-1
1719	22	2	16/06/2015	-1	B	NA	193	1	1_Y2	NA	NA	NA	CC	C	BC	191	282	31080	134.5	0.704	C	0	0	0	3.75	3.37	85.14285714	73.42857143	62.28571429	67	62	56.85714286	93.42857143	73	44.42857143	NA	NA	NA	0.125714286	NA	NA	NA	24	1719	-1
1720	22	2	07/07/2015	0	A	NA	193	1	1_Y2	NA	NA	NA	CC	C	AC	191	303	31080	134.5	0.704	C	1	0	0	4.03	3.43	89.14285714	77.14285714	64.85714286	66.85714286	62.42857143	57.28571429	91.57142857	66.28571429	36.14285714	NA	NA	NA	0.217142857	NA	NA	NA	27	1720	-1
1721	22	2	07/07/2015	0	A	NA	193	1	1_Y2	NA	NA	NA	CC	C	AC	191	303	31080	134.5	0.704	C	0	0	0	4.03	3.43	89.14285714	77.14285714	64.85714286	66.85714286	62.42857143	57.28571429	91.57142857	66.28571429	36.14285714	NA	NA	NA	0.217142857	NA	NA	NA	27	1721	-1
1722	22	2	07/07/2015	0	A	NA	193	1	1_Y2	NA	NA	NA	CC	C	AC	191	303	31080	134.5	0.704	C	0	0	0	4.03	3.43	89.14285714	77.14285714	64.85714286	66.85714286	62.42857143	57.28571429	91.57142857	66.28571429	36.14285714	NA	NA	NA	0.217142857	NA	NA	NA	27	1722	-1
1723	22	2	07/07/2015	0	A	NA	193	1	1_Y2	NA	NA	NA	CC	C	AC	191	303	31080	134.5	0.704	C	1	0	0	4.03	3.43	89.14285714	77.14285714	64.85714286	66.85714286	62.42857143	57.28571429	91.57142857	66.28571429	36.14285714	NA	NA	NA	0.217142857	NA	NA	NA	27	1723	-1
1724	22	2	07/07/2015	0	A	NA	193	1	1_Y2	NA	NA	NA	CC	C	AC	191	303	31080	134.5	0.704	C	0	0	0	4.03	3.43	89.14285714	77.14285714	64.85714286	66.85714286	62.42857143	57.28571429	91.57142857	66.28571429	36.14285714	NA	NA	NA	0.217142857	NA	NA	NA	27	1724	-1
1725	22	2	07/07/2015	0	A	NA	193	1	1_Y2	NA	NA	NA	CC	C	AC	191	303	31080	134.5	0.704	C	0	0	0	4.03	3.43	89.14285714	77.14285714	64.85714286	66.85714286	62.42857143	57.28571429	91.57142857	66.28571429	36.14285714	NA	NA	NA	0.217142857	NA	NA	NA	27	1725	-1
1726	22	2	07/07/2015	0	A	NA	193	1	1_Y2	NA	NA	NA	CC	C	AC	191	303	31080	134.5	0.704	C	0	0	0	4.03	3.43	89.14285714	77.14285714	64.85714286	66.85714286	62.42857143	57.28571429	91.57142857	66.28571429	36.14285714	NA	NA	NA	0.217142857	NA	NA	NA	27	1726	-1
1727	22	2	07/07/2015	0	A	NA	193	1	1_Y2	NA	NA	NA	CC	C	AC	191	303	31080	134.5	0.704	C	1	0	0	4.03	3.43	89.14285714	77.14285714	64.85714286	66.85714286	62.42857143	57.28571429	91.57142857	66.28571429	36.14285714	NA	NA	NA	0.217142857	NA	NA	NA	27	1727	-1
1728	22	2	07/07/2015	0	A	NA	193	1	1_Y2	NA	NA	NA	CC	C	AC	191	303	31080	134.5	0.704	C	0	0	0	4.03	3.43	89.14285714	77.14285714	64.85714286	66.85714286	62.42857143	57.28571429	91.57142857	66.28571429	36.14285714	NA	NA	NA	0.217142857	NA	NA	NA	27	1728	-1
1729	22	2	07/07/2015	0	A	NA	193	1	1_Y2	NA	NA	NA	CC	C	AC	191	303	31080	134.5	0.704	C	1	0	0	4.03	3.43	89.14285714	77.14285714	64.85714286	66.85714286	62.42857143	57.28571429	91.57142857	66.28571429	36.14285714	NA	NA	NA	0.217142857	NA	NA	NA	27	1729	-1
1730	22	2	07/07/2015	0	A	NA	193	1	1_Y2	NA	NA	NA	CC	C	AC	191	303	31080	134.5	0.704	C	1	0	0	4.03	3.43	89.14285714	77.14285714	64.85714286	66.85714286	62.42857143	57.28571429	91.57142857	66.28571429	36.14285714	NA	NA	NA	0.217142857	NA	NA	NA	27	1730	-1
1731	22	2	07/07/2015	0	A	NA	193	1	1_Y2	NA	NA	NA	CC	C	AC	191	303	31080	134.5	0.704	C	1	0	0	4.03	3.43	89.14285714	77.14285714	64.85714286	66.85714286	62.42857143	57.28571429	91.57142857	66.28571429	36.14285714	NA	NA	NA	0.217142857	NA	NA	NA	27	1731	-1
1732	22	2	07/07/2015	0	A	NA	193	1	1_Y2	NA	NA	NA	CC	C	AC	191	303	31080	134.5	0.704	C	1	0	0	4.03	3.43	89.14285714	77.14285714	64.85714286	66.85714286	62.42857143	57.28571429	91.57142857	66.28571429	36.14285714	NA	NA	NA	0.217142857	NA	NA	NA	27	1732	-1
1733	22	2	07/07/2015	0	A	NA	193	1	1_Y2	NA	NA	NA	CC	C	AC	191	303	31080	134.5	0.704	C	1	0	0	4.03	3.43	89.14285714	77.14285714	64.85714286	66.85714286	62.42857143	57.28571429	91.57142857	66.28571429	36.14285714	NA	NA	NA	0.217142857	NA	NA	NA	27	1733	-1
1734	22	2	07/07/2015	0	A	NA	193	1	1_Y2	NA	NA	NA	CC	C	AC	191	303	31080	134.5	0.704	C	1	0	0	4.03	3.43	89.14285714	77.14285714	64.85714286	66.85714286	62.42857143	57.28571429	91.57142857	66.28571429	36.14285714	NA	NA	NA	0.217142857	NA	NA	NA	27	1734	-1
1735	22	2	07/07/2015	0	A	NA	193	1	1_Y2	NA	NA	NA	CC	C	AC	191	303	31080	134.5	0.704	C	1	0	0	4.03	3.43	89.14285714	77.14285714	64.85714286	66.85714286	62.42857143	57.28571429	91.57142857	66.28571429	36.14285714	NA	NA	NA	0.217142857	NA	NA	NA	27	1735	-1
1736	22	2	07/07/2015	0	A	NA	193	1	1_Y2	NA	NA	NA	CC	C	AC	191	303	31080	134.5	0.704	C	1	44980.78	4.65	4.03	3.43	89.14285714	77.14285714	64.85714286	66.85714286	62.42857143	57.28571429	91.57142857	66.28571429	36.14285714	NA	NA	NA	0.217142857	NA	NA	NA	27	1736	-1
1737	22	2	07/07/2015	0	A	NA	193	1	1_Y2	NA	NA	NA	CC	C	AC	191	303	31080	134.5	0.704	C	0	0	0	4.03	3.43	89.14285714	77.14285714	64.85714286	66.85714286	62.42857143	57.28571429	91.57142857	66.28571429	36.14285714	NA	NA	NA	0.217142857	NA	NA	NA	27	1737	-1
1738	22	2	07/07/2015	0	A	NA	193	1	1_Y2	NA	NA	NA	CC	C	AC	191	303	31080	134.5	0.704	C	0	0	0	4.03	3.43	89.14285714	77.14285714	64.85714286	66.85714286	62.42857143	57.28571429	91.57142857	66.28571429	36.14285714	NA	NA	NA	0.217142857	NA	NA	NA	27	1738	-1
1739	22	2	07/07/2015	0	A	NA	193	1	1_Y2	NA	NA	NA	CC	C	AC	191	303	31080	134.5	0.704	C	0	0	0	4.03	3.43	89.14285714	77.14285714	64.85714286	66.85714286	62.42857143	57.28571429	91.57142857	66.28571429	36.14285714	NA	NA	NA	0.217142857	NA	NA	NA	27	1739	-1
1740	22	2	07/07/2015	0	A	NA	193	1	1_Y2	NA	NA	NA	CC	C	AC	191	303	31080	134.5	0.704	C	1	0	0	4.03	3.43	89.14285714	77.14285714	64.85714286	66.85714286	62.42857143	57.28571429	91.57142857	66.28571429	36.14285714	NA	NA	NA	0.217142857	NA	NA	NA	27	1740	-1
1741	22	2	07/07/2015	0	A	NA	193	1	1_Y2	NA	NA	NA	CC	C	AC	191	303	31080	134.5	0.704	C	1	0	0	4.03	3.43	89.14285714	77.14285714	64.85714286	66.85714286	62.42857143	57.28571429	91.57142857	66.28571429	36.14285714	NA	NA	NA	0.217142857	NA	NA	NA	27	1741	-1
1742	22	2	07/07/2015	0	A	NA	193	1	1_Y2	NA	NA	NA	CC	C	AC	191	303	31080	134.5	0.704	C	0	0	0	4.03	3.43	89.14285714	77.14285714	64.85714286	66.85714286	62.42857143	57.28571429	91.57142857	66.28571429	36.14285714	NA	NA	NA	0.217142857	NA	NA	NA	27	1742	-1
1743	22	2	07/07/2015	0	A	NA	193	1	1_Y2	NA	NA	NA	CC	C	AC	191	303	31080	134.5	0.704	C	0	0	0	4.03	3.43	89.14285714	77.14285714	64.85714286	66.85714286	62.42857143	57.28571429	91.57142857	66.28571429	36.14285714	NA	NA	NA	0.217142857	NA	NA	NA	27	1743	-1
1744	22	2	07/07/2015	0	A	NA	193	1	1_Y2	NA	NA	NA	CC	C	AC	191	303	31080	134.5	0.704	C	1	0	0	4.03	3.43	89.14285714	77.14285714	64.85714286	66.85714286	62.42857143	57.28571429	91.57142857	66.28571429	36.14285714	NA	NA	NA	0.217142857	NA	NA	NA	27	1744	-1
1745	22	2	07/07/2015	0	A	NA	193	1	1_Y2	NA	NA	NA	CC	C	AC	191	303	31080	134.5	0.704	C	0	0	0	4.03	3.43	89.14285714	77.14285714	64.85714286	66.85714286	62.42857143	57.28571429	91.57142857	66.28571429	36.14285714	NA	NA	NA	0.217142857	NA	NA	NA	27	1745	-1
1746	22	2	07/07/2015	0	A	NA	193	1	1_Y2	NA	NA	NA	CC	C	AC	191	303	31080	134.5	0.704	C	1	0	0	4.03	3.43	89.14285714	77.14285714	64.85714286	66.85714286	62.42857143	57.28571429	91.57142857	66.28571429	36.14285714	NA	NA	NA	0.217142857	NA	NA	NA	27	1746	-1
1747	22	2	07/07/2015	0	A	NA	193	1	1_Y2	NA	NA	NA	CC	C	AC	191	303	31080	134.5	0.704	C	0	0	0	4.03	3.43	89.14285714	77.14285714	64.85714286	66.85714286	62.42857143	57.28571429	91.57142857	66.28571429	36.14285714	NA	NA	NA	0.217142857	NA	NA	NA	27	1747	-1
1748	22	2	07/07/2015	0	A	NA	193	1	1_Y2	NA	NA	NA	CC	C	AC	191	303	31080	134.5	0.704	C	0	0	0	4.03	3.43	89.14285714	77.14285714	64.85714286	66.85714286	62.42857143	57.28571429	91.57142857	66.28571429	36.14285714	NA	NA	NA	0.217142857	NA	NA	NA	27	1748	-1
1749	22	2	07/07/2015	0	A	NA	193	1	1_Y2	NA	NA	NA	CC	C	AC	191	303	31080	134.5	0.704	C	0	0	0	4.03	3.43	89.14285714	77.14285714	64.85714286	66.85714286	62.42857143	57.28571429	91.57142857	66.28571429	36.14285714	NA	NA	NA	0.217142857	NA	NA	NA	27	1749	-1
1750	22	2	07/07/2015	0	A	NA	193	1	1_Y2	NA	NA	NA	CC	C	AC	191	303	31080	134.5	0.704	C	0	0	0	4.03	3.43	89.14285714	77.14285714	64.85714286	66.85714286	62.42857143	57.28571429	91.57142857	66.28571429	36.14285714	NA	NA	NA	0.217142857	NA	NA	NA	27	1750	-1
1751	22	2	07/07/2015	0	A	NA	193	1	1_Y2	NA	NA	NA	CC	C	AC	191	303	31080	134.5	0.704	C	1	0	0	4.03	3.43	89.14285714	77.14285714	64.85714286	66.85714286	62.42857143	57.28571429	91.57142857	66.28571429	36.14285714	NA	NA	NA	0.217142857	NA	NA	NA	27	1751	-1
1752	22	2	07/07/2015	0	A	NA	193	1	1_Y2	NA	NA	NA	CC	C	AC	191	303	31080	134.5	0.704	C	0	0	0	4.03	3.43	89.14285714	77.14285714	64.85714286	66.85714286	62.42857143	57.28571429	91.57142857	66.28571429	36.14285714	NA	NA	NA	0.217142857	NA	NA	NA	27	1752	-1
1753	22	2	07/07/2015	0	A	NA	193	1	1_Y2	NA	NA	NA	CC	C	AC	191	303	31080	134.5	0.704	C	0	0	0	4.03	3.43	89.14285714	77.14285714	64.85714286	66.85714286	62.42857143	57.28571429	91.57142857	66.28571429	36.14285714	NA	NA	NA	0.217142857	NA	NA	NA	27	1753	-1
1754	22	2	07/07/2015	0	A	NA	193	1	1_Y2	NA	NA	NA	CC	C	AC	191	303	31080	134.5	0.704	C	0	0	0	4.03	3.43	89.14285714	77.14285714	64.85714286	66.85714286	62.42857143	57.28571429	91.57142857	66.28571429	36.14285714	NA	NA	NA	0.217142857	NA	NA	NA	27	1754	-1
1755	22	2	07/07/2015	0	A	NA	193	1	1_Y2	NA	NA	NA	CC	C	AC	191	303	31080	134.5	0.704	C	0	0	0	4.03	3.43	89.14285714	77.14285714	64.85714286	66.85714286	62.42857143	57.28571429	91.57142857	66.28571429	36.14285714	NA	NA	NA	0.217142857	NA	NA	NA	27	1755	-1
1756	22	2	07/07/2015	0	A	NA	193	1	1_Y2	NA	NA	NA	CC	C	AC	191	303	31080	134.5	0.704	C	1	0	0	4.03	3.43	89.14285714	77.14285714	64.85714286	66.85714286	62.42857143	57.28571429	91.57142857	66.28571429	36.14285714	NA	NA	NA	0.217142857	NA	NA	NA	27	1756	-1
1757	22	2	07/07/2015	0	A	NA	193	1	1_Y2	NA	NA	NA	CC	C	AC	191	303	31080	134.5	0.704	C	1	0	0	4.03	3.43	89.14285714	77.14285714	64.85714286	66.85714286	62.42857143	57.28571429	91.57142857	66.28571429	36.14285714	NA	NA	NA	0.217142857	NA	NA	NA	27	1757	-1
1758	22	2	07/07/2015	0	A	NA	193	1	1_Y2	NA	NA	NA	CC	C	AC	191	303	31080	134.5	0.704	C	1	0	0	4.03	3.43	89.14285714	77.14285714	64.85714286	66.85714286	62.42857143	57.28571429	91.57142857	66.28571429	36.14285714	NA	NA	NA	0.217142857	NA	NA	NA	27	1758	-1
1759	22	2	07/07/2015	0	A	NA	193	1	1_Y2	NA	NA	NA	CC	C	AC	191	303	31080	134.5	0.704	C	0	0	0	4.03	3.43	89.14285714	77.14285714	64.85714286	66.85714286	62.42857143	57.28571429	91.57142857	66.28571429	36.14285714	NA	NA	NA	0.217142857	NA	NA	NA	27	1759	-1
1760	23	2	16/06/2015	-1	B	NA	152	1	1_Y2	NA	NA	NA	DD	T	BT	235	350	29526	127.8	0.544	B	1	2044.1	3.31	3.65	3.23	85.14285714	73.42857143	62.28571429	67	62	56.85714286	93.42857143	73	44.42857143	NA	NA	NA	0.125714286	NA	NA	NA	24	1760	-1
1761	23	2	16/06/2015	-1	B	NA	152	1	1_Y2	NA	NA	NA	DD	T	BT	235	350	29526	127.8	0.544	B	0	0	0	3.65	3.23	85.14285714	73.42857143	62.28571429	67	62	56.85714286	93.42857143	73	44.42857143	NA	NA	NA	0.125714286	NA	NA	NA	24	1761	-1
1762	23	2	16/06/2015	-1	B	NA	152	1	1_Y2	NA	NA	NA	DD	T	BT	235	350	29526	127.8	0.544	B	0	0	0	3.65	3.23	85.14285714	73.42857143	62.28571429	67	62	56.85714286	93.42857143	73	44.42857143	NA	NA	NA	0.125714286	NA	NA	NA	24	1762	-1
1763	23	2	16/06/2015	-1	B	NA	152	1	1_Y2	NA	NA	NA	DD	T	BT	235	350	29526	127.8	0.544	B	0	0	0	3.65	3.23	85.14285714	73.42857143	62.28571429	67	62	56.85714286	93.42857143	73	44.42857143	NA	NA	NA	0.125714286	NA	NA	NA	24	1763	-1
1764	23	2	16/06/2015	-1	B	NA	152	1	1_Y2	NA	NA	NA	DD	T	BT	235	350	29526	127.8	0.544	B	1	0	0	3.65	3.23	85.14285714	73.42857143	62.28571429	67	62	56.85714286	93.42857143	73	44.42857143	NA	NA	NA	0.125714286	NA	NA	NA	24	1764	-1
1765	23	2	16/06/2015	-1	B	NA	152	1	1_Y2	NA	NA	NA	DD	T	BT	235	350	29526	127.8	0.544	B	0	0	0	3.65	3.23	85.14285714	73.42857143	62.28571429	67	62	56.85714286	93.42857143	73	44.42857143	NA	NA	NA	0.125714286	NA	NA	NA	24	1765	-1
1766	23	2	16/06/2015	-1	B	NA	152	1	1_Y2	NA	NA	NA	DD	T	BT	235	350	29526	127.8	0.544	B	0	0	0	3.65	3.23	85.14285714	73.42857143	62.28571429	67	62	56.85714286	93.42857143	73	44.42857143	NA	NA	NA	0.125714286	NA	NA	NA	24	1766	-1
1767	23	2	16/06/2015	-1	B	NA	152	1	1_Y2	NA	NA	NA	DD	T	BT	235	350	29526	127.8	0.544	B	0	0	0	3.65	3.23	85.14285714	73.42857143	62.28571429	67	62	56.85714286	93.42857143	73	44.42857143	NA	NA	NA	0.125714286	NA	NA	NA	24	1767	-1
1768	23	2	16/06/2015	-1	B	NA	152	1	1_Y2	NA	NA	NA	DD	T	BT	235	350	29526	127.8	0.544	B	1	0	0	3.65	3.23	85.14285714	73.42857143	62.28571429	67	62	56.85714286	93.42857143	73	44.42857143	NA	NA	NA	0.125714286	NA	NA	NA	24	1768	-1
1769	23	2	16/06/2015	-1	B	NA	152	1	1_Y2	NA	NA	NA	DD	T	BT	235	350	29526	127.8	0.544	B	1	0	0	3.65	3.23	85.14285714	73.42857143	62.28571429	67	62	56.85714286	93.42857143	73	44.42857143	NA	NA	NA	0.125714286	NA	NA	NA	24	1769	-1
1770	23	2	16/06/2015	-1	B	NA	152	1	1_Y2	NA	NA	NA	DD	T	BT	235	350	29526	127.8	0.544	B	1	0	0	3.65	3.23	85.14285714	73.42857143	62.28571429	67	62	56.85714286	93.42857143	73	44.42857143	NA	NA	NA	0.125714286	NA	NA	NA	24	1770	-1
1771	23	2	16/06/2015	-1	B	NA	152	1	1_Y2	NA	NA	NA	DD	T	BT	235	350	29526	127.8	0.544	B	1	0	0	3.65	3.23	85.14285714	73.42857143	62.28571429	67	62	56.85714286	93.42857143	73	44.42857143	NA	NA	NA	0.125714286	NA	NA	NA	24	1771	-1
1772	23	2	16/06/2015	-1	B	NA	152	1	1_Y2	NA	NA	NA	DD	T	BT	235	350	29526	127.8	0.544	B	0	0	0	3.65	3.23	85.14285714	73.42857143	62.28571429	67	62	56.85714286	93.42857143	73	44.42857143	NA	NA	NA	0.125714286	NA	NA	NA	24	1772	-1
1773	23	2	16/06/2015	-1	B	NA	152	1	1_Y2	NA	NA	NA	DD	T	BT	235	350	29526	127.8	0.544	B	0	0	0	3.65	3.23	85.14285714	73.42857143	62.28571429	67	62	56.85714286	93.42857143	73	44.42857143	NA	NA	NA	0.125714286	NA	NA	NA	24	1773	-1
1774	23	2	16/06/2015	-1	B	NA	152	1	1_Y2	NA	NA	NA	DD	T	BT	235	350	29526	127.8	0.544	B	0	0	0	3.65	3.23	85.14285714	73.42857143	62.28571429	67	62	56.85714286	93.42857143	73	44.42857143	NA	NA	NA	0.125714286	NA	NA	NA	24	1774	-1
1775	23	2	16/06/2015	-1	B	NA	152	1	1_Y2	NA	NA	NA	DD	T	BT	235	350	29526	127.8	0.544	B	0	0	0	3.65	3.23	85.14285714	73.42857143	62.28571429	67	62	56.85714286	93.42857143	73	44.42857143	NA	NA	NA	0.125714286	NA	NA	NA	24	1775	-1
1776	23	2	16/06/2015	-1	B	NA	152	1	1_Y2	NA	NA	NA	DD	T	BT	235	350	29526	127.8	0.544	B	0	0	0	3.65	3.23	85.14285714	73.42857143	62.28571429	67	62	56.85714286	93.42857143	73	44.42857143	NA	NA	NA	0.125714286	NA	NA	NA	24	1776	-1
1777	23	2	16/06/2015	-1	B	NA	152	1	1_Y2	NA	NA	NA	DD	T	BT	235	350	29526	127.8	0.544	B	0	0	0	3.65	3.23	85.14285714	73.42857143	62.28571429	67	62	56.85714286	93.42857143	73	44.42857143	NA	NA	NA	0.125714286	NA	NA	NA	24	1777	-1
1778	23	2	16/06/2015	-1	B	NA	152	1	1_Y2	NA	NA	NA	DD	T	BT	235	350	29526	127.8	0.544	B	1	0	0	3.65	3.23	85.14285714	73.42857143	62.28571429	67	62	56.85714286	93.42857143	73	44.42857143	NA	NA	NA	0.125714286	NA	NA	NA	24	1778	-1
1779	23	2	16/06/2015	-1	B	NA	152	1	1_Y2	NA	NA	NA	DD	T	BT	235	350	29526	127.8	0.544	B	0	0	0	3.65	3.23	85.14285714	73.42857143	62.28571429	67	62	56.85714286	93.42857143	73	44.42857143	NA	NA	NA	0.125714286	NA	NA	NA	24	1779	-1
1780	23	2	16/06/2015	-1	B	NA	152	1	1_Y2	NA	NA	NA	DD	T	BT	235	350	29526	127.8	0.544	B	0	0	0	3.65	3.23	85.14285714	73.42857143	62.28571429	67	62	56.85714286	93.42857143	73	44.42857143	NA	NA	NA	0.125714286	NA	NA	NA	24	1780	-1
1781	23	2	16/06/2015	-1	B	NA	152	1	1_Y2	NA	NA	NA	DD	T	BT	235	350	29526	127.8	0.544	B	0	0	0	3.65	3.23	85.14285714	73.42857143	62.28571429	67	62	56.85714286	93.42857143	73	44.42857143	NA	NA	NA	0.125714286	NA	NA	NA	24	1781	-1
1782	23	2	16/06/2015	-1	B	NA	152	1	1_Y2	NA	NA	NA	DD	T	BT	235	350	29526	127.8	0.544	B	0	0	0	3.65	3.23	85.14285714	73.42857143	62.28571429	67	62	56.85714286	93.42857143	73	44.42857143	NA	NA	NA	0.125714286	NA	NA	NA	24	1782	-1
1783	23	2	16/06/2015	-1	B	NA	152	1	1_Y2	NA	NA	NA	DD	T	BT	235	350	29526	127.8	0.544	B	1	0	0	3.65	3.23	85.14285714	73.42857143	62.28571429	67	62	56.85714286	93.42857143	73	44.42857143	NA	NA	NA	0.125714286	NA	NA	NA	24	1783	-1
1784	23	2	16/06/2015	-1	B	NA	152	1	1_Y2	NA	NA	NA	DD	T	BT	235	350	29526	127.8	0.544	B	0	0	0	3.65	3.23	85.14285714	73.42857143	62.28571429	67	62	56.85714286	93.42857143	73	44.42857143	NA	NA	NA	0.125714286	NA	NA	NA	24	1784	-1
1785	23	2	16/06/2015	-1	B	NA	152	1	1_Y2	NA	NA	NA	DD	T	BT	235	350	29526	127.8	0.544	B	0	0	0	3.65	3.23	85.14285714	73.42857143	62.28571429	67	62	56.85714286	93.42857143	73	44.42857143	NA	NA	NA	0.125714286	NA	NA	NA	24	1785	-1
1786	23	2	16/06/2015	-1	B	NA	152	1	1_Y2	NA	NA	NA	DD	T	BT	235	350	29526	127.8	0.544	B	0	0	0	3.65	3.23	85.14285714	73.42857143	62.28571429	67	62	56.85714286	93.42857143	73	44.42857143	NA	NA	NA	0.125714286	NA	NA	NA	24	1786	-1
1787	23	2	16/06/2015	-1	B	NA	152	1	1_Y2	NA	NA	NA	DD	T	BT	235	350	29526	127.8	0.544	B	0	0	0	3.65	3.23	85.14285714	73.42857143	62.28571429	67	62	56.85714286	93.42857143	73	44.42857143	NA	NA	NA	0.125714286	NA	NA	NA	24	1787	-1
1788	23	2	16/06/2015	-1	B	NA	152	1	1_Y2	NA	NA	NA	DD	T	BT	235	350	29526	127.8	0.544	B	0	0	0	3.65	3.23	85.14285714	73.42857143	62.28571429	67	62	56.85714286	93.42857143	73	44.42857143	NA	NA	NA	0.125714286	NA	NA	NA	24	1788	-1
1789	23	2	16/06/2015	-1	B	NA	152	1	1_Y2	NA	NA	NA	DD	T	BT	235	350	29526	127.8	0.544	B	0	0	0	3.65	3.23	85.14285714	73.42857143	62.28571429	67	62	56.85714286	93.42857143	73	44.42857143	NA	NA	NA	0.125714286	NA	NA	NA	24	1789	-1
1790	23	2	16/06/2015	-1	B	NA	152	1	1_Y2	NA	NA	NA	DD	T	BT	235	350	29526	127.8	0.544	B	0	0	0	3.65	3.23	85.14285714	73.42857143	62.28571429	67	62	56.85714286	93.42857143	73	44.42857143	NA	NA	NA	0.125714286	NA	NA	NA	24	1790	-1
1791	23	2	16/06/2015	-1	B	NA	152	1	1_Y2	NA	NA	NA	DD	T	BT	235	350	29526	127.8	0.544	B	0	0	0	3.65	3.23	85.14285714	73.42857143	62.28571429	67	62	56.85714286	93.42857143	73	44.42857143	NA	NA	NA	0.125714286	NA	NA	NA	24	1791	-1
1792	23	2	16/06/2015	-1	B	NA	152	1	1_Y2	NA	NA	NA	DD	T	BT	235	350	29526	127.8	0.544	B	1	0	0	3.65	3.23	85.14285714	73.42857143	62.28571429	67	62	56.85714286	93.42857143	73	44.42857143	NA	NA	NA	0.125714286	NA	NA	NA	24	1792	-1
1793	23	2	16/06/2015	-1	B	NA	152	1	1_Y2	NA	NA	NA	DD	T	BT	235	350	29526	127.8	0.544	B	0	0	0	3.65	3.23	85.14285714	73.42857143	62.28571429	67	62	56.85714286	93.42857143	73	44.42857143	NA	NA	NA	0.125714286	NA	NA	NA	24	1793	-1
1794	23	2	16/06/2015	-1	B	NA	152	1	1_Y2	NA	NA	NA	DD	T	BT	235	350	29526	127.8	0.544	B	0	0	0	3.65	3.23	85.14285714	73.42857143	62.28571429	67	62	56.85714286	93.42857143	73	44.42857143	NA	NA	NA	0.125714286	NA	NA	NA	24	1794	-1
1795	23	2	16/06/2015	-1	B	NA	152	1	1_Y2	NA	NA	NA	DD	T	BT	235	350	29526	127.8	0.544	B	0	0	0	3.65	3.23	85.14285714	73.42857143	62.28571429	67	62	56.85714286	93.42857143	73	44.42857143	NA	NA	NA	0.125714286	NA	NA	NA	24	1795	-1
1796	23	2	16/06/2015	-1	B	NA	152	1	1_Y2	NA	NA	NA	DD	T	BT	235	350	29526	127.8	0.544	B	0	0	0	3.65	3.23	85.14285714	73.42857143	62.28571429	67	62	56.85714286	93.42857143	73	44.42857143	NA	NA	NA	0.125714286	NA	NA	NA	24	1796	-1
1797	23	2	16/06/2015	-1	B	NA	152	1	1_Y2	NA	NA	NA	DD	T	BT	235	350	29526	127.8	0.544	B	0	0	0	3.65	3.23	85.14285714	73.42857143	62.28571429	67	62	56.85714286	93.42857143	73	44.42857143	NA	NA	NA	0.125714286	NA	NA	NA	24	1797	-1
1798	23	2	16/06/2015	-1	B	NA	152	1	1_Y2	NA	NA	NA	DD	T	BT	235	350	29526	127.8	0.544	B	0	0	0	3.65	3.23	85.14285714	73.42857143	62.28571429	67	62	56.85714286	93.42857143	73	44.42857143	NA	NA	NA	0.125714286	NA	NA	NA	24	1798	-1
1799	23	2	16/06/2015	-1	B	NA	152	1	1_Y2	NA	NA	NA	DD	T	BT	235	350	29526	127.8	0.544	B	0	0	0	3.65	3.23	85.14285714	73.42857143	62.28571429	67	62	56.85714286	93.42857143	73	44.42857143	NA	NA	NA	0.125714286	NA	NA	NA	24	1799	-1
1800	23	2	07/07/2015	0	A	NA	152	1	1_Y2	NA	NA	NA	DD	T	AT	235	371	29526	63.9	0.272	B	0	0	0	4.84	4.03	89.14285714	77.14285714	64.85714286	66.85714286	62.42857143	57.28571429	91.57142857	66.28571429	36.14285714	NA	NA	NA	0.217142857	NA	NA	NA	27	1800	0
1801	23	2	07/07/2015	0	A	NA	152	1	1_Y2	NA	NA	NA	DD	T	AT	235	371	29526	63.9	0.272	B	1	0	0	4.84	4.03	89.14285714	77.14285714	64.85714286	66.85714286	62.42857143	57.28571429	91.57142857	66.28571429	36.14285714	NA	NA	NA	0.217142857	NA	NA	NA	27	1801	0
1802	23	2	07/07/2015	0	A	NA	152	1	1_Y2	NA	NA	NA	DD	T	AT	235	371	29526	63.9	0.272	B	0	0	0	4.84	4.03	89.14285714	77.14285714	64.85714286	66.85714286	62.42857143	57.28571429	91.57142857	66.28571429	36.14285714	NA	NA	NA	0.217142857	NA	NA	NA	27	1802	0
1803	23	2	07/07/2015	0	A	NA	152	1	1_Y2	NA	NA	NA	DD	T	AT	235	371	29526	63.9	0.272	B	0	0	0	4.84	4.03	89.14285714	77.14285714	64.85714286	66.85714286	62.42857143	57.28571429	91.57142857	66.28571429	36.14285714	NA	NA	NA	0.217142857	NA	NA	NA	27	1803	0
1804	23	2	07/07/2015	0	A	NA	152	1	1_Y2	NA	NA	NA	DD	T	AT	235	371	29526	63.9	0.272	B	0	0	0	4.84	4.03	89.14285714	77.14285714	64.85714286	66.85714286	62.42857143	57.28571429	91.57142857	66.28571429	36.14285714	NA	NA	NA	0.217142857	NA	NA	NA	27	1804	0
1805	23	2	07/07/2015	0	A	NA	152	1	1_Y2	NA	NA	NA	DD	T	AT	235	371	29526	63.9	0.272	B	1	0	0	4.84	4.03	89.14285714	77.14285714	64.85714286	66.85714286	62.42857143	57.28571429	91.57142857	66.28571429	36.14285714	NA	NA	NA	0.217142857	NA	NA	NA	27	1805	0
1806	23	2	07/07/2015	0	A	NA	152	1	1_Y2	NA	NA	NA	DD	T	AT	235	371	29526	63.9	0.272	B	0	0	0	4.84	4.03	89.14285714	77.14285714	64.85714286	66.85714286	62.42857143	57.28571429	91.57142857	66.28571429	36.14285714	NA	NA	NA	0.217142857	NA	NA	NA	27	1806	0
1807	23	2	07/07/2015	0	A	NA	152	1	1_Y2	NA	NA	NA	DD	T	AT	235	371	29526	63.9	0.272	B	1	0	0	4.84	4.03	89.14285714	77.14285714	64.85714286	66.85714286	62.42857143	57.28571429	91.57142857	66.28571429	36.14285714	NA	NA	NA	0.217142857	NA	NA	NA	27	1807	0
1808	23	2	07/07/2015	0	A	NA	152	1	1_Y2	NA	NA	NA	DD	T	AT	235	371	29526	63.9	0.272	B	0	0	0	4.84	4.03	89.14285714	77.14285714	64.85714286	66.85714286	62.42857143	57.28571429	91.57142857	66.28571429	36.14285714	NA	NA	NA	0.217142857	NA	NA	NA	27	1808	0
1809	23	2	07/07/2015	0	A	NA	152	1	1_Y2	NA	NA	NA	DD	T	AT	235	371	29526	63.9	0.272	B	0	0	0	4.84	4.03	89.14285714	77.14285714	64.85714286	66.85714286	62.42857143	57.28571429	91.57142857	66.28571429	36.14285714	NA	NA	NA	0.217142857	NA	NA	NA	27	1809	0
1810	23	2	07/07/2015	0	A	NA	152	1	1_Y2	NA	NA	NA	DD	T	AT	235	371	29526	63.9	0.272	B	1	0	0	4.84	4.03	89.14285714	77.14285714	64.85714286	66.85714286	62.42857143	57.28571429	91.57142857	66.28571429	36.14285714	NA	NA	NA	0.217142857	NA	NA	NA	27	1810	0
1811	23	2	07/07/2015	0	A	NA	152	1	1_Y2	NA	NA	NA	DD	T	AT	235	371	29526	63.9	0.272	B	0	0	0	4.84	4.03	89.14285714	77.14285714	64.85714286	66.85714286	62.42857143	57.28571429	91.57142857	66.28571429	36.14285714	NA	NA	NA	0.217142857	NA	NA	NA	27	1811	0
1812	23	2	07/07/2015	0	A	NA	152	1	1_Y2	NA	NA	NA	DD	T	AT	235	371	29526	63.9	0.272	B	0	0	0	4.84	4.03	89.14285714	77.14285714	64.85714286	66.85714286	62.42857143	57.28571429	91.57142857	66.28571429	36.14285714	NA	NA	NA	0.217142857	NA	NA	NA	27	1812	0
1813	23	2	07/07/2015	0	A	NA	152	1	1_Y2	NA	NA	NA	DD	T	AT	235	371	29526	63.9	0.272	B	1	0	0	4.84	4.03	89.14285714	77.14285714	64.85714286	66.85714286	62.42857143	57.28571429	91.57142857	66.28571429	36.14285714	NA	NA	NA	0.217142857	NA	NA	NA	27	1813	0
1814	23	2	07/07/2015	0	A	NA	152	1	1_Y2	NA	NA	NA	DD	T	AT	235	371	29526	63.9	0.272	B	1	0	0	4.84	4.03	89.14285714	77.14285714	64.85714286	66.85714286	62.42857143	57.28571429	91.57142857	66.28571429	36.14285714	NA	NA	NA	0.217142857	NA	NA	NA	27	1814	0
1815	23	2	07/07/2015	0	A	NA	152	1	1_Y2	NA	NA	NA	DD	T	AT	235	371	29526	63.9	0.272	B	0	0	0	4.84	4.03	89.14285714	77.14285714	64.85714286	66.85714286	62.42857143	57.28571429	91.57142857	66.28571429	36.14285714	NA	NA	NA	0.217142857	NA	NA	NA	27	1815	0
1816	23	2	07/07/2015	0	A	NA	152	1	1_Y2	NA	NA	NA	DD	T	AT	235	371	29526	63.9	0.272	B	0	0	0	4.84	4.03	89.14285714	77.14285714	64.85714286	66.85714286	62.42857143	57.28571429	91.57142857	66.28571429	36.14285714	NA	NA	NA	0.217142857	NA	NA	NA	27	1816	0
1817	23	2	07/07/2015	0	A	NA	152	1	1_Y2	NA	NA	NA	DD	T	AT	235	371	29526	63.9	0.272	B	0	0	0	4.84	4.03	89.14285714	77.14285714	64.85714286	66.85714286	62.42857143	57.28571429	91.57142857	66.28571429	36.14285714	NA	NA	NA	0.217142857	NA	NA	NA	27	1817	0
1818	23	2	07/07/2015	0	A	NA	152	1	1_Y2	NA	NA	NA	DD	T	AT	235	371	29526	63.9	0.272	B	0	0	0	4.84	4.03	89.14285714	77.14285714	64.85714286	66.85714286	62.42857143	57.28571429	91.57142857	66.28571429	36.14285714	NA	NA	NA	0.217142857	NA	NA	NA	27	1818	0
1819	23	2	07/07/2015	0	A	NA	152	1	1_Y2	NA	NA	NA	DD	T	AT	235	371	29526	63.9	0.272	B	0	0	0	4.84	4.03	89.14285714	77.14285714	64.85714286	66.85714286	62.42857143	57.28571429	91.57142857	66.28571429	36.14285714	NA	NA	NA	0.217142857	NA	NA	NA	27	1819	0
1820	23	2	07/07/2015	0	A	NA	152	1	1_Y2	NA	NA	NA	DD	T	AT	235	371	29526	63.9	0.272	B	1	0	0	4.84	4.03	89.14285714	77.14285714	64.85714286	66.85714286	62.42857143	57.28571429	91.57142857	66.28571429	36.14285714	NA	NA	NA	0.217142857	NA	NA	NA	27	1820	0
1821	23	2	07/07/2015	0	A	NA	152	1	1_Y2	NA	NA	NA	DD	T	AT	235	371	29526	63.9	0.272	B	0	0	0	4.84	4.03	89.14285714	77.14285714	64.85714286	66.85714286	62.42857143	57.28571429	91.57142857	66.28571429	36.14285714	NA	NA	NA	0.217142857	NA	NA	NA	27	1821	0
1822	23	2	07/07/2015	0	A	NA	152	1	1_Y2	NA	NA	NA	DD	T	AT	235	371	29526	63.9	0.272	B	1	0	0	4.84	4.03	89.14285714	77.14285714	64.85714286	66.85714286	62.42857143	57.28571429	91.57142857	66.28571429	36.14285714	NA	NA	NA	0.217142857	NA	NA	NA	27	1822	0
1823	23	2	07/07/2015	0	A	NA	152	1	1_Y2	NA	NA	NA	DD	T	AT	235	371	29526	63.9	0.272	B	0	0	0	4.84	4.03	89.14285714	77.14285714	64.85714286	66.85714286	62.42857143	57.28571429	91.57142857	66.28571429	36.14285714	NA	NA	NA	0.217142857	NA	NA	NA	27	1823	0
1824	23	2	07/07/2015	0	A	NA	152	1	1_Y2	NA	NA	NA	DD	T	AT	235	371	29526	63.9	0.272	B	1	0	0	4.84	4.03	89.14285714	77.14285714	64.85714286	66.85714286	62.42857143	57.28571429	91.57142857	66.28571429	36.14285714	NA	NA	NA	0.217142857	NA	NA	NA	27	1824	0
1825	23	2	07/07/2015	0	A	NA	152	1	1_Y2	NA	NA	NA	DD	T	AT	235	371	29526	63.9	0.272	B	1	0	0	4.84	4.03	89.14285714	77.14285714	64.85714286	66.85714286	62.42857143	57.28571429	91.57142857	66.28571429	36.14285714	NA	NA	NA	0.217142857	NA	NA	NA	27	1825	0
1826	23	2	07/07/2015	0	A	NA	152	1	1_Y2	NA	NA	NA	DD	T	AT	235	371	29526	63.9	0.272	B	1	0	0	4.84	4.03	89.14285714	77.14285714	64.85714286	66.85714286	62.42857143	57.28571429	91.57142857	66.28571429	36.14285714	NA	NA	NA	0.217142857	NA	NA	NA	27	1826	0
1827	23	2	07/07/2015	0	A	NA	152	1	1_Y2	NA	NA	NA	DD	T	AT	235	371	29526	63.9	0.272	B	1	0	0	4.84	4.03	89.14285714	77.14285714	64.85714286	66.85714286	62.42857143	57.28571429	91.57142857	66.28571429	36.14285714	NA	NA	NA	0.217142857	NA	NA	NA	27	1827	0
1828	23	2	07/07/2015	0	A	NA	152	1	1_Y2	NA	NA	NA	DD	T	AT	235	371	29526	63.9	0.272	B	0	0	0	4.84	4.03	89.14285714	77.14285714	64.85714286	66.85714286	62.42857143	57.28571429	91.57142857	66.28571429	36.14285714	NA	NA	NA	0.217142857	NA	NA	NA	27	1828	0
1829	23	2	07/07/2015	0	A	NA	152	1	1_Y2	NA	NA	NA	DD	T	AT	235	371	29526	63.9	0.272	B	1	0	0	4.84	4.03	89.14285714	77.14285714	64.85714286	66.85714286	62.42857143	57.28571429	91.57142857	66.28571429	36.14285714	NA	NA	NA	0.217142857	NA	NA	NA	27	1829	0
1830	23	2	07/07/2015	0	A	NA	152	1	1_Y2	NA	NA	NA	DD	T	AT	235	371	29526	63.9	0.272	B	0	0	0	4.84	4.03	89.14285714	77.14285714	64.85714286	66.85714286	62.42857143	57.28571429	91.57142857	66.28571429	36.14285714	NA	NA	NA	0.217142857	NA	NA	NA	27	1830	0
1831	23	2	07/07/2015	0	A	NA	152	1	1_Y2	NA	NA	NA	DD	T	AT	235	371	29526	63.9	0.272	B	0	0	0	4.84	4.03	89.14285714	77.14285714	64.85714286	66.85714286	62.42857143	57.28571429	91.57142857	66.28571429	36.14285714	NA	NA	NA	0.217142857	NA	NA	NA	27	1831	0
1832	23	2	07/07/2015	0	A	NA	152	1	1_Y2	NA	NA	NA	DD	T	AT	235	371	29526	63.9	0.272	B	0	0	0	4.84	4.03	89.14285714	77.14285714	64.85714286	66.85714286	62.42857143	57.28571429	91.57142857	66.28571429	36.14285714	NA	NA	NA	0.217142857	NA	NA	NA	27	1832	0
1833	23	2	07/07/2015	0	A	NA	152	1	1_Y2	NA	NA	NA	DD	T	AT	235	371	29526	63.9	0.272	B	0	0	0	4.84	4.03	89.14285714	77.14285714	64.85714286	66.85714286	62.42857143	57.28571429	91.57142857	66.28571429	36.14285714	NA	NA	NA	0.217142857	NA	NA	NA	27	1833	0
1834	23	2	07/07/2015	0	A	NA	152	1	1_Y2	NA	NA	NA	DD	T	AT	235	371	29526	63.9	0.272	B	0	0	0	4.84	4.03	89.14285714	77.14285714	64.85714286	66.85714286	62.42857143	57.28571429	91.57142857	66.28571429	36.14285714	NA	NA	NA	0.217142857	NA	NA	NA	27	1834	0
1835	23	2	07/07/2015	0	A	NA	152	1	1_Y2	NA	NA	NA	DD	T	AT	235	371	29526	63.9	0.272	B	1	0	0	4.84	4.03	89.14285714	77.14285714	64.85714286	66.85714286	62.42857143	57.28571429	91.57142857	66.28571429	36.14285714	NA	NA	NA	0.217142857	NA	NA	NA	27	1835	0
1836	23	2	07/07/2015	0	A	NA	152	1	1_Y2	NA	NA	NA	DD	T	AT	235	371	29526	63.9	0.272	B	1	0	0	4.84	4.03	89.14285714	77.14285714	64.85714286	66.85714286	62.42857143	57.28571429	91.57142857	66.28571429	36.14285714	NA	NA	NA	0.217142857	NA	NA	NA	27	1836	0
1837	23	2	07/07/2015	0	A	NA	152	1	1_Y2	NA	NA	NA	DD	T	AT	235	371	29526	63.9	0.272	B	0	0	0	4.84	4.03	89.14285714	77.14285714	64.85714286	66.85714286	62.42857143	57.28571429	91.57142857	66.28571429	36.14285714	NA	NA	NA	0.217142857	NA	NA	NA	27	1837	0
1838	23	2	07/07/2015	0	A	NA	152	1	1_Y2	NA	NA	NA	DD	T	AT	235	371	29526	63.9	0.272	B	0	0	0	4.84	4.03	89.14285714	77.14285714	64.85714286	66.85714286	62.42857143	57.28571429	91.57142857	66.28571429	36.14285714	NA	NA	NA	0.217142857	NA	NA	NA	27	1838	0
1839	23	2	07/07/2015	0	A	NA	152	1	1_Y2	NA	NA	NA	DD	T	AT	235	371	29526	63.9	0.272	B	1	0	0	4.84	4.03	89.14285714	77.14285714	64.85714286	66.85714286	62.42857143	57.28571429	91.57142857	66.28571429	36.14285714	NA	NA	NA	0.217142857	NA	NA	NA	27	1839	0
1840	24	2	16/06/2015	-1	B	NA	143	1	1_Y2	NA	NA	NA	EE	T	BT	221	355	24864	107.6	0.487	B	0	0	0	3.89	3.53	85.14285714	73.42857143	62.28571429	67	62	56.85714286	93.42857143	73	44.42857143	NA	NA	NA	0.125714286	NA	NA	NA	24	1840	-1
1841	24	2	16/06/2015	-1	B	NA	143	1	1_Y2	NA	NA	NA	EE	T	BT	221	355	24864	107.6	0.487	B	0	0	0	3.89	3.53	85.14285714	73.42857143	62.28571429	67	62	56.85714286	93.42857143	73	44.42857143	NA	NA	NA	0.125714286	NA	NA	NA	24	1841	-1
1842	24	2	16/06/2015	-1	B	NA	143	1	1_Y2	NA	NA	NA	EE	T	BT	221	355	24864	107.6	0.487	B	0	0	0	3.89	3.53	85.14285714	73.42857143	62.28571429	67	62	56.85714286	93.42857143	73	44.42857143	NA	NA	NA	0.125714286	NA	NA	NA	24	1842	-1
1843	24	2	16/06/2015	-1	B	NA	143	1	1_Y2	NA	NA	NA	EE	T	BT	221	355	24864	107.6	0.487	B	0	0	0	3.89	3.53	85.14285714	73.42857143	62.28571429	67	62	56.85714286	93.42857143	73	44.42857143	NA	NA	NA	0.125714286	NA	NA	NA	24	1843	-1
1844	24	2	16/06/2015	-1	B	NA	143	1	1_Y2	NA	NA	NA	EE	T	BT	221	355	24864	107.6	0.487	B	0	0	0	3.89	3.53	85.14285714	73.42857143	62.28571429	67	62	56.85714286	93.42857143	73	44.42857143	NA	NA	NA	0.125714286	NA	NA	NA	24	1844	-1
1845	24	2	16/06/2015	-1	B	NA	143	1	1_Y2	NA	NA	NA	EE	T	BT	221	355	24864	107.6	0.487	B	0	0	0	3.89	3.53	85.14285714	73.42857143	62.28571429	67	62	56.85714286	93.42857143	73	44.42857143	NA	NA	NA	0.125714286	NA	NA	NA	24	1845	-1
1846	24	2	16/06/2015	-1	B	NA	143	1	1_Y2	NA	NA	NA	EE	T	BT	221	355	24864	107.6	0.487	B	0	0	0	3.89	3.53	85.14285714	73.42857143	62.28571429	67	62	56.85714286	93.42857143	73	44.42857143	NA	NA	NA	0.125714286	NA	NA	NA	24	1846	-1
1847	24	2	16/06/2015	-1	B	NA	143	1	1_Y2	NA	NA	NA	EE	T	BT	221	355	24864	107.6	0.487	B	0	0	0	3.89	3.53	85.14285714	73.42857143	62.28571429	67	62	56.85714286	93.42857143	73	44.42857143	NA	NA	NA	0.125714286	NA	NA	NA	24	1847	-1
1848	24	2	16/06/2015	-1	B	NA	143	1	1_Y2	NA	NA	NA	EE	T	BT	221	355	24864	107.6	0.487	B	0	0	0	3.89	3.53	85.14285714	73.42857143	62.28571429	67	62	56.85714286	93.42857143	73	44.42857143	NA	NA	NA	0.125714286	NA	NA	NA	24	1848	-1
1849	24	2	16/06/2015	-1	B	NA	143	1	1_Y2	NA	NA	NA	EE	T	BT	221	355	24864	107.6	0.487	B	0	0	0	3.89	3.53	85.14285714	73.42857143	62.28571429	67	62	56.85714286	93.42857143	73	44.42857143	NA	NA	NA	0.125714286	NA	NA	NA	24	1849	-1
1850	24	2	16/06/2015	-1	B	NA	143	1	1_Y2	NA	NA	NA	EE	T	BT	221	355	24864	107.6	0.487	B	0	0	0	3.89	3.53	85.14285714	73.42857143	62.28571429	67	62	56.85714286	93.42857143	73	44.42857143	NA	NA	NA	0.125714286	NA	NA	NA	24	1850	-1
1851	24	2	16/06/2015	-1	B	NA	143	1	1_Y2	NA	NA	NA	EE	T	BT	221	355	24864	107.6	0.487	B	0	0	0	3.89	3.53	85.14285714	73.42857143	62.28571429	67	62	56.85714286	93.42857143	73	44.42857143	NA	NA	NA	0.125714286	NA	NA	NA	24	1851	-1
1852	24	2	16/06/2015	-1	B	NA	143	1	1_Y2	NA	NA	NA	EE	T	BT	221	355	24864	107.6	0.487	B	0	0	0	3.89	3.53	85.14285714	73.42857143	62.28571429	67	62	56.85714286	93.42857143	73	44.42857143	NA	NA	NA	0.125714286	NA	NA	NA	24	1852	-1
1853	24	2	16/06/2015	-1	B	NA	143	1	1_Y2	NA	NA	NA	EE	T	BT	221	355	24864	107.6	0.487	B	0	0	0	3.89	3.53	85.14285714	73.42857143	62.28571429	67	62	56.85714286	93.42857143	73	44.42857143	NA	NA	NA	0.125714286	NA	NA	NA	24	1853	-1
1854	24	2	16/06/2015	-1	B	NA	143	1	1_Y2	NA	NA	NA	EE	T	BT	221	355	24864	107.6	0.487	B	0	0	0	3.89	3.53	85.14285714	73.42857143	62.28571429	67	62	56.85714286	93.42857143	73	44.42857143	NA	NA	NA	0.125714286	NA	NA	NA	24	1854	-1
1855	24	2	16/06/2015	-1	B	NA	143	1	1_Y2	NA	NA	NA	EE	T	BT	221	355	24864	107.6	0.487	B	0	0	0	3.89	3.53	85.14285714	73.42857143	62.28571429	67	62	56.85714286	93.42857143	73	44.42857143	NA	NA	NA	0.125714286	NA	NA	NA	24	1855	-1
1856	24	2	16/06/2015	-1	B	NA	143	1	1_Y2	NA	NA	NA	EE	T	BT	221	355	24864	107.6	0.487	B	0	0	0	3.89	3.53	85.14285714	73.42857143	62.28571429	67	62	56.85714286	93.42857143	73	44.42857143	NA	NA	NA	0.125714286	NA	NA	NA	24	1856	-1
1857	24	2	16/06/2015	-1	B	NA	143	1	1_Y2	NA	NA	NA	EE	T	BT	221	355	24864	107.6	0.487	B	0	0	0	3.89	3.53	85.14285714	73.42857143	62.28571429	67	62	56.85714286	93.42857143	73	44.42857143	NA	NA	NA	0.125714286	NA	NA	NA	24	1857	-1
1858	24	2	16/06/2015	-1	B	NA	143	1	1_Y2	NA	NA	NA	EE	T	BT	221	355	24864	107.6	0.487	B	0	0	0	3.89	3.53	85.14285714	73.42857143	62.28571429	67	62	56.85714286	93.42857143	73	44.42857143	NA	NA	NA	0.125714286	NA	NA	NA	24	1858	-1
1859	24	2	16/06/2015	-1	B	NA	143	1	1_Y2	NA	NA	NA	EE	T	BT	221	355	24864	107.6	0.487	B	0	0	0	3.89	3.53	85.14285714	73.42857143	62.28571429	67	62	56.85714286	93.42857143	73	44.42857143	NA	NA	NA	0.125714286	NA	NA	NA	24	1859	-1
1860	24	2	16/06/2015	-1	B	NA	143	1	1_Y2	NA	NA	NA	EE	T	BT	221	355	24864	107.6	0.487	B	0	0	0	3.89	3.53	85.14285714	73.42857143	62.28571429	67	62	56.85714286	93.42857143	73	44.42857143	NA	NA	NA	0.125714286	NA	NA	NA	24	1860	-1
1861	24	2	16/06/2015	-1	B	NA	143	1	1_Y2	NA	NA	NA	EE	T	BT	221	355	24864	107.6	0.487	B	0	0	0	3.89	3.53	85.14285714	73.42857143	62.28571429	67	62	56.85714286	93.42857143	73	44.42857143	NA	NA	NA	0.125714286	NA	NA	NA	24	1861	-1
1862	24	2	16/06/2015	-1	B	NA	143	1	1_Y2	NA	NA	NA	EE	T	BT	221	355	24864	107.6	0.487	B	0	0	0	3.89	3.53	85.14285714	73.42857143	62.28571429	67	62	56.85714286	93.42857143	73	44.42857143	NA	NA	NA	0.125714286	NA	NA	NA	24	1862	-1
1863	24	2	16/06/2015	-1	B	NA	143	1	1_Y2	NA	NA	NA	EE	T	BT	221	355	24864	107.6	0.487	B	0	0	0	3.89	3.53	85.14285714	73.42857143	62.28571429	67	62	56.85714286	93.42857143	73	44.42857143	NA	NA	NA	0.125714286	NA	NA	NA	24	1863	-1
1864	24	2	16/06/2015	-1	B	NA	143	1	1_Y2	NA	NA	NA	EE	T	BT	221	355	24864	107.6	0.487	B	0	0	0	3.89	3.53	85.14285714	73.42857143	62.28571429	67	62	56.85714286	93.42857143	73	44.42857143	NA	NA	NA	0.125714286	NA	NA	NA	24	1864	-1
1865	24	2	16/06/2015	-1	B	NA	143	1	1_Y2	NA	NA	NA	EE	T	BT	221	355	24864	107.6	0.487	B	1	0	0	3.89	3.53	85.14285714	73.42857143	62.28571429	67	62	56.85714286	93.42857143	73	44.42857143	NA	NA	NA	0.125714286	NA	NA	NA	24	1865	-1
1866	24	2	16/06/2015	-1	B	NA	143	1	1_Y2	NA	NA	NA	EE	T	BT	221	355	24864	107.6	0.487	B	0	0	0	3.89	3.53	85.14285714	73.42857143	62.28571429	67	62	56.85714286	93.42857143	73	44.42857143	NA	NA	NA	0.125714286	NA	NA	NA	24	1866	-1
1867	24	2	16/06/2015	-1	B	NA	143	1	1_Y2	NA	NA	NA	EE	T	BT	221	355	24864	107.6	0.487	B	0	0	0	3.89	3.53	85.14285714	73.42857143	62.28571429	67	62	56.85714286	93.42857143	73	44.42857143	NA	NA	NA	0.125714286	NA	NA	NA	24	1867	-1
1868	24	2	16/06/2015	-1	B	NA	143	1	1_Y2	NA	NA	NA	EE	T	BT	221	355	24864	107.6	0.487	B	0	0	0	3.89	3.53	85.14285714	73.42857143	62.28571429	67	62	56.85714286	93.42857143	73	44.42857143	NA	NA	NA	0.125714286	NA	NA	NA	24	1868	-1
1869	24	2	16/06/2015	-1	B	NA	143	1	1_Y2	NA	NA	NA	EE	T	BT	221	355	24864	107.6	0.487	B	0	0	0	3.89	3.53	85.14285714	73.42857143	62.28571429	67	62	56.85714286	93.42857143	73	44.42857143	NA	NA	NA	0.125714286	NA	NA	NA	24	1869	-1
1870	24	2	16/06/2015	-1	B	NA	143	1	1_Y2	NA	NA	NA	EE	T	BT	221	355	24864	107.6	0.487	B	0	0	0	3.89	3.53	85.14285714	73.42857143	62.28571429	67	62	56.85714286	93.42857143	73	44.42857143	NA	NA	NA	0.125714286	NA	NA	NA	24	1870	-1
1871	24	2	16/06/2015	-1	B	NA	143	1	1_Y2	NA	NA	NA	EE	T	BT	221	355	24864	107.6	0.487	B	0	0	0	3.89	3.53	85.14285714	73.42857143	62.28571429	67	62	56.85714286	93.42857143	73	44.42857143	NA	NA	NA	0.125714286	NA	NA	NA	24	1871	-1
1872	24	2	16/06/2015	-1	B	NA	143	1	1_Y2	NA	NA	NA	EE	T	BT	221	355	24864	107.6	0.487	B	0	0	0	3.89	3.53	85.14285714	73.42857143	62.28571429	67	62	56.85714286	93.42857143	73	44.42857143	NA	NA	NA	0.125714286	NA	NA	NA	24	1872	-1
1873	24	2	16/06/2015	-1	B	NA	143	1	1_Y2	NA	NA	NA	EE	T	BT	221	355	24864	107.6	0.487	B	0	0	0	3.89	3.53	85.14285714	73.42857143	62.28571429	67	62	56.85714286	93.42857143	73	44.42857143	NA	NA	NA	0.125714286	NA	NA	NA	24	1873	-1
1874	24	2	16/06/2015	-1	B	NA	143	1	1_Y2	NA	NA	NA	EE	T	BT	221	355	24864	107.6	0.487	B	0	0	0	3.89	3.53	85.14285714	73.42857143	62.28571429	67	62	56.85714286	93.42857143	73	44.42857143	NA	NA	NA	0.125714286	NA	NA	NA	24	1874	-1
1875	24	2	16/06/2015	-1	B	NA	143	1	1_Y2	NA	NA	NA	EE	T	BT	221	355	24864	107.6	0.487	B	0	0	0	3.89	3.53	85.14285714	73.42857143	62.28571429	67	62	56.85714286	93.42857143	73	44.42857143	NA	NA	NA	0.125714286	NA	NA	NA	24	1875	-1
1876	24	2	16/06/2015	-1	B	NA	143	1	1_Y2	NA	NA	NA	EE	T	BT	221	355	24864	107.6	0.487	B	0	0	0	3.89	3.53	85.14285714	73.42857143	62.28571429	67	62	56.85714286	93.42857143	73	44.42857143	NA	NA	NA	0.125714286	NA	NA	NA	24	1876	-1
1877	24	2	16/06/2015	-1	B	NA	143	1	1_Y2	NA	NA	NA	EE	T	BT	221	355	24864	107.6	0.487	B	0	0	0	3.89	3.53	85.14285714	73.42857143	62.28571429	67	62	56.85714286	93.42857143	73	44.42857143	NA	NA	NA	0.125714286	NA	NA	NA	24	1877	-1
1878	24	2	16/06/2015	-1	B	NA	143	1	1_Y2	NA	NA	NA	EE	T	BT	221	355	24864	107.6	0.487	B	0	0	0	3.89	3.53	85.14285714	73.42857143	62.28571429	67	62	56.85714286	93.42857143	73	44.42857143	NA	NA	NA	0.125714286	NA	NA	NA	24	1878	-1
1879	24	2	16/06/2015	-1	B	NA	143	1	1_Y2	NA	NA	NA	EE	T	BT	221	355	24864	107.6	0.487	B	0	0	0	3.89	3.53	85.14285714	73.42857143	62.28571429	67	62	56.85714286	93.42857143	73	44.42857143	NA	NA	NA	0.125714286	NA	NA	NA	24	1879	-1
1880	24	2	07/07/2015	0	A	NA	143	1	1_Y2	NA	NA	NA	EE	T	AT	221	376	24864	53.8	0.244	B	0	0	0	3.55	2.73	89.14285714	77.14285714	64.85714286	66.85714286	62.42857143	57.28571429	91.57142857	66.28571429	36.14285714	NA	NA	NA	0.217142857	NA	NA	NA	27	1880	0
1881	24	2	07/07/2015	0	A	NA	143	1	1_Y2	NA	NA	NA	EE	T	AT	221	376	24864	53.8	0.244	B	0	0	0	3.55	2.73	89.14285714	77.14285714	64.85714286	66.85714286	62.42857143	57.28571429	91.57142857	66.28571429	36.14285714	NA	NA	NA	0.217142857	NA	NA	NA	27	1881	0
1882	24	2	07/07/2015	0	A	NA	143	1	1_Y2	NA	NA	NA	EE	T	AT	221	376	24864	53.8	0.244	B	0	0	0	3.55	2.73	89.14285714	77.14285714	64.85714286	66.85714286	62.42857143	57.28571429	91.57142857	66.28571429	36.14285714	NA	NA	NA	0.217142857	NA	NA	NA	27	1882	0
1883	24	2	07/07/2015	0	A	NA	143	1	1_Y2	NA	NA	NA	EE	T	AT	221	376	24864	53.8	0.244	B	0	0	0	3.55	2.73	89.14285714	77.14285714	64.85714286	66.85714286	62.42857143	57.28571429	91.57142857	66.28571429	36.14285714	NA	NA	NA	0.217142857	NA	NA	NA	27	1883	0
1884	24	2	07/07/2015	0	A	NA	143	1	1_Y2	NA	NA	NA	EE	T	AT	221	376	24864	53.8	0.244	B	0	0	0	3.55	2.73	89.14285714	77.14285714	64.85714286	66.85714286	62.42857143	57.28571429	91.57142857	66.28571429	36.14285714	NA	NA	NA	0.217142857	NA	NA	NA	27	1884	0
1885	24	2	07/07/2015	0	A	NA	143	1	1_Y2	NA	NA	NA	EE	T	AT	221	376	24864	53.8	0.244	B	0	0	0	3.55	2.73	89.14285714	77.14285714	64.85714286	66.85714286	62.42857143	57.28571429	91.57142857	66.28571429	36.14285714	NA	NA	NA	0.217142857	NA	NA	NA	27	1885	0
1886	24	2	07/07/2015	0	A	NA	143	1	1_Y2	NA	NA	NA	EE	T	AT	221	376	24864	53.8	0.244	B	0	0	0	3.55	2.73	89.14285714	77.14285714	64.85714286	66.85714286	62.42857143	57.28571429	91.57142857	66.28571429	36.14285714	NA	NA	NA	0.217142857	NA	NA	NA	27	1886	0
1887	24	2	07/07/2015	0	A	NA	143	1	1_Y2	NA	NA	NA	EE	T	AT	221	376	24864	53.8	0.244	B	0	0	0	3.55	2.73	89.14285714	77.14285714	64.85714286	66.85714286	62.42857143	57.28571429	91.57142857	66.28571429	36.14285714	NA	NA	NA	0.217142857	NA	NA	NA	27	1887	0
1888	24	2	07/07/2015	0	A	NA	143	1	1_Y2	NA	NA	NA	EE	T	AT	221	376	24864	53.8	0.244	B	0	0	0	3.55	2.73	89.14285714	77.14285714	64.85714286	66.85714286	62.42857143	57.28571429	91.57142857	66.28571429	36.14285714	NA	NA	NA	0.217142857	NA	NA	NA	27	1888	0
1889	24	2	07/07/2015	0	A	NA	143	1	1_Y2	NA	NA	NA	EE	T	AT	221	376	24864	53.8	0.244	B	0	0	0	3.55	2.73	89.14285714	77.14285714	64.85714286	66.85714286	62.42857143	57.28571429	91.57142857	66.28571429	36.14285714	NA	NA	NA	0.217142857	NA	NA	NA	27	1889	0
1890	24	2	07/07/2015	0	A	NA	143	1	1_Y2	NA	NA	NA	EE	T	AT	221	376	24864	53.8	0.244	B	0	0	0	3.55	2.73	89.14285714	77.14285714	64.85714286	66.85714286	62.42857143	57.28571429	91.57142857	66.28571429	36.14285714	NA	NA	NA	0.217142857	NA	NA	NA	27	1890	0
1891	24	2	07/07/2015	0	A	NA	143	1	1_Y2	NA	NA	NA	EE	T	AT	221	376	24864	53.8	0.244	B	0	0	0	3.55	2.73	89.14285714	77.14285714	64.85714286	66.85714286	62.42857143	57.28571429	91.57142857	66.28571429	36.14285714	NA	NA	NA	0.217142857	NA	NA	NA	27	1891	0
1892	24	2	07/07/2015	0	A	NA	143	1	1_Y2	NA	NA	NA	EE	T	AT	221	376	24864	53.8	0.244	B	0	0	0	3.55	2.73	89.14285714	77.14285714	64.85714286	66.85714286	62.42857143	57.28571429	91.57142857	66.28571429	36.14285714	NA	NA	NA	0.217142857	NA	NA	NA	27	1892	0
1893	24	2	07/07/2015	0	A	NA	143	1	1_Y2	NA	NA	NA	EE	T	AT	221	376	24864	53.8	0.244	B	0	0	0	3.55	2.73	89.14285714	77.14285714	64.85714286	66.85714286	62.42857143	57.28571429	91.57142857	66.28571429	36.14285714	NA	NA	NA	0.217142857	NA	NA	NA	27	1893	0
1894	24	2	07/07/2015	0	A	NA	143	1	1_Y2	NA	NA	NA	EE	T	AT	221	376	24864	53.8	0.244	B	0	0	0	3.55	2.73	89.14285714	77.14285714	64.85714286	66.85714286	62.42857143	57.28571429	91.57142857	66.28571429	36.14285714	NA	NA	NA	0.217142857	NA	NA	NA	27	1894	0
1895	24	2	07/07/2015	0	A	NA	143	1	1_Y2	NA	NA	NA	EE	T	AT	221	376	24864	53.8	0.244	B	0	0	0	3.55	2.73	89.14285714	77.14285714	64.85714286	66.85714286	62.42857143	57.28571429	91.57142857	66.28571429	36.14285714	NA	NA	NA	0.217142857	NA	NA	NA	27	1895	0
1896	24	2	07/07/2015	0	A	NA	143	1	1_Y2	NA	NA	NA	EE	T	AT	221	376	24864	53.8	0.244	B	0	0	0	3.55	2.73	89.14285714	77.14285714	64.85714286	66.85714286	62.42857143	57.28571429	91.57142857	66.28571429	36.14285714	NA	NA	NA	0.217142857	NA	NA	NA	27	1896	0
1897	24	2	07/07/2015	0	A	NA	143	1	1_Y2	NA	NA	NA	EE	T	AT	221	376	24864	53.8	0.244	B	0	0	0	3.55	2.73	89.14285714	77.14285714	64.85714286	66.85714286	62.42857143	57.28571429	91.57142857	66.28571429	36.14285714	NA	NA	NA	0.217142857	NA	NA	NA	27	1897	0
1898	24	2	07/07/2015	0	A	NA	143	1	1_Y2	NA	NA	NA	EE	T	AT	221	376	24864	53.8	0.244	B	0	0	0	3.55	2.73	89.14285714	77.14285714	64.85714286	66.85714286	62.42857143	57.28571429	91.57142857	66.28571429	36.14285714	NA	NA	NA	0.217142857	NA	NA	NA	27	1898	0
1899	24	2	07/07/2015	0	A	NA	143	1	1_Y2	NA	NA	NA	EE	T	AT	221	376	24864	53.8	0.244	B	0	0	0	3.55	2.73	89.14285714	77.14285714	64.85714286	66.85714286	62.42857143	57.28571429	91.57142857	66.28571429	36.14285714	NA	NA	NA	0.217142857	NA	NA	NA	27	1899	0
1900	24	2	07/07/2015	0	A	NA	143	1	1_Y2	NA	NA	NA	EE	T	AT	221	376	24864	53.8	0.244	B	0	0	0	3.55	2.73	89.14285714	77.14285714	64.85714286	66.85714286	62.42857143	57.28571429	91.57142857	66.28571429	36.14285714	NA	NA	NA	0.217142857	NA	NA	NA	27	1900	0
1901	24	2	07/07/2015	0	A	NA	143	1	1_Y2	NA	NA	NA	EE	T	AT	221	376	24864	53.8	0.244	B	0	0	0	3.55	2.73	89.14285714	77.14285714	64.85714286	66.85714286	62.42857143	57.28571429	91.57142857	66.28571429	36.14285714	NA	NA	NA	0.217142857	NA	NA	NA	27	1901	0
1902	24	2	07/07/2015	0	A	NA	143	1	1_Y2	NA	NA	NA	EE	T	AT	221	376	24864	53.8	0.244	B	0	0	0	3.55	2.73	89.14285714	77.14285714	64.85714286	66.85714286	62.42857143	57.28571429	91.57142857	66.28571429	36.14285714	NA	NA	NA	0.217142857	NA	NA	NA	27	1902	0
1903	24	2	07/07/2015	0	A	NA	143	1	1_Y2	NA	NA	NA	EE	T	AT	221	376	24864	53.8	0.244	B	0	0	0	3.55	2.73	89.14285714	77.14285714	64.85714286	66.85714286	62.42857143	57.28571429	91.57142857	66.28571429	36.14285714	NA	NA	NA	0.217142857	NA	NA	NA	27	1903	0
1904	24	2	07/07/2015	0	A	NA	143	1	1_Y2	NA	NA	NA	EE	T	AT	221	376	24864	53.8	0.244	B	0	0	0	3.55	2.73	89.14285714	77.14285714	64.85714286	66.85714286	62.42857143	57.28571429	91.57142857	66.28571429	36.14285714	NA	NA	NA	0.217142857	NA	NA	NA	27	1904	0
1905	24	2	07/07/2015	0	A	NA	143	1	1_Y2	NA	NA	NA	EE	T	AT	221	376	24864	53.8	0.244	B	0	0	0	3.55	2.73	89.14285714	77.14285714	64.85714286	66.85714286	62.42857143	57.28571429	91.57142857	66.28571429	36.14285714	NA	NA	NA	0.217142857	NA	NA	NA	27	1905	0
1906	24	2	07/07/2015	0	A	NA	143	1	1_Y2	NA	NA	NA	EE	T	AT	221	376	24864	53.8	0.244	B	0	0	0	3.55	2.73	89.14285714	77.14285714	64.85714286	66.85714286	62.42857143	57.28571429	91.57142857	66.28571429	36.14285714	NA	NA	NA	0.217142857	NA	NA	NA	27	1906	0
1907	24	2	07/07/2015	0	A	NA	143	1	1_Y2	NA	NA	NA	EE	T	AT	221	376	24864	53.8	0.244	B	0	0	0	3.55	2.73	89.14285714	77.14285714	64.85714286	66.85714286	62.42857143	57.28571429	91.57142857	66.28571429	36.14285714	NA	NA	NA	0.217142857	NA	NA	NA	27	1907	0
1908	24	2	07/07/2015	0	A	NA	143	1	1_Y2	NA	NA	NA	EE	T	AT	221	376	24864	53.8	0.244	B	0	0	0	3.55	2.73	89.14285714	77.14285714	64.85714286	66.85714286	62.42857143	57.28571429	91.57142857	66.28571429	36.14285714	NA	NA	NA	0.217142857	NA	NA	NA	27	1908	0
1909	24	2	07/07/2015	0	A	NA	143	1	1_Y2	NA	NA	NA	EE	T	AT	221	376	24864	53.8	0.244	B	0	0	0	3.55	2.73	89.14285714	77.14285714	64.85714286	66.85714286	62.42857143	57.28571429	91.57142857	66.28571429	36.14285714	NA	NA	NA	0.217142857	NA	NA	NA	27	1909	0
1910	24	2	07/07/2015	0	A	NA	143	1	1_Y2	NA	NA	NA	EE	T	AT	221	376	24864	53.8	0.244	B	0	0	0	3.55	2.73	89.14285714	77.14285714	64.85714286	66.85714286	62.42857143	57.28571429	91.57142857	66.28571429	36.14285714	NA	NA	NA	0.217142857	NA	NA	NA	27	1910	0
1911	24	2	07/07/2015	0	A	NA	143	1	1_Y2	NA	NA	NA	EE	T	AT	221	376	24864	53.8	0.244	B	0	0	0	3.55	2.73	89.14285714	77.14285714	64.85714286	66.85714286	62.42857143	57.28571429	91.57142857	66.28571429	36.14285714	NA	NA	NA	0.217142857	NA	NA	NA	27	1911	0
1912	24	2	07/07/2015	0	A	NA	143	1	1_Y2	NA	NA	NA	EE	T	AT	221	376	24864	53.8	0.244	B	0	0	0	3.55	2.73	89.14285714	77.14285714	64.85714286	66.85714286	62.42857143	57.28571429	91.57142857	66.28571429	36.14285714	NA	NA	NA	0.217142857	NA	NA	NA	27	1912	0
1913	24	2	07/07/2015	0	A	NA	143	1	1_Y2	NA	NA	NA	EE	T	AT	221	376	24864	53.8	0.244	B	0	0	0	3.55	2.73	89.14285714	77.14285714	64.85714286	66.85714286	62.42857143	57.28571429	91.57142857	66.28571429	36.14285714	NA	NA	NA	0.217142857	NA	NA	NA	27	1913	0
1914	24	2	07/07/2015	0	A	NA	143	1	1_Y2	NA	NA	NA	EE	T	AT	221	376	24864	53.8	0.244	B	0	0	0	3.55	2.73	89.14285714	77.14285714	64.85714286	66.85714286	62.42857143	57.28571429	91.57142857	66.28571429	36.14285714	NA	NA	NA	0.217142857	NA	NA	NA	27	1914	0
1915	24	2	07/07/2015	0	A	NA	143	1	1_Y2	NA	NA	NA	EE	T	AT	221	376	24864	53.8	0.244	B	0	0	0	3.55	2.73	89.14285714	77.14285714	64.85714286	66.85714286	62.42857143	57.28571429	91.57142857	66.28571429	36.14285714	NA	NA	NA	0.217142857	NA	NA	NA	27	1915	0
1916	24	2	07/07/2015	0	A	NA	143	1	1_Y2	NA	NA	NA	EE	T	AT	221	376	24864	53.8	0.244	B	0	0	0	3.55	2.73	89.14285714	77.14285714	64.85714286	66.85714286	62.42857143	57.28571429	91.57142857	66.28571429	36.14285714	NA	NA	NA	0.217142857	NA	NA	NA	27	1916	0
1917	24	2	07/07/2015	0	A	NA	143	1	1_Y2	NA	NA	NA	EE	T	AT	221	376	24864	53.8	0.244	B	0	0	0	3.55	2.73	89.14285714	77.14285714	64.85714286	66.85714286	62.42857143	57.28571429	91.57142857	66.28571429	36.14285714	NA	NA	NA	0.217142857	NA	NA	NA	27	1917	0
1918	24	2	07/07/2015	0	A	NA	143	1	1_Y2	NA	NA	NA	EE	T	AT	221	376	24864	53.8	0.244	B	0	15947.73	4.2	3.55	2.73	89.14285714	77.14285714	64.85714286	66.85714286	62.42857143	57.28571429	91.57142857	66.28571429	36.14285714	NA	NA	NA	0.217142857	NA	NA	NA	27	1918	0
1919	24	2	07/07/2015	0	A	NA	143	1	1_Y2	NA	NA	NA	EE	T	AT	221	376	24864	53.8	0.244	B	0	0	0	3.55	2.73	89.14285714	77.14285714	64.85714286	66.85714286	62.42857143	57.28571429	91.57142857	66.28571429	36.14285714	NA	NA	NA	0.217142857	NA	NA	NA	27	1919	0
1920	25	2	16/06/2015	-1	B	NA	136	1	1_Y2	NA	NA	NA	FF	T	BT	224	280	24864	107.6	0.481	B	0	0	0	4.02	3.64	85.14285714	73.42857143	62.28571429	67	62	56.85714286	93.42857143	73	44.42857143	NA	NA	NA	0.125714286	NA	NA	NA	24	1920	-1
1921	25	2	16/06/2015	-1	B	NA	136	1	1_Y2	NA	NA	NA	FF	T	BT	224	280	24864	107.6	0.481	B	1	0	0	4.02	3.64	85.14285714	73.42857143	62.28571429	67	62	56.85714286	93.42857143	73	44.42857143	NA	NA	NA	0.125714286	NA	NA	NA	24	1921	-1
1922	25	2	16/06/2015	-1	B	NA	136	1	1_Y2	NA	NA	NA	FF	T	BT	224	280	24864	107.6	0.481	B	0	0	0	4.02	3.64	85.14285714	73.42857143	62.28571429	67	62	56.85714286	93.42857143	73	44.42857143	NA	NA	NA	0.125714286	NA	NA	NA	24	1922	-1
1923	25	2	16/06/2015	-1	B	NA	136	1	1_Y2	NA	NA	NA	FF	T	BT	224	280	24864	107.6	0.481	B	0	0	0	4.02	3.64	85.14285714	73.42857143	62.28571429	67	62	56.85714286	93.42857143	73	44.42857143	NA	NA	NA	0.125714286	NA	NA	NA	24	1923	-1
1924	25	2	16/06/2015	-1	B	NA	136	1	1_Y2	NA	NA	NA	FF	T	BT	224	280	24864	107.6	0.481	B	0	4088.19	3.61	4.02	3.64	85.14285714	73.42857143	62.28571429	67	62	56.85714286	93.42857143	73	44.42857143	NA	NA	NA	0.125714286	NA	NA	NA	24	1924	-1
1925	25	2	16/06/2015	-1	B	NA	136	1	1_Y2	NA	NA	NA	FF	T	BT	224	280	24864	107.6	0.481	B	0	0	0	4.02	3.64	85.14285714	73.42857143	62.28571429	67	62	56.85714286	93.42857143	73	44.42857143	NA	NA	NA	0.125714286	NA	NA	NA	24	1925	-1
1926	25	2	16/06/2015	-1	B	NA	136	1	1_Y2	NA	NA	NA	FF	T	BT	224	280	24864	107.6	0.481	B	0	0	0	4.02	3.64	85.14285714	73.42857143	62.28571429	67	62	56.85714286	93.42857143	73	44.42857143	NA	NA	NA	0.125714286	NA	NA	NA	24	1926	-1
1927	25	2	16/06/2015	-1	B	NA	136	1	1_Y2	NA	NA	NA	FF	T	BT	224	280	24864	107.6	0.481	B	0	0	0	4.02	3.64	85.14285714	73.42857143	62.28571429	67	62	56.85714286	93.42857143	73	44.42857143	NA	NA	NA	0.125714286	NA	NA	NA	24	1927	-1
1928	25	2	16/06/2015	-1	B	NA	136	1	1_Y2	NA	NA	NA	FF	T	BT	224	280	24864	107.6	0.481	B	0	0	0	4.02	3.64	85.14285714	73.42857143	62.28571429	67	62	56.85714286	93.42857143	73	44.42857143	NA	NA	NA	0.125714286	NA	NA	NA	24	1928	-1
1929	25	2	16/06/2015	-1	B	NA	136	1	1_Y2	NA	NA	NA	FF	T	BT	224	280	24864	107.6	0.481	B	0	0	0	4.02	3.64	85.14285714	73.42857143	62.28571429	67	62	56.85714286	93.42857143	73	44.42857143	NA	NA	NA	0.125714286	NA	NA	NA	24	1929	-1
1930	25	2	16/06/2015	-1	B	NA	136	1	1_Y2	NA	NA	NA	FF	T	BT	224	280	24864	107.6	0.481	B	0	0	0	4.02	3.64	85.14285714	73.42857143	62.28571429	67	62	56.85714286	93.42857143	73	44.42857143	NA	NA	NA	0.125714286	NA	NA	NA	24	1930	-1
1931	25	2	16/06/2015	-1	B	NA	136	1	1_Y2	NA	NA	NA	FF	T	BT	224	280	24864	107.6	0.481	B	1	0	0	4.02	3.64	85.14285714	73.42857143	62.28571429	67	62	56.85714286	93.42857143	73	44.42857143	NA	NA	NA	0.125714286	NA	NA	NA	24	1931	-1
1932	25	2	16/06/2015	-1	B	NA	136	1	1_Y2	NA	NA	NA	FF	T	BT	224	280	24864	107.6	0.481	B	0	2044.1	3.31	4.02	3.64	85.14285714	73.42857143	62.28571429	67	62	56.85714286	93.42857143	73	44.42857143	NA	NA	NA	0.125714286	NA	NA	NA	24	1932	-1
1933	25	2	16/06/2015	-1	B	NA	136	1	1_Y2	NA	NA	NA	FF	T	BT	224	280	24864	107.6	0.481	B	0	0	0	4.02	3.64	85.14285714	73.42857143	62.28571429	67	62	56.85714286	93.42857143	73	44.42857143	NA	NA	NA	0.125714286	NA	NA	NA	24	1933	-1
1934	25	2	16/06/2015	-1	B	NA	136	1	1_Y2	NA	NA	NA	FF	T	BT	224	280	24864	107.6	0.481	B	1	0	0	4.02	3.64	85.14285714	73.42857143	62.28571429	67	62	56.85714286	93.42857143	73	44.42857143	NA	NA	NA	0.125714286	NA	NA	NA	24	1934	-1
1935	25	2	16/06/2015	-1	B	NA	136	1	1_Y2	NA	NA	NA	FF	T	BT	224	280	24864	107.6	0.481	B	0	0	0	4.02	3.64	85.14285714	73.42857143	62.28571429	67	62	56.85714286	93.42857143	73	44.42857143	NA	NA	NA	0.125714286	NA	NA	NA	24	1935	-1
1936	25	2	16/06/2015	-1	B	NA	136	1	1_Y2	NA	NA	NA	FF	T	BT	224	280	24864	107.6	0.481	B	1	0	0	4.02	3.64	85.14285714	73.42857143	62.28571429	67	62	56.85714286	93.42857143	73	44.42857143	NA	NA	NA	0.125714286	NA	NA	NA	24	1936	-1
1937	25	2	16/06/2015	-1	B	NA	136	1	1_Y2	NA	NA	NA	FF	T	BT	224	280	24864	107.6	0.481	B	1	0	0	4.02	3.64	85.14285714	73.42857143	62.28571429	67	62	56.85714286	93.42857143	73	44.42857143	NA	NA	NA	0.125714286	NA	NA	NA	24	1937	-1
1938	25	2	16/06/2015	-1	B	NA	136	1	1_Y2	NA	NA	NA	FF	T	BT	224	280	24864	107.6	0.481	B	1	7665.36	3.88	4.02	3.64	85.14285714	73.42857143	62.28571429	67	62	56.85714286	93.42857143	73	44.42857143	NA	NA	NA	0.125714286	NA	NA	NA	24	1938	-1
1939	25	2	16/06/2015	-1	B	NA	136	1	1_Y2	NA	NA	NA	FF	T	BT	224	280	24864	107.6	0.481	B	1	1022.05	3.01	4.02	3.64	85.14285714	73.42857143	62.28571429	67	62	56.85714286	93.42857143	73	44.42857143	NA	NA	NA	0.125714286	NA	NA	NA	24	1939	-1
1940	25	2	16/06/2015	-1	B	NA	136	1	1_Y2	NA	NA	NA	FF	T	BT	224	280	24864	107.6	0.481	B	0	0	0	4.02	3.64	85.14285714	73.42857143	62.28571429	67	62	56.85714286	93.42857143	73	44.42857143	NA	NA	NA	0.125714286	NA	NA	NA	24	1940	-1
1941	25	2	16/06/2015	-1	B	NA	136	1	1_Y2	NA	NA	NA	FF	T	BT	224	280	24864	107.6	0.481	B	1	0	0	4.02	3.64	85.14285714	73.42857143	62.28571429	67	62	56.85714286	93.42857143	73	44.42857143	NA	NA	NA	0.125714286	NA	NA	NA	24	1941	-1
1942	25	2	16/06/2015	-1	B	NA	136	1	1_Y2	NA	NA	NA	FF	T	BT	224	280	24864	107.6	0.481	B	1	0	0	4.02	3.64	85.14285714	73.42857143	62.28571429	67	62	56.85714286	93.42857143	73	44.42857143	NA	NA	NA	0.125714286	NA	NA	NA	24	1942	-1
1943	25	2	16/06/2015	-1	B	NA	136	1	1_Y2	NA	NA	NA	FF	T	BT	224	280	24864	107.6	0.481	B	1	0	0	4.02	3.64	85.14285714	73.42857143	62.28571429	67	62	56.85714286	93.42857143	73	44.42857143	NA	NA	NA	0.125714286	NA	NA	NA	24	1943	-1
1944	25	2	16/06/2015	-1	B	NA	136	1	1_Y2	NA	NA	NA	FF	T	BT	224	280	24864	107.6	0.481	B	0	0	0	4.02	3.64	85.14285714	73.42857143	62.28571429	67	62	56.85714286	93.42857143	73	44.42857143	NA	NA	NA	0.125714286	NA	NA	NA	24	1944	-1
1945	25	2	16/06/2015	-1	B	NA	136	1	1_Y2	NA	NA	NA	FF	T	BT	224	280	24864	107.6	0.481	B	1	0	0	4.02	3.64	85.14285714	73.42857143	62.28571429	67	62	56.85714286	93.42857143	73	44.42857143	NA	NA	NA	0.125714286	NA	NA	NA	24	1945	-1
1946	25	2	16/06/2015	-1	B	NA	136	1	1_Y2	NA	NA	NA	FF	T	BT	224	280	24864	107.6	0.481	B	0	0	0	4.02	3.64	85.14285714	73.42857143	62.28571429	67	62	56.85714286	93.42857143	73	44.42857143	NA	NA	NA	0.125714286	NA	NA	NA	24	1946	-1
1947	25	2	16/06/2015	-1	B	NA	136	1	1_Y2	NA	NA	NA	FF	T	BT	224	280	24864	107.6	0.481	B	0	0	0	4.02	3.64	85.14285714	73.42857143	62.28571429	67	62	56.85714286	93.42857143	73	44.42857143	NA	NA	NA	0.125714286	NA	NA	NA	24	1947	-1
1948	25	2	16/06/2015	-1	B	NA	136	1	1_Y2	NA	NA	NA	FF	T	BT	224	280	24864	107.6	0.481	B	0	0	0	4.02	3.64	85.14285714	73.42857143	62.28571429	67	62	56.85714286	93.42857143	73	44.42857143	NA	NA	NA	0.125714286	NA	NA	NA	24	1948	-1
1949	25	2	16/06/2015	-1	B	NA	136	1	1_Y2	NA	NA	NA	FF	T	BT	224	280	24864	107.6	0.481	B	0	0	0	4.02	3.64	85.14285714	73.42857143	62.28571429	67	62	56.85714286	93.42857143	73	44.42857143	NA	NA	NA	0.125714286	NA	NA	NA	24	1949	-1
1950	25	2	16/06/2015	-1	B	NA	136	1	1_Y2	NA	NA	NA	FF	T	BT	224	280	24864	107.6	0.481	B	0	0	0	4.02	3.64	85.14285714	73.42857143	62.28571429	67	62	56.85714286	93.42857143	73	44.42857143	NA	NA	NA	0.125714286	NA	NA	NA	24	1950	-1
1951	25	2	16/06/2015	-1	B	NA	136	1	1_Y2	NA	NA	NA	FF	T	BT	224	280	24864	107.6	0.481	B	0	0	0	4.02	3.64	85.14285714	73.42857143	62.28571429	67	62	56.85714286	93.42857143	73	44.42857143	NA	NA	NA	0.125714286	NA	NA	NA	24	1951	-1
1952	25	2	16/06/2015	-1	B	NA	136	1	1_Y2	NA	NA	NA	FF	T	BT	224	280	24864	107.6	0.481	B	0	0	0	4.02	3.64	85.14285714	73.42857143	62.28571429	67	62	56.85714286	93.42857143	73	44.42857143	NA	NA	NA	0.125714286	NA	NA	NA	24	1952	-1
1953	25	2	16/06/2015	-1	B	NA	136	1	1_Y2	NA	NA	NA	FF	T	BT	224	280	24864	107.6	0.481	B	0	0	0	4.02	3.64	85.14285714	73.42857143	62.28571429	67	62	56.85714286	93.42857143	73	44.42857143	NA	NA	NA	0.125714286	NA	NA	NA	24	1953	-1
1954	25	2	16/06/2015	-1	B	NA	136	1	1_Y2	NA	NA	NA	FF	T	BT	224	280	24864	107.6	0.481	B	0	2044.1	3.31	4.02	3.64	85.14285714	73.42857143	62.28571429	67	62	56.85714286	93.42857143	73	44.42857143	NA	NA	NA	0.125714286	NA	NA	NA	24	1954	-1
1955	25	2	16/06/2015	-1	B	NA	136	1	1_Y2	NA	NA	NA	FF	T	BT	224	280	24864	107.6	0.481	B	1	0	0	4.02	3.64	85.14285714	73.42857143	62.28571429	67	62	56.85714286	93.42857143	73	44.42857143	NA	NA	NA	0.125714286	NA	NA	NA	24	1955	-1
1956	25	2	16/06/2015	-1	B	NA	136	1	1_Y2	NA	NA	NA	FF	T	BT	224	280	24864	107.6	0.481	B	1	0	0	4.02	3.64	85.14285714	73.42857143	62.28571429	67	62	56.85714286	93.42857143	73	44.42857143	NA	NA	NA	0.125714286	NA	NA	NA	24	1956	-1
1957	25	2	16/06/2015	-1	B	NA	136	1	1_Y2	NA	NA	NA	FF	T	BT	224	280	24864	107.6	0.481	B	0	0	0	4.02	3.64	85.14285714	73.42857143	62.28571429	67	62	56.85714286	93.42857143	73	44.42857143	NA	NA	NA	0.125714286	NA	NA	NA	24	1957	-1
1958	25	2	16/06/2015	-1	B	NA	136	1	1_Y2	NA	NA	NA	FF	T	BT	224	280	24864	107.6	0.481	B	1	0	0	4.02	3.64	85.14285714	73.42857143	62.28571429	67	62	56.85714286	93.42857143	73	44.42857143	NA	NA	NA	0.125714286	NA	NA	NA	24	1958	-1
1959	25	2	16/06/2015	-1	B	NA	136	1	1_Y2	NA	NA	NA	FF	T	BT	224	280	24864	107.6	0.481	B	0	0	0	4.02	3.64	85.14285714	73.42857143	62.28571429	67	62	56.85714286	93.42857143	73	44.42857143	NA	NA	NA	0.125714286	NA	NA	NA	24	1959	-1
1960	25	2	07/07/2015	0	A	NA	136	1	1_Y2	NA	NA	NA	FF	T	AT	224	301	24864	53.8	0.24	B	1	0	0	4.93	4.21	89.14285714	77.14285714	64.85714286	66.85714286	62.42857143	57.28571429	91.57142857	66.28571429	36.14285714	NA	NA	NA	0.217142857	NA	NA	NA	27	1960	0
1961	25	2	07/07/2015	0	A	NA	136	1	1_Y2	NA	NA	NA	FF	T	AT	224	301	24864	53.8	0.24	B	0	0	0	4.93	4.21	89.14285714	77.14285714	64.85714286	66.85714286	62.42857143	57.28571429	91.57142857	66.28571429	36.14285714	NA	NA	NA	0.217142857	NA	NA	NA	27	1961	0
1962	25	2	07/07/2015	0	A	NA	136	1	1_Y2	NA	NA	NA	FF	T	AT	224	301	24864	53.8	0.24	B	0	0	0	4.93	4.21	89.14285714	77.14285714	64.85714286	66.85714286	62.42857143	57.28571429	91.57142857	66.28571429	36.14285714	NA	NA	NA	0.217142857	NA	NA	NA	27	1962	0
1963	25	2	07/07/2015	0	A	NA	136	1	1_Y2	NA	NA	NA	FF	T	AT	224	301	24864	53.8	0.24	B	1	0	0	4.93	4.21	89.14285714	77.14285714	64.85714286	66.85714286	62.42857143	57.28571429	91.57142857	66.28571429	36.14285714	NA	NA	NA	0.217142857	NA	NA	NA	27	1963	0
1964	25	2	07/07/2015	0	A	NA	136	1	1_Y2	NA	NA	NA	FF	T	AT	224	301	24864	53.8	0.24	B	0	0	0	4.93	4.21	89.14285714	77.14285714	64.85714286	66.85714286	62.42857143	57.28571429	91.57142857	66.28571429	36.14285714	NA	NA	NA	0.217142857	NA	NA	NA	27	1964	0
1965	25	2	07/07/2015	0	A	NA	136	1	1_Y2	NA	NA	NA	FF	T	AT	224	301	24864	53.8	0.24	B	0	0	0	4.93	4.21	89.14285714	77.14285714	64.85714286	66.85714286	62.42857143	57.28571429	91.57142857	66.28571429	36.14285714	NA	NA	NA	0.217142857	NA	NA	NA	27	1965	0
1966	25	2	07/07/2015	0	A	NA	136	1	1_Y2	NA	NA	NA	FF	T	AT	224	301	24864	53.8	0.24	B	1	0	0	4.93	4.21	89.14285714	77.14285714	64.85714286	66.85714286	62.42857143	57.28571429	91.57142857	66.28571429	36.14285714	NA	NA	NA	0.217142857	NA	NA	NA	27	1966	0
1967	25	2	07/07/2015	0	A	NA	136	1	1_Y2	NA	NA	NA	FF	T	AT	224	301	24864	53.8	0.24	B	0	0	0	4.93	4.21	89.14285714	77.14285714	64.85714286	66.85714286	62.42857143	57.28571429	91.57142857	66.28571429	36.14285714	NA	NA	NA	0.217142857	NA	NA	NA	27	1967	0
1968	25	2	07/07/2015	0	A	NA	136	1	1_Y2	NA	NA	NA	FF	T	AT	224	301	24864	53.8	0.24	B	0	0	0	4.93	4.21	89.14285714	77.14285714	64.85714286	66.85714286	62.42857143	57.28571429	91.57142857	66.28571429	36.14285714	NA	NA	NA	0.217142857	NA	NA	NA	27	1968	0
1969	25	2	07/07/2015	0	A	NA	136	1	1_Y2	NA	NA	NA	FF	T	AT	224	301	24864	53.8	0.24	B	0	0	0	4.93	4.21	89.14285714	77.14285714	64.85714286	66.85714286	62.42857143	57.28571429	91.57142857	66.28571429	36.14285714	NA	NA	NA	0.217142857	NA	NA	NA	27	1969	0
1970	25	2	07/07/2015	0	A	NA	136	1	1_Y2	NA	NA	NA	FF	T	AT	224	301	24864	53.8	0.24	B	0	0	0	4.93	4.21	89.14285714	77.14285714	64.85714286	66.85714286	62.42857143	57.28571429	91.57142857	66.28571429	36.14285714	NA	NA	NA	0.217142857	NA	NA	NA	27	1970	0
1971	25	2	07/07/2015	0	A	NA	136	1	1_Y2	NA	NA	NA	FF	T	AT	224	301	24864	53.8	0.24	B	0	0	0	4.93	4.21	89.14285714	77.14285714	64.85714286	66.85714286	62.42857143	57.28571429	91.57142857	66.28571429	36.14285714	NA	NA	NA	0.217142857	NA	NA	NA	27	1971	0
1972	25	2	07/07/2015	0	A	NA	136	1	1_Y2	NA	NA	NA	FF	T	AT	224	301	24864	53.8	0.24	B	0	0	0	4.93	4.21	89.14285714	77.14285714	64.85714286	66.85714286	62.42857143	57.28571429	91.57142857	66.28571429	36.14285714	NA	NA	NA	0.217142857	NA	NA	NA	27	1972	0
1973	25	2	07/07/2015	0	A	NA	136	1	1_Y2	NA	NA	NA	FF	T	AT	224	301	24864	53.8	0.24	B	0	0	0	4.93	4.21	89.14285714	77.14285714	64.85714286	66.85714286	62.42857143	57.28571429	91.57142857	66.28571429	36.14285714	NA	NA	NA	0.217142857	NA	NA	NA	27	1973	0
1974	25	2	07/07/2015	0	A	NA	136	1	1_Y2	NA	NA	NA	FF	T	AT	224	301	24864	53.8	0.24	B	0	0	0	4.93	4.21	89.14285714	77.14285714	64.85714286	66.85714286	62.42857143	57.28571429	91.57142857	66.28571429	36.14285714	NA	NA	NA	0.217142857	NA	NA	NA	27	1974	0
1975	25	2	07/07/2015	0	A	NA	136	1	1_Y2	NA	NA	NA	FF	T	AT	224	301	24864	53.8	0.24	B	1	0	0	4.93	4.21	89.14285714	77.14285714	64.85714286	66.85714286	62.42857143	57.28571429	91.57142857	66.28571429	36.14285714	NA	NA	NA	0.217142857	NA	NA	NA	27	1975	0
1976	25	2	07/07/2015	0	A	NA	136	1	1_Y2	NA	NA	NA	FF	T	AT	224	301	24864	53.8	0.24	B	1	0	0	4.93	4.21	89.14285714	77.14285714	64.85714286	66.85714286	62.42857143	57.28571429	91.57142857	66.28571429	36.14285714	NA	NA	NA	0.217142857	NA	NA	NA	27	1976	0
1977	25	2	07/07/2015	0	A	NA	136	1	1_Y2	NA	NA	NA	FF	T	AT	224	301	24864	53.8	0.24	B	0	0	0	4.93	4.21	89.14285714	77.14285714	64.85714286	66.85714286	62.42857143	57.28571429	91.57142857	66.28571429	36.14285714	NA	NA	NA	0.217142857	NA	NA	NA	27	1977	0
1978	25	2	07/07/2015	0	A	NA	136	1	1_Y2	NA	NA	NA	FF	T	AT	224	301	24864	53.8	0.24	B	0	0	0	4.93	4.21	89.14285714	77.14285714	64.85714286	66.85714286	62.42857143	57.28571429	91.57142857	66.28571429	36.14285714	NA	NA	NA	0.217142857	NA	NA	NA	27	1978	0
1979	25	2	07/07/2015	0	A	NA	136	1	1_Y2	NA	NA	NA	FF	T	AT	224	301	24864	53.8	0.24	B	0	0	0	4.93	4.21	89.14285714	77.14285714	64.85714286	66.85714286	62.42857143	57.28571429	91.57142857	66.28571429	36.14285714	NA	NA	NA	0.217142857	NA	NA	NA	27	1979	0
1980	25	2	07/07/2015	0	A	NA	136	1	1_Y2	NA	NA	NA	FF	T	AT	224	301	24864	53.8	0.24	B	0	0	0	4.93	4.21	89.14285714	77.14285714	64.85714286	66.85714286	62.42857143	57.28571429	91.57142857	66.28571429	36.14285714	NA	NA	NA	0.217142857	NA	NA	NA	27	1980	0
1981	25	2	07/07/2015	0	A	NA	136	1	1_Y2	NA	NA	NA	FF	T	AT	224	301	24864	53.8	0.24	B	0	0	0	4.93	4.21	89.14285714	77.14285714	64.85714286	66.85714286	62.42857143	57.28571429	91.57142857	66.28571429	36.14285714	NA	NA	NA	0.217142857	NA	NA	NA	27	1981	0
1982	25	2	07/07/2015	0	A	NA	136	1	1_Y2	NA	NA	NA	FF	T	AT	224	301	24864	53.8	0.24	B	1	0	0	4.93	4.21	89.14285714	77.14285714	64.85714286	66.85714286	62.42857143	57.28571429	91.57142857	66.28571429	36.14285714	NA	NA	NA	0.217142857	NA	NA	NA	27	1982	0
1983	25	2	07/07/2015	0	A	NA	136	1	1_Y2	NA	NA	NA	FF	T	AT	224	301	24864	53.8	0.24	B	0	0	0	4.93	4.21	89.14285714	77.14285714	64.85714286	66.85714286	62.42857143	57.28571429	91.57142857	66.28571429	36.14285714	NA	NA	NA	0.217142857	NA	NA	NA	27	1983	0
1984	25	2	07/07/2015	0	A	NA	136	1	1_Y2	NA	NA	NA	FF	T	AT	224	301	24864	53.8	0.24	B	0	0	0	4.93	4.21	89.14285714	77.14285714	64.85714286	66.85714286	62.42857143	57.28571429	91.57142857	66.28571429	36.14285714	NA	NA	NA	0.217142857	NA	NA	NA	27	1984	0
1985	25	2	07/07/2015	0	A	NA	136	1	1_Y2	NA	NA	NA	FF	T	AT	224	301	24864	53.8	0.24	B	1	0	0	4.93	4.21	89.14285714	77.14285714	64.85714286	66.85714286	62.42857143	57.28571429	91.57142857	66.28571429	36.14285714	NA	NA	NA	0.217142857	NA	NA	NA	27	1985	0
1986	25	2	07/07/2015	0	A	NA	136	1	1_Y2	NA	NA	NA	FF	T	AT	224	301	24864	53.8	0.24	B	0	0	0	4.93	4.21	89.14285714	77.14285714	64.85714286	66.85714286	62.42857143	57.28571429	91.57142857	66.28571429	36.14285714	NA	NA	NA	0.217142857	NA	NA	NA	27	1986	0
1987	25	2	07/07/2015	0	A	NA	136	1	1_Y2	NA	NA	NA	FF	T	AT	224	301	24864	53.8	0.24	B	0	0	0	4.93	4.21	89.14285714	77.14285714	64.85714286	66.85714286	62.42857143	57.28571429	91.57142857	66.28571429	36.14285714	NA	NA	NA	0.217142857	NA	NA	NA	27	1987	0
1988	25	2	07/07/2015	0	A	NA	136	1	1_Y2	NA	NA	NA	FF	T	AT	224	301	24864	53.8	0.24	B	0	0	0	4.93	4.21	89.14285714	77.14285714	64.85714286	66.85714286	62.42857143	57.28571429	91.57142857	66.28571429	36.14285714	NA	NA	NA	0.217142857	NA	NA	NA	27	1988	0
1989	25	2	07/07/2015	0	A	NA	136	1	1_Y2	NA	NA	NA	FF	T	AT	224	301	24864	53.8	0.24	B	0	0	0	4.93	4.21	89.14285714	77.14285714	64.85714286	66.85714286	62.42857143	57.28571429	91.57142857	66.28571429	36.14285714	NA	NA	NA	0.217142857	NA	NA	NA	27	1989	0
1990	25	2	07/07/2015	0	A	NA	136	1	1_Y2	NA	NA	NA	FF	T	AT	224	301	24864	53.8	0.24	B	0	0	0	4.93	4.21	89.14285714	77.14285714	64.85714286	66.85714286	62.42857143	57.28571429	91.57142857	66.28571429	36.14285714	NA	NA	NA	0.217142857	NA	NA	NA	27	1990	0
1991	25	2	07/07/2015	0	A	NA	136	1	1_Y2	NA	NA	NA	FF	T	AT	224	301	24864	53.8	0.24	B	0	0	0	4.93	4.21	89.14285714	77.14285714	64.85714286	66.85714286	62.42857143	57.28571429	91.57142857	66.28571429	36.14285714	NA	NA	NA	0.217142857	NA	NA	NA	27	1991	0
1992	25	2	07/07/2015	0	A	NA	136	1	1_Y2	NA	NA	NA	FF	T	AT	224	301	24864	53.8	0.24	B	0	0	0	4.93	4.21	89.14285714	77.14285714	64.85714286	66.85714286	62.42857143	57.28571429	91.57142857	66.28571429	36.14285714	NA	NA	NA	0.217142857	NA	NA	NA	27	1992	0
1993	25	2	07/07/2015	0	A	NA	136	1	1_Y2	NA	NA	NA	FF	T	AT	224	301	24864	53.8	0.24	B	0	0	0	4.93	4.21	89.14285714	77.14285714	64.85714286	66.85714286	62.42857143	57.28571429	91.57142857	66.28571429	36.14285714	NA	NA	NA	0.217142857	NA	NA	NA	27	1993	0
1994	25	2	07/07/2015	0	A	NA	136	1	1_Y2	NA	NA	NA	FF	T	AT	224	301	24864	53.8	0.24	B	0	0	0	4.93	4.21	89.14285714	77.14285714	64.85714286	66.85714286	62.42857143	57.28571429	91.57142857	66.28571429	36.14285714	NA	NA	NA	0.217142857	NA	NA	NA	27	1994	0
1995	25	2	07/07/2015	0	A	NA	136	1	1_Y2	NA	NA	NA	FF	T	AT	224	301	24864	53.8	0.24	B	1	0	0	4.93	4.21	89.14285714	77.14285714	64.85714286	66.85714286	62.42857143	57.28571429	91.57142857	66.28571429	36.14285714	NA	NA	NA	0.217142857	NA	NA	NA	27	1995	0
1996	25	2	07/07/2015	0	A	NA	136	1	1_Y2	NA	NA	NA	FF	T	AT	224	301	24864	53.8	0.24	B	1	0	0	4.93	4.21	89.14285714	77.14285714	64.85714286	66.85714286	62.42857143	57.28571429	91.57142857	66.28571429	36.14285714	NA	NA	NA	0.217142857	NA	NA	NA	27	1996	0
1997	25	2	07/07/2015	0	A	NA	136	1	1_Y2	NA	NA	NA	FF	T	AT	224	301	24864	53.8	0.24	B	0	0	0	4.93	4.21	89.14285714	77.14285714	64.85714286	66.85714286	62.42857143	57.28571429	91.57142857	66.28571429	36.14285714	NA	NA	NA	0.217142857	NA	NA	NA	27	1997	0
1998	25	2	07/07/2015	0	A	NA	136	1	1_Y2	NA	NA	NA	FF	T	AT	224	301	24864	53.8	0.24	B	0	0	0	4.93	4.21	89.14285714	77.14285714	64.85714286	66.85714286	62.42857143	57.28571429	91.57142857	66.28571429	36.14285714	NA	NA	NA	0.217142857	NA	NA	NA	27	1998	0
1999	25	2	07/07/2015	0	A	NA	136	1	1_Y2	NA	NA	NA	FF	T	AT	224	301	24864	53.8	0.24	B	0	0	0	4.93	4.21	89.14285714	77.14285714	64.85714286	66.85714286	62.42857143	57.28571429	91.57142857	66.28571429	36.14285714	NA	NA	NA	0.217142857	NA	NA	NA	27	1999	0
[truncated: 760 more rows]
